# Supplementary material for: Transcriptomic exploration yields novel perspectives on the regulatory network underlying trichome initiation in Gossypium arboreum hypocotyl
Source: Front Plant Sci. 2025 Jul 2;16:1604186. doi: 10.3389/fpls.2025.1604186 (PMC12263914; doi:10.3389/fpls.2025.1604186)
Supplement: Supplementary file 2 [file Table1.xlsx]

## Sheet: Table S1
Supplementary Table S1. FastQ
sample	length(bp)	Q20(%)	Q30(%)	GC(%)	TotalReads	TotalBases
SMA4-0-1	150:150	98.95:99.02	96.53:96.61	44.67:44.66	63620446	19086133800
SMA4-0-2	150:150	99.01:98.29	96.69:94.3	45.08:45.08	53806711	16142013300
SMA4-0-3	150:150	98.87:98.91	96.28:96.27	44.62:44.61	49940646	14982193800
SMA4-1-1	150:150	98.94:99.14	96.49:96.94	44.78:44.79	46555643	13966692900
SMA4-1-2	150:150	98.92:98.97	96.44:96.47	45.05:45.03	60198077	18059423100
SMA4-1-3	150:150	98.91:99.07	96.43:96.76	44.73:44.71	56550467	16965140100
SMA4-3-1	150:150	98.92:99.06	96.42:96.72	44.88:44.87	53332464	15999739200
SMA4-3-2	150:150	99.18:99.32	97.22:97.51	45.21:45.21	37572854	11271856200
SMA4-3-3	150:150	98.92:99.05	96.43:96.7	44.61:44.61	53543941	16063182300
SMA4-4-1	150:150	98.93:99.07	96.47:96.77	44.59:44.58	53278556	15983566800
SMA4-4-2	150:150	98.94:99.05	96.49:96.68	44.64:44.65	50153546	15046063800
SMA4-4-3	150:150	98.89:99.08	96.3:96.74	44.56:44.56	45129468	13538840400
A2-47-0-1	150:150	99.04:99.18	96.78:97.06	45.98:45.99	47338130	14201439000
A2-47-0-2	150:150	98.88:99.04	96.34:96.67	45.32:45.32	52318095	15695428500
A2-47-0-3	150:150	98.92:99.09	96.43:96.83	44.51:44.5	51603103	15480930900
A2-47-1-1	150:150	99.31:98.97	97.61:96.3	44.71:44.72	51722001	15516600300
A2-47-1-2	150;150	98.84;96.68	96.06;91.86	44.47;44.02	98871064	14830659600
A2-47-1-3	150;150	98.99;95.84	96.56;89.99	44.41;43.78	105898286	15884742900
A2-47-3-1	150;150	98.94;96.57	96.39;91.61	45.00;44.51	99620152	14943022800
A2-47-3-2	150;150	98.95;96.77	96.45;92.08	44.68;44.22	110048206	16507230900
A2-47-3-3	150;150	98.79;96.62	95.85;91.74	44.24;43.76	95997408	14399611200
A2-47-4-1	150;150	98.97;96.78	96.52;92.11	44.87;44.42	149291180	22393677000
A2-47-4-2	150;150	98.96;96.72	96.47;91.94	44.42;43.96	108518874	16277831100
A2-47-4-3	150;150	98.96;96.75	96.49;91.99	45.83;45.37	103411686	15511752900
DPL972-0-1	150;150	99.04;97.06	96.81;92.81	45.25;44.91	124786254	18717938100
DPL972-0-2	150;150	98.98;97.00	96.57;92.54	46.89;46.50	108597918	16289687700
DPL972-0-3	150;150	98.97;96.86	96.54;92.29	44.88;44.48	186460902	27969135300
DPL972-1-1	150;150	98.97;96.90	96.49;92.33	45.85;45.39	190169980	28525497000
DPL972-1-2	150:150	98.97:99.14	96.58:96.95	45.08:45.08	46056982	13817094600
DPL972-1-2	150;150	98.94;96.89	96.42;92.36	44.66;44.27	161630518	24244577700
DPL972-3-1	150;150	98.92;96.65	96.37;91.79	44.50;44.03	103472342	15520851300
DPL972-3-2	150;150	98.96;96.74	96.50;92.00	44.45;43.99	103548410	15532261500
DPL972-3-3	150;150	98.93;96.30	96.31;90.99	44.81;44.24	106928610	16039291500
DPL972-4-1	150;150	98.94;96.48	96.39;91.42	44.71;44.18	100392324	15058848600
DPL972-4-2	150:150	97.56:97.7	93.02:93.3	44.44:44.26	111103196	33330958800
DPL972-4-3	150:150	97.58:97.85	93.09:93.71	45.15:44.98	111111604	33333481200

## Sheet: Table S2
	Supplementary Table S2. Primers for qRT-PCR
	Primer_name	Primer_sequence (5'-3')	Purpose
	GaTBR-RT-F	CTGAATTAGGCAACACAGGACAT	qRT-PCR
	GaTBR-RT-R	CAACGACGGGAGTAGTCTGAT	qRT-PCR
	GaOMR1-RT-F	ATGTGCCTTAAGAAGGAATTTGATGC	qRT-PCR
	GaOMR1-RT-R	AGAATCTCCAACGAGAACAACAGT	qRT-PCR
	GaACO1-RT-F	ACCAGATGCTTATCTAGACACAGC	qRT-PCR
	GaACO1-RT-R	CCTGGTAATCGATTTTGCTACTCG	qRT-PCR
	GaBBX19-RT-F	TAGATGGAACATCCCTTTGTTTACAATG	qRT-PCR
	GaBBX19-RT-R	CGTTTCAAGATGACCATCAGCATTAG	qRT-PCR
	GaCUE-RT-F	GCTCAGAAAGAAGTGGTGAAAGTG	qRT-PCR
	GaCUE-RT-R	GAGGTAGAATTATCAGCAGTATCTGATGA	qRT-PCR
	UBQ-R	CTTGACCTTCTTCTTCTTGTGCTTG	qRT-PCR
	UBQ-F	GAAGGCATTCCACCTGACCAAC	qRT-PCR

## Sheet: Table S3
Supplementary Table S3. Count
ID	S4_0_1	S4_0_2	S4_0_3	S4_1_1	S4_1_2	S4_1_3	S4_3_1	S4_3_2	S4_3_3	S4_4_1	S4_4_2	S4_4_3	S3_0_1	S3_0_2	S3_0_3	S3_1_1	S3_1_2	S3_1_3	S3_3_1	S3_3_2	S3_3_3	S3_4_1	S3_4_2	S3_4_3	S972_0_1	S972_0_2	S972_0_3	S972_1_1	S972_1_2	S972_1_3	S972_3_1	S972_3_2	S972_3_3	S972_4_1	S972_4_2	S972_4_3
Ga01G0001	4	4	2	5	2	1	2	1	8	11	7	5	0	0	2	1	2	1	0	1	1	0	0	0	3	8	11	3	3	1	1	0	2	4	6	9
Ga01G0002	49	40	58	63	53	48	56	58	73	107	57	59	36	30	0	33	41	39	0	16	26	25	26	29	25	18	44	50	28	24	22	13	20	15	45	40
Ga01G0003	122	93	142	145	126	135	167	200	118	290	174	147	160	109	129	125	176	194	134	69	158	119	152	123	25	24	68	33	60	16	18	19	21	19	51	45
Ga01G0004	257	295	310	356	273	355	440	468	371	833	514	416	431	365	363	323	405	430	418	237	418	419	494	374	215	231	500	443	412	226	235	264	261	314	821	842
Ga01G0005	50	67	56	56	41	44	43	94	50	95	73	63	84	56	58	57	72	87	58	41	57	68	67	65	49	39	66	60	47	30	37	54	40	40	114	106
Ga01G0006	27	28	29	28	16	21	21	22	21	40	30	28	40	32	26	19	28	43	27	14	31	23	35	25	28	19	29	42	43	27	23	25	21	18	72	95
Ga01G0007	1638	1897	1737	1812	1382	1754	1368	1442	1740	966	994	1164	2386	1976	1980	1962	2595	2335	1819	1502	2001	1726	1513	1353	1410	964	2152	2968	2250	1391	1355	1396	1372	1293	2463	1790
Ga01G0008	109	130	130	120	57	105	90	90	278	10	43	68	395	312	175	214	318	203	188	120	174	93	64	69	295	106	400	504	591	202	264	263	350	100	343	130
Ga01G0009	455	405	526	520	406	537	508	418	565	473	432	435	448	390	480	452	649	544	454	230	466	548	500	498	418	328	768	759	743	363	505	418	464	422	1026	874
Ga01G0010	397	494	635	529	556	488	714	975	709	1468	984	625	709	587	627	486	641	593	511	341	578	559	571	566	661	354	1120	762	986	535	470	512	557	546	1536	1320
Ga01G0011	246	285	371	311	277	249	203	141	319	38	92	138	438	378	392	282	322	376	290	272	320	134	231	244	276	143	375	355	354	235	284	282	241	166	354	262
Ga01G0012	133	341	193	452	1555	830	290	250	739	483	480	291	259	251	224	289	633	432	578	347	530	819	406	582	98	234	452	502	162	72	353	605	144	907	1796	1870
Ga01G0013	1045	1299	1375	1324	1181	1156	1069	1280	1017	969	839	818	1376	1375	1630	1150	1522	1359	1267	867	1354	1335	1086	1020	1484	935	1771	2192	2205	1178	1347	1255	1292	996	1968	1758
Ga01G0014	4	4	6	5	2	4	8	14	2	25	11	7	8	4	7	2	8	5	2	2	7	6	6	5	5	2	8	9	3	5	4	2	2	3	8	9
Ga01G0015	113	106	164	138	150	157	193	170	149	433	283	227	201	119	158	119	145	147	133	90	154	163	168	152	126	121	301	206	216	131	119	163	106	163	446	375
Ga01G0016	0	0	0	0	0	0	0	0	0	0	0	0	0	0	0	0	0	0	0	0	0	0	0	0	0	2	2	0	0	0	0	0	0	2	0	0
Ga01G0017	28	90	94	66	78	46	46	103	73	557	674	135	36	32	26	32	70	56	39	28	66	266	21	67	73	19	26	29	96	81	298	239	154	84	315	540
Ga01G0018	0	0	0	0	0	0	0	0	0	0	0	0	0	1	0	0	0	0	0	0	2	0	0	1	0	1	0	0	0	0	0	0	0	0	0	0
Ga01G0019	108	132	34	128	140	139	120	253	109	602	341	134	153	94	27	258	271	301	163	78	150	299	76	69	32	52	357	205	64	83	134	124	103	256	668	686
Ga01G0020	149	160	166	243	240	220	262	233	226	521	370	242	240	207	184	203	254	223	267	156	236	291	298	244	146	149	304	269	271	151	150	195	129	188	488	567
Ga01G0021	526	600	741	725	676	666	612	681	651	1612	1075	718	947	610	720	676	812	735	699	464	694	630	791	653	662	464	1391	895	1024	567	557	573	563	605	1624	1447
Ga01G0022	108	113	115	128	138	96	88	110	113	116	71	78	127	138	152	115	130	130	125	93	141	117	118	110	182	88	232	182	166	116	103	92	115	96	196	165
Ga01G0023	3896	6912	4397	2697	2464	3253	5290	3184	3661	1680	3600	3902	6248	4512	3188	5573	6620	6004	5548	4585	5746	2544	2565	4624	2275	3113	5173	8678	4014	1531	5175	6866	4529	17061	26971	25948
Ga01G0024	0	0	0	0	0	0	0	0	0	0	0	0	0	0	0	0	0	0	0	0	1	7	0	0	0	0	0	0	0	0	0	0	0	0	0	0
Ga01G0025	0	0	0	0	0	0	0	0	1	0	0	0	0	0	0	0	0	0	0	0	0	0	0	0	0	0	0	2	0	0	0	0	0	0	0	0
Ga01G0026	1329	1591	2178	2054	1613	1671	1521	1528	1823	2500	1658	1462	2347	2216	1878	1634	1884	1870	1900	1187	2073	1639	1634	1594	2399	1036	3370	2322	3022	1891	1593	1649	1819	1291	3150	2500
Ga01G0027	79	95	121	139	117	140	134	170	111	296	157	91	136	117	139	102	115	142	118	74	112	140	134	132	115	79	170	116	184	104	79	83	79	92	221	195
Ga01G0028	112	86	107	135	150	141	154	240	100	718	404	194	145	93	77	110	128	116	150	74	132	126	180	166	70	97	148	107	137	62	65	75	64	113	306	293
Ga01G0029	0	0	1	2	1	0	0	0	1	1	2	0	0	1	0	1	0	0	0	0	0	1	0	3	4	0	7	2	4	0	2	5	0	0	1	0
Ga01G0030	491	571	634	494	508	553	457	439	531	533	468	451	795	638	614	638	762	647	629	576	737	572	655	559	531	374	916	946	885	472	552	539	569	630	1236	1008
Ga01G0031	30	55	54	72	61	80	41	72	46	26	15	21	229	160	117	46	33	38	193	173	177	216	265	118	82	110	113	79	163	107	53	78	24	61	102	124
Ga01G0032	0	0	0	0	0	0	0	0	0	0	0	0	0	0	0	0	0	0	0	0	0	0	0	0	0	0	0	0	0	0	0	0	0	0	0	0
Ga01G0033	331	436	402	264	324	350	174	126	178	268	177	223	446	402	370	506	524	574	421	303	437	577	343	298	460	210	676	713	637	361	462	550	435	265	620	663
Ga01G0034	8	5	13	8	6	3	1	2	5	0	0	3	10	9	7	11	11	9	7	10	12	2	3	4	21	2	12	17	21	11	3	12	11	2	2	4
Ga01G0035	3443	4001	3874	3325	2903	2825	3724	4754	2663	3528	2510	2367	4421	3794	4397	3798	4614	4668	3413	2461	3405	2992	3109	2637	4533	2735	6030	6731	6581	3574	3987	4003	3887	3410	6409	4873
Ga01G0036	20	21	24	11	11	13	7	3	10	49	46	34	22	9	12	36	44	54	12	6	10	7	5	13	9	7	40	34	34	15	21	19	16	25	62	88
Ga01G0037	117	152	179	158	176	152	185	210	162	396	214	174	228	168	178	194	226	216	188	148	203	172	188	177	178	138	292	235	293	147	150	178	156	192	415	404
Ga01G0038	534	817	786	807	783	764	755	820	800	406	400	473	894	806	702	615	810	743	781	508	703	617	568	673	601	483	1056	1100	1060	505	826	794	719	638	1391	1263
Ga01G0039	0	0	0	0	0	0	0	0	2	0	0	1	0	0	0	0	0	0	1	0	5	0	0	0	0	1	0	0	0	0	0	6	0	0	0	0
Ga01G0040	1009	1511	1564	1843	1565	1785	1303	1214	1386	896	802	928	2045	1859	1527	1448	1576	1583	1633	1161	1789	1177	1328	1397	1500	1048	2383	2146	2214	1272	1519	1593	1363	1383	3001	2240
Ga01G0041	70	117	126	125	132	175	59	41	68	3	13	18	166	162	158	168	199	169	96	28	112	52	93	87	136	80	214	288	231	125	197	203	101	78	238	132
Ga01G0042	378	548	492	246	197	225	139	73	243	6	22	36	384	360	475	233	181	238	161	238	185	25	69	68	413	205	346	554	766	330	321	312	294	48	125	62
Ga01G0043	330	504	462	373	386	399	290	368	356	333	294	313	466	429	386	339	401	443	374	351	388	288	309	299	366	273	509	539	570	300	369	388	342	332	606	529
Ga01G0044	56	65	69	113	120	189	90	105	81	221	174	168	156	92	71	56	92	116	123	80	98	145	77	68	159	95	185	238	201	101	90	161	96	96	252	250
Ga01G0045	0	0	0	0	0	0	0	0	0	0	1	0	0	0	0	0	0	0	0	0	0	0	0	0	0	0	0	0	0	0	0	0	0	0	1	1
Ga01G0046	1036	1272	1357	1428	1307	1184	893	995	1338	1036	789	798	1600	1596	1606	1189	1315	1432	1197	1195	1337	1036	909	785	1801	913	2261	2038	2228	1260	1369	1253	1257	810	1844	1466
Ga01G0047	188	236	222	243	203	218	226	292	212	476	316	244	235	198	208	183	247	275	165	148	203	169	230	208	201	130	357	284	284	164	170	176	194	209	512	484
Ga01G0048	101	64	153	202	493	191	318	522	411	2335	592	295	488	162	60	268	291	348	203	155	154	1611	183	174	298	173	866	401	408	229	443	665	358	160	303	182
Ga01G0049	0	0	0	0	1	0	0	0	1	11	0	0	3	0	0	0	1	0	0	0	0	7	0	0	2	0	1	0	0	0	0	0	0	0	0	0
Ga01G0050	59	23	130	283	740	188	606	682	593	8152	1009	468	721	227	44	307	376	253	287	274	268	3904	298	310	134	111	1706	181	76	75	258	582	115	294	586	297
Ga01G0051	0	0	1	5	3	4	21	6	8	2	5	8	1	4	1	0	6	2	8	7	12	2	49	27	0	0	0	0	0	0	0	0	0	3	3	5
Ga01G0052	1	0	0	0	0	1	0	0	0	0	0	1	0	0	3	0	0	0	0	0	0	0	0	0	0	1	0	0	0	0	1	0	0	0	0	0
Ga01G0053	383	462	531	582	653	611	596	670	572	1212	804	535	654	425	420	451	667	608	611	339	593	854	665	519	385	372	749	722	654	390	442	520	429	505	1442	1403
Ga01G0054	4	3	6	5	8	8	5	8	7	5	1	5	7	5	4	2	7	7	6	5	6	14	6	4	3	2	9	10	4	2	3	4	3	4	5	9
Ga01G0055	1158	1505	1541	1498	1615	1542	1147	1049	1497	751	679	879	2214	1727	1808	1419	1616	1577	1568	1368	1568	1152	1340	1187	1797	1341	3145	2615	3244	1567	1703	1769	1514	1319	2491	1826
Ga01G0056	0	0	0	0	0	0	0	0	0	0	0	0	0	0	0	0	0	0	0	0	0	0	0	0	0	0	0	0	0	0	0	0	0	0	0	1
Ga01G0057	0	0	0	0	0	0	0	0	0	0	0	0	0	0	0	0	0	0	0	0	0	11	0	0	0	0	0	0	0	0	0	0	0	0	0	0
Ga01G0058	0	0	0	0	0	0	0	0	0	0	0	0	0	0	0	0	0	1	0	2	0	8	0	1	0	0	0	0	0	0	1	1	0	0	1	0
Ga01G0059	604	681	720	784	784	817	826	885	886	1069	745	623	1001	702	689	690	842	795	796	510	760	690	599	593	664	582	1253	1046	979	592	598	625	563	557	1555	1444
Ga01G0060	0	0	0	1	0	0	0	0	0	0	0	0	0	0	0	1	0	0	0	2	2	0	0	1	0	0	3	2	1	0	1	0	2	0	0	0
Ga01G0061	1	0	1	0	1	0	0	2	1	3	0	0	1	2	3	0	3	4	7	2	1	560	3	8	0	0	2	3	1	0	0	0	0	0	10	20
Ga01G0062	378	330	321	450	358	522	504	656	399	1224	912	624	593	397	405	420	542	497	588	269	524	705	905	693	524	553	960	978	803	426	403	566	475	643	1542	1695
Ga01G0063	85	100	97	92	95	106	87	130	76	334	313	90	122	101	102	106	125	124	80	77	100	68	93	124	120	75	180	121	179	67	88	86	69	62	248	272
Ga01G0064	182	178	242	339	238	281	261	285	310	297	165	211	338	259	248	201	286	295	311	171	293	244	255	233	280	163	417	292	376	201	203	228	170	190	477	346
Ga01G0065	0	0	1	0	0	0	0	0	0	0	0	0	0	0	0	0	0	0	0	0	0	0	0	0	0	0	0	0	1	0	0	0	1	0	0	0
Ga01G0066	316	422	444	440	430	388	410	449	447	474	282	315	559	504	500	379	487	458	450	343	451	335	436	448	533	341	804	700	818	453	440	423	422	385	861	732
Ga01G0067	192	141	222	236	245	265	261	327	217	703	422	335	259	225	181	152	253	263	258	114	245	211	368	272	194	132	390	255	277	182	155	152	160	188	531	555
Ga01G0068	15	14	18	6	12	20	18	17	10	28	22	16	22	16	20	14	18	21	14	8	15	14	19	9	16	8	19	18	31	11	14	10	11	8	44	40
Ga01G0069	12	13	9	12	9	13	8	18	13	32	13	15	16	12	17	21	13	12	7	7	15	6	18	11	9	10	24	12	21	16	8	10	6	8	22	25
Ga01G0070	2	5	5	2	5	3	4	2	5	3	0	0	5	7	8	2	2	2	0	1	1	0	3	1	0	1	1	2	0	2	2	0	0	1	4	2
Ga01G0071	2	4	15	7	10	3	6	6	4	1	2	1	12	6	11	3	4	4	1	5	6	3	4	5	7	0	10	7	12	5	1	5	6	3	9	7
Ga01G0072	31	52	76	50	146	64	23	34	111	29	17	20	59	82	73	43	70	64	60	47	60	21	68	28	17	32	91	50	48	42	56	22	21	19	43	20
Ga01G0073	192	193	194	250	203	243	325	277	257	723	325	265	278	215	181	212	281	298	293	123	272	229	363	274	135	152	384	274	237	158	159	148	165	334	666	676
Ga01G0074	49	68	138	52	42	39	90	74	74	57	39	35	119	82	118	62	73	96	83	30	97	38	47	80	90	62	87	89	121	44	62	89	68	37	103	82
Ga01G0075	346	383	480	587	816	657	782	713	734	4103	2154	742	941	458	420	604	813	725	806	424	668	2546	748	720	303	361	762	705	526	295	479	866	513	532	2015	2184
Ga01G0076	0	0	0	0	0	0	0	0	0	1	12	0	1	0	0	0	0	0	0	0	0	14	0	0	0	0	1	0	1	0	0	0	0	0	1	4
Ga01G0077	0	0	0	0	0	0	0	0	0	0	0	0	0	0	0	0	1	0	0	0	0	0	0	0	0	0	0	0	0	0	0	0	0	0	0	1
Ga01G0078	0	1	0	0	0	1	2	1	1	0	1	1	0	1	0	0	0	0	1	1	0	3	0	1	0	0	1	0	0	0	0	0	0	4	5	10
Ga01G0079	367	424	456	612	492	456	480	484	574	627	455	446	549	507	476	380	489	507	492	327	538	482	479	426	543	282	731	577	693	348	413	407	429	396	1049	905
Ga01G0080	687	1254	1273	976	901	912	882	1268	813	3865	4310	982	1063	866	698	796	1116	1009	1013	610	1097	1154	1111	953	1448	604	1401	1311	1362	955	2517	1643	2654	841	2691	3195
Ga01G0081	9	17	20	15	18	18	16	17	12	14	11	10	32	29	29	20	21	23	31	24	27	23	20	16	22	20	39	31	39	20	17	25	11	7	34	19
Ga01G0082	2	0	4	11	9	15	13	17	14	2	2	0	21	26	31	3	2	3	23	14	17	13	11	9	35	9	11	2	40	14	2	0	1	0	2	2
Ga01G0083	343	464	547	444	378	351	355	371	452	210	185	271	617	526	761	446	510	463	467	375	560	508	284	354	911	344	849	863	1147	533	483	524	553	400	716	544
Ga01G0084	0	0	0	0	0	0	0	0	0	0	1	0	0	0	0	0	0	0	0	0	0	5	0	0	0	0	0	0	0	0	0	0	0	0	0	0
Ga01G0085	1601	2256	1466	1886	1565	1126	4789	5708	5120	825	2224	3448	3318	1691	1502	2613	3982	4914	5801	2433	3928	9945	3019	3757	1756	1770	3367	4210	3561	2150	2756	5726	2580	3862	10575	12186
Ga01G0086	796	917	911	930	848	1023	1168	1485	1054	1671	1132	1008	1220	807	806	1022	1236	1190	1095	695	1081	1177	1175	1098	814	652	1589	1288	1227	711	771	987	765	1030	2283	2243
Ga01G0087	294	366	389	343	416	428	352	440	459	578	521	350	509	415	342	390	396	405	438	284	455	479	316	312	448	255	599	497	588	323	515	456	407	319	859	844
Ga01G0088	1338	1306	1456	1423	1111	1437	1190	1432	1248	1009	927	1032	1969	1431	1581	1320	1454	1470	1481	1057	1436	1114	1371	1201	1676	1158	2589	2311	2420	1329	1269	1472	1308	1131	2225	2103
Ga01G0089	15	14	30	23	26	25	14	21	25	48	33	12	17	26	36	9	15	15	21	9	26	36	26	29	20	5	39	26	42	22	12	10	18	11	40	36
Ga01G0090	91	100	92	142	144	180	221	328	143	774	592	300	135	70	57	100	113	89	135	74	160	387	198	177	83	118	207	138	158	74	90	129	73	196	499	586
Ga01G0091	659	817	867	943	873	1201	483	583	641	713	580	701	794	606	738	632	653	620	574	448	692	423	665	587	758	523	1034	893	1181	637	641	666	681	694	1584	1178
Ga01G0092	21	14	32	17	22	22	8	10	8	48	26	18	32	24	27	24	23	29	18	16	15	38	23	15	13	19	21	36	17	13	22	17	15	18	53	40
Ga01G0093	78	87	83	85	88	76	78	51	78	125	96	72	94	64	79	60	91	65	57	37	74	53	77	58	58	80	194	121	130	53	95	91	68	73	172	145
Ga01G0094	37	54	82	85	89	71	118	121	80	311	185	126	61	50	74	67	65	71	63	36	65	96	88	81	81	48	131	65	110	74	56	60	57	62	161	134
Ga01G0095	35	72	46	41	56	51	49	69	58	918	551	87	53	52	29	35	54	62	51	31	37	225	47	52	45	24	49	45	47	30	47	86	46	34	115	132
Ga01G0096	419	434	547	461	414	482	442	568	472	712	560	514	787	601	520	539	583	544	539	347	606	428	577	437	620	359	890	711	743	463	434	462	510	381	1087	912
Ga01G0097	4	9	6	7	6	7	10	13	5	25	15	9	14	2	3	4	6	5	2	1	5	3	5	3	11	7	11	16	8	4	3	7	10	6	15	14
Ga01G0098	59	77	105	124	80	84	110	106	86	190	210	72	114	93	102	74	92	97	110	66	127	137	104	101	119	80	164	206	174	97	135	127	125	108	268	310
Ga01G0099	185	195	218	246	245	221	275	322	236	573	378	242	264	239	218	167	290	310	229	138	261	290	237	209	216	152	346	335	307	180	198	219	179	223	527	666
Ga01G0100	538	676	785	850	670	640	691	833	695	1188	914	742	915	887	795	594	749	786	640	504	781	762	647	623	1119	466	1219	1255	1042	704	697	694	669	362	1386	1276
Ga01G0101	608	821	818	1006	944	1081	887	763	898	891	678	585	1086	837	890	728	887	841	920	794	921	911	1009	868	823	525	1212	1252	1086	717	725	789	751	703	1440	1328
Ga01G0102	942	1049	1299	1538	1456	1448	1271	1364	1281	2046	1501	1193	1633	1321	1457	1245	1430	1423	1407	986	1457	1333	1572	1334	1288	846	2231	1928	2046	1079	1215	1246	1214	1304	2714	2249
Ga01G0103	151	157	220	260	178	187	156	144	211	316	222	163	221	210	223	180	229	229	183	124	226	184	182	159	240	126	322	282	362	189	181	186	200	170	374	317
Ga01G0104	0	0	0	0	0	0	0	0	0	0	0	0	0	0	0	0	0	0	0	0	0	0	0	0	0	0	0	0	0	0	0	0	0	0	0	0
Ga01G0105	0	0	0	0	0	0	0	0	0	0	0	0	0	0	0	0	0	0	0	0	0	0	0	0	0	0	0	0	0	0	0	0	0	0	0	0
Ga01G0106	0	0	1	2	0	1	1	1	1	0	0	0	6	1	0	2	2	3	0	0	0	1	2	0	0	0	0	0	0	0	0	0	0	0	0	0
Ga01G0107	4	4	4	16	7	8	5	6	6	7	7	4	22	11	6	12	18	10	13	3	21	11	18	18	0	0	0	0	0	0	0	0	0	0	0	0
Ga01G0108	0	0	0	0	0	0	0	0	0	0	0	0	0	0	0	0	0	0	0	0	0	0	0	0	0	0	0	0	0	0	0	0	0	0	0	0
Ga01G0109	0	0	0	0	0	0	0	0	0	0	0	0	0	0	0	0	0	0	0	0	0	0	0	0	0	0	0	0	0	0	0	0	0	0	0	0
Ga01G0110	0	0	0	0	0	0	0	0	0	0	0	0	0	0	0	0	0	0	0	0	0	0	0	0	0	0	0	0	0	0	0	0	0	0	0	0
Ga01G0111	0	0	1	0	0	0	1	0	0	5	0	0	0	0	0	0	0	0	0	0	0	0	0	1	0	0	0	0	2	0	0	0	0	0	0	1
Ga01G0112	0	0	1	0	0	0	0	0	0	10	1	1	0	0	0	0	0	0	0	0	0	0	0	0	0	0	0	0	0	0	1	0	0	0	0	0
Ga01G0113	1101	1176	1414	1424	1391	1529	1327	1543	1214	1947	1354	978	1633	1211	1359	1194	1380	1482	1504	944	1464	1616	1511	1347	1262	971	2138	1934	1979	1065	1219	1286	1164	1156	2604	2181
Ga01G0114	242	128	225	152	323	245	188	292	51	4260	1849	597	73	44	69	138	191	214	67	53	102	38	161	189	45	42	146	145	69	50	115	126	101	389	431	348
Ga01G0115	1052	978	1288	1360	1078	1343	1244	1316	1157	1856	1255	1201	1635	1304	985	1143	1173	1405	1368	807	1331	1182	1518	1235	1101	1034	2765	1827	1876	1002	1050	1194	967	1124	2799	2737
Ga01G0116	0	2	1	2	1	2	1	0	2	39	22	32	4	2	0	2	2	4	6	1	5	2	3	2	0	1	0	0	0	0	2	0	2	261	163	127
Ga01G0117	42	49	160	34	21	25	37	85	63	86	144	66	163	139	77	49	57	67	29	15	55	294	36	22	141	64	322	109	202	97	58	88	66	8	29	14
Ga01G0118	156	95	86	163	148	302	204	95	301	190	226	334	115	66	145	95	224	177	191	50	100	356	193	221	22	63	180	121	37	51	68	108	52	184	525	435
Ga01G0119	74	77	98	89	57	88	81	33	115	125	75	92	77	57	88	54	88	108	69	33	70	58	55	55	46	60	87	115	49	34	51	75	41	46	118	99
Ga01G0120	55	30	29	81	87	133	228	267	172	1216	1110	628	65	44	27	37	126	117	165	16	101	1289	199	414	12	134	174	59	33	26	34	130	30	75	793	1131
Ga01G0121	3175	4209	4329	4777	4289	4338	3370	4246	4303	5169	3731	3242	5034	4085	3705	3650	4151	4332	3900	2884	4623	3257	4006	3736	3253	2709	5580	4776	5240	3400	2988	3441	3001	3448	8549	6294
Ga01G0122	463	501	558	567	558	573	528	523	666	623	464	450	792	556	634	543	580	603	588	439	627	489	600	527	529	368	931	797	864	436	484	500	450	517	1089	920
Ga01G0123	172	177	239	215	158	230	190	180	197	339	249	243	256	194	194	173	215	243	233	100	238	196	275	233	212	170	397	264	265	200	182	160	160	206	527	429
Ga01G0124	77	82	71	54	43	61	86	94	60	86	73	87	70	43	66	68	95	81	108	53	100	54	157	101	21	65	74	76	56	45	34	26	27	86	159	140
Ga01G0125	316	362	460	470	391	444	469	459	478	842	496	435	504	448	469	361	497	483	446	319	498	454	484	421	381	255	601	567	588	356	371	368	389	384	982	911
Ga01G0126	238	222	246	269	262	327	365	440	251	642	424	311	345	259	205	232	317	311	328	195	273	370	342	272	211	221	429	372	344	199	206	257	221	236	685	650
Ga01G0127	401	413	536	531	487	521	605	718	489	758	495	535	567	437	400	358	517	537	479	278	523	336	566	552	499	301	881	682	739	370	368	431	371	464	1154	971
Ga01G0128	2925	3499	3719	3903	3630	4079	3274	3649	3039	4032	3060	3265	4262	3266	3722	3331	4546	4334	4115	2605	4287	4393	4178	3616	3679	2779	5762	5761	5493	3053	3341	3470	2945	3369	7281	6849
Ga01G0129	0	1	1	2	0	1	9	2	0	0	0	0	4	2	4	1	0	3	0	0	10	0	0	0	0	2	0	0	0	0	0	2	0	1	0	0
Ga01G0130	0	2	4	1	0	0	14	0	7	1	1	0	4	2	2	0	1	0	0	0	7	0	0	3	0	1	0	0	1	0	0	2	2	0	0	0
Ga01G0131	10	15	79	29	16	14	71	4	33	3	29	6	71	49	40	13	18	38	9	3	64	5	8	26	31	26	30	23	14	14	16	36	5	1	6	2
Ga01G0132	157	214	261	204	152	186	137	174	165	139	151	155	198	142	165	186	245	223	164	124	198	142	123	146	321	134	320	343	429	210	241	243	231	190	343	288
Ga01G0133	0	2	0	10	26	4	8	23	0	0	16	2	16	5	0	0	8	10	1	1	5	7	1	0	0	0	1	13	0	0	42	3	4	7	66	181
Ga01G0134	0	0	0	0	0	0	0	0	0	0	0	0	0	0	0	0	0	0	0	0	0	0	0	0	0	0	0	0	0	0	0	0	0	0	0	0
Ga01G0135	0	0	0	0	0	0	0	0	1	0	0	0	0	0	0	0	0	0	1	0	0	0	1	0	0	0	0	0	0	0	0	0	0	0	0	0
Ga01G0136	0	0	0	0	0	0	0	0	0	0	0	0	0	0	0	0	0	0	0	0	0	0	0	0	0	0	0	0	0	0	0	0	0	0	0	0
Ga01G0137	293	413	422	361	353	366	263	336	307	545	563	438	458	315	323	334	360	358	372	302	347	317	356	320	402	289	603	516	559	301	410	386	396	428	1073	1151
Ga01G0138	0	0	0	0	0	0	0	0	1	1	0	0	0	0	0	0	0	0	0	0	1	3	0	0	0	1	1	0	1	0	2	2	1	0	0	4
Ga01G0139	0	0	0	0	0	0	2	0	0	0	0	0	0	1	0	0	0	0	0	0	3	0	0	0	0	0	1	0	0	0	1	2	0	0	0	0
Ga01G0140	0	0	0	0	0	0	0	0	0	0	0	0	2	0	0	0	0	0	0	0	0	0	1	0	0	0	0	0	1	0	0	0	0	0	0	0
Ga01G0141	0	0	0	0	0	0	0	0	0	0	0	0	0	0	0	0	0	0	0	0	0	0	0	0	0	0	0	1	2	0	0	0	0	0	1	0
Ga01G0142	0	0	0	0	0	0	0	0	0	0	0	0	0	0	0	0	0	0	0	0	0	0	0	0	0	0	0	0	0	0	0	0	0	0	0	0
Ga01G0143	0	0	0	0	0	0	0	0	0	0	0	0	0	0	0	0	0	0	0	0	0	0	0	0	0	0	0	0	0	0	0	0	0	0	0	0
Ga01G0144	0	0	0	0	0	0	0	0	0	0	0	0	0	0	0	0	0	0	0	0	0	0	0	0	0	0	0	0	0	0	0	0	0	0	0	0
Ga01G0145	0	0	0	0	0	0	0	0	0	0	0	0	0	0	0	0	0	0	0	0	0	0	0	0	0	0	0	0	0	0	0	0	0	0	0	0
Ga01G0146	0	0	0	0	0	0	0	0	0	0	0	0	0	0	0	0	0	0	0	0	0	0	0	0	0	0	0	0	0	0	0	0	0	0	0	0
Ga01G0147	0	0	0	2	0	1	0	0	2	0	0	0	1	0	0	0	0	0	0	0	0	0	0	0	0	0	0	1	0	0	0	0	0	0	0	0
Ga01G0148	0	0	0	0	0	0	0	0	0	0	0	0	0	0	0	0	1	0	0	0	0	0	0	0	0	0	0	0	0	0	0	0	0	0	0	0
Ga01G0149	0	0	0	0	0	0	0	0	0	0	0	0	0	0	0	0	0	0	0	0	0	0	0	0	0	0	0	0	0	0	0	0	0	0	0	0
Ga01G0150	0	0	0	0	0	0	0	0	0	0	0	0	0	0	0	0	0	0	0	0	0	0	0	0	0	0	0	0	0	0	0	0	0	0	0	0
Ga01G0151	0	0	0	0	0	0	0	0	0	0	0	0	0	0	0	0	0	0	0	0	0	0	0	0	0	0	0	0	0	0	0	0	0	0	0	0
Ga01G0152	0	0	0	0	0	0	0	0	0	0	0	0	0	0	0	0	0	0	0	0	0	0	0	0	0	0	0	0	0	0	0	0	0	0	0	0
Ga01G0153	0	0	0	0	0	0	0	0	0	0	0	0	0	0	0	0	0	0	0	0	0	0	0	0	0	0	0	0	0	0	0	0	0	0	0	0
Ga01G0154	0	0	0	0	0	0	0	0	0	0	0	0	0	0	0	0	0	0	0	0	0	0	0	0	0	0	0	0	0	0	0	0	0	0	0	0
Ga01G0155	0	0	0	0	0	0	0	0	0	0	0	0	0	0	0	0	0	0	0	0	0	0	0	0	0	0	0	1	0	0	0	0	0	0	1	1
Ga01G0156	0	0	0	0	0	0	0	0	0	0	0	0	0	0	0	0	0	0	0	0	0	0	0	0	0	0	0	0	0	0	0	0	0	0	0	0
Ga01G0157	156	173	240	295	251	365	290	345	271	1120	590	319	314	254	206	204	281	244	354	150	294	326	574	391	263	209	482	318	353	212	251	242	191	299	757	794
Ga01G0158	558	582	572	631	547	650	513	582	628	478	402	307	767	603	516	602	770	825	701	487	702	620	486	422	610	355	946	800	882	537	575	634	531	436	1057	866
Ga01G0159	842	979	1127	1068	834	877	924	809	936	857	625	514	1396	1219	1290	1062	1205	1330	1245	874	1151	1059	930	851	1156	646	1597	1442	1598	988	957	933	848	717	1660	1357
Ga01G0160	3207	4526	3903	3871	3411	3880	3438	2781	3235	2267	2645	3131	4015	3363	3237	3971	4143	4351	3966	3209	3873	2186	3976	4178	3579	2270	5802	5257	5357	2976	3882	4001	3904	5285	9078	7047
Ga01G0161	1580	1686	2280	2102	1753	1919	1797	2556	2011	3241	2203	1713	2547	2241	1957	1807	2234	2244	1873	1297	2024	2180	1999	1989	2008	1147	3266	2480	3025	1625	1835	1861	1855	1533	4220	3541
Ga01G0162	355	486	464	620	515	603	475	481	607	407	356	403	618	490	483	460	593	461	593	465	634	360	668	502	349	351	784	670	676	367	417	444	351	442	943	661
Ga01G0163	0	0	1	1	2	3	2	0	2	1	0	0	3	5	0	0	1	0	3	3	0	0	2	2	3	3	1	5	4	1	0	1	0	0	4	3
Ga01G0164	545	637	680	789	641	779	587	686	660	678	574	538	826	723	761	593	730	680	715	492	763	646	710	562	578	397	1030	982	960	500	574	612	573	588	1339	987
Ga01G0165	213	274	344	440	307	291	289	251	485	241	196	243	399	397	452	214	297	254	403	295	398	268	342	293	502	216	667	522	727	401	319	330	380	275	725	455
Ga01G0166	416	518	579	604	571	626	664	801	623	1192	874	557	653	587	448	543	670	670	657	362	641	665	758	665	494	441	949	659	804	483	432	513	433	502	1511	1407
Ga01G0167	58	74	124	142	99	99	99	79	163	76	46	65	98	119	151	82	101	85	134	122	148	86	139	135	145	68	170	125	201	115	83	88	81	63	163	83
Ga01G0168	442	579	700	646	571	591	518	618	572	624	484	484	881	802	744	649	742	716	613	545	731	687	622	558	754	367	1036	966	1180	616	577	582	597	502	1185	962
Ga01G0169	1464	1575	1606	1831	1597	2184	2058	2259	1810	1555	1449	1304	2413	1828	1947	1722	2046	2080	2532	1593	2290	1857	2478	1867	1857	1516	2919	2307	2742	1572	1557	1793	1469	1727	3812	3319
Ga01G0170	53	24	76	10	23	13	20	20	0	254	126	82	1	2	19	16	10	20	3	2	3	0	8	5	8	4	30	57	11	2	45	33	30	21	18	19
Ga01G0171	0	2	0	2	4	1	4	4	1	6	1	0	1	1	1	3	1	2	3	0	2	3	1	2	2	1	1	2	1	1	2	2	1	2	5	5
Ga01G0172	918	1212	1945	2620	1832	1717	1720	2134	2891	4230	2519	1864	2030	1835	1860	1224	1482	1414	2153	1197	2115	1724	1930	2027	2417	983	3618	1855	2992	1851	1436	1525	1414	1737	5090	3583
Ga01G0173	15	32	14	17	13	32	4	10	17	4	11	7	32	21	31	48	50	34	22	34	20	22	18	9	20	17	37	37	29	12	25	24	15	7	19	17
Ga01G0174	414	447	564	623	521	549	575	602	534	947	659	493	708	534	475	520	577	632	563	386	627	554	653	624	517	429	1063	802	807	509	494	491	465	541	1333	1212
Ga01G0175	646	800	930	884	775	804	855	961	847	1926	1328	960	967	869	812	772	1007	973	891	507	915	929	898	877	902	474	1220	1094	1226	736	841	865	822	736	1978	1839
Ga01G0176	51	41	72	67	59	55	47	69	58	119	69	57	117	74	71	49	53	73	56	32	74	43	69	58	103	43	148	132	119	121	67	81	69	58	113	90
Ga01G0177	424	433	607	512	457	467	502	470	496	742	539	449	682	554	507	421	516	546	509	364	553	521	507	467	535	327	917	805	831	508	491	549	434	462	1099	972
Ga01G0178	0	0	4	6	8	2	10	8	4	15	13	8	10	2	3	3	5	4	5	2	3	13	5	4	0	7	3	3	2	0	0	1	0	2	8	11
Ga01G0179	24	27	41	57	35	49	37	35	48	70	47	27	45	31	46	25	40	32	55	31	59	33	50	56	44	23	83	42	78	57	24	42	39	38	82	62
Ga01G0180	20	16	28	36	29	24	34	94	29	143	64	54	33	47	25	33	41	36	34	8	19	43	39	34	12	10	26	17	29	14	8	7	10	16	33	30
Ga01G0181	0	0	0	0	0	0	0	0	0	0	0	0	0	0	0	0	0	0	0	0	0	0	0	0	0	0	0	0	0	0	0	0	0	0	0	0
Ga01G0182	0	0	0	0	0	1	1	0	0	22	8	11	1	0	0	0	2	0	0	1	1	17	1	1	0	0	0	0	1	0	0	0	0	9	59	27
Ga01G0183	0	0	0	0	0	0	0	0	0	0	0	0	0	0	0	0	0	0	0	0	0	0	0	0	0	0	0	0	0	0	0	0	0	0	0	0
Ga01G0184	266	280	264	336	200	140	267	927	470	227	225	213	221	268	221	48	152	142	283	81	216	422	89	74	440	49	331	150	1167	484	180	130	154	137	231	190
Ga01G0185	1139	1116	1021	1091	640	742	1009	3154	550	2176	1177	1541	891	1017	571	885	1238	1225	1126	488	1031	951	903	609	531	788	1193	1146	1009	668	507	769	535	898	1552	1285
Ga01G0186	539	670	726	873	726	832	654	581	785	596	490	427	1034	917	824	689	764	763	926	724	857	636	874	758	819	640	1300	1196	1214	672	727	766	679	737	1539	1171
Ga01G0187	242	329	302	321	283	301	295	373	333	364	251	240	344	295	259	232	334	349	288	197	271	255	249	214	258	235	447	425	436	228	318	293	278	278	750	648
Ga01G0188	19	47	46	22	10	13	19	11	17	47	83	119	6	17	5	6	16	14	9	11	19	30	13	25	27	7	16	15	13	27	17	6	34	46	57	47
Ga01G0189	2	4	0	0	3	0	0	1	1	1	0	0	0	2	2	2	2	1	0	0	1	0	0	2	1	1	1	4	3	1	1	3	1	1	2	1
Ga01G0190	154	157	298	78	44	46	22	14	100	14	42	57	150	154	356	73	96	142	64	63	77	67	32	104	199	10	199	140	397	256	251	143	205	29	86	34
Ga01G0191	1441	1619	1514	1650	1530	1361	905	1300	1167	1148	1031	1335	1412	1129	1189	1336	1594	1783	1173	816	1309	1010	1139	1008	1357	727	1967	2229	1487	1165	1500	1387	1460	1601	3024	2108
Ga01G0192	1148	1221	1392	1314	1207	1140	622	1231	1525	693	532	636	1507	1312	1428	1116	1470	1458	1297	900	1213	794	932	618	948	660	1949	1629	1903	1130	1001	845	1070	618	1356	933
Ga01G0193	0	0	0	0	0	0	1	0	0	0	0	0	0	0	0	0	0	0	0	0	0	0	0	1	0	0	0	0	0	0	1	0	0	0	0	0
Ga01G0194	3	2	2	0	2	3	2	2	4	1	0	3	21	24	8	9	23	18	10	10	13	4	6	5	2	2	5	1	2	3	0	1	2	8	4	0
Ga01G0195	9	23	19	173	838	332	15	18	41	77	70	19	5	15	19	6	19	17	15	8	23	38	21	19	60	20	37	131	89	57	230	210	23	4	37	64
Ga01G0196	70	104	115	171	159	143	144	134	128	1433	715	303	129	76	61	88	154	154	151	44	157	641	255	201	115	105	137	137	129	98	158	173	119	153	659	838
Ga01G0197	1	3	4	2	3	2	1	1	4	1	1	1	16	20	12	5	15	11	9	17	23	7	5	10	127	50	151	126	181	98	73	84	95	43	83	61
Ga01G0198	9	6	16	13	17	6	21	10	15	112	93	36	20	11	4	7	18	19	8	4	25	46	16	17	4	1	7	11	15	5	21	12	11	13	31	103
Ga01G0199	2	0	2	1	0	0	3	1	2	1	2	1	0	3	1	1	0	1	0	2	3	3	0	0	0	1	0	0	1	0	1	4	1	2	1	8
Ga01G0200	0	0	0	0	0	0	0	0	0	0	0	0	0	0	0	0	0	0	0	0	0	0	0	0	0	0	0	0	0	0	0	0	0	0	0	0
Ga01G0201	1	9	18	4	9	2	0	2	0	6	11	10	6	4	3	1	4	12	5	1	4	7	2	1	33	10	6	7	18	9	14	6	8	0	9	21
Ga01G0202	0	1	0	0	0	0	0	0	1	0	0	0	0	0	0	0	0	0	0	0	0	0	0	0	0	0	0	0	0	0	0	0	0	0	0	1
Ga01G0203	0	0	0	0	0	0	0	0	1	1	0	0	0	1	0	0	1	0	0	0	0	0	0	0	0	1	0	0	0	0	1	0	0	0	1	5
Ga01G0204	44	42	29	59	70	40	121	158	107	232	110	115	99	71	36	93	122	127	74	75	72	190	96	100	25	53	135	76	86	66	39	58	40	67	305	325
Ga01G0205	61	47	69	77	82	76	129	90	170	273	139	133	314	220	89	247	261	329	215	190	152	314	183	190	39	83	265	112	108	138	97	123	87	118	489	660
Ga01G0206	63	86	114	105	128	124	204	137	269	269	212	141	189	151	85	121	194	213	176	71	152	278	120	167	95	66	269	157	133	132	127	128	103	86	498	648
Ga01G0207	114	131	182	216	193	200	189	202	189	390	210	162	193	148	154	144	203	189	196	95	209	201	173	171	170	86	306	188	248	147	149	141	150	144	365	347
Ga01G0208	0	0	0	0	0	0	0	0	0	0	0	0	0	0	0	0	0	0	0	0	0	0	0	0	0	0	0	0	0	0	0	0	0	0	0	0
Ga01G0209	291	457	675	283	231	211	439	422	347	244	211	183	588	503	550	217	338	372	329	221	421	144	182	379	361	234	408	505	598	129	321	345	308	248	714	565
Ga01G0210	0	0	0	0	0	0	0	0	0	0	0	0	0	0	0	0	0	0	0	0	0	0	0	0	0	0	0	0	0	0	0	0	0	0	0	0
Ga01G0211	614	863	979	995	1220	704	324	427	340	6334	2365	717	603	734	693	791	789	755	544	476	534	552	468	310	798	564	1421	1443	965	528	661	661	517	383	641	586
Ga01G0212	518	780	766	593	796	419	84	82	283	1862	604	301	554	724	752	750	697	651	339	558	207	216	231	116	787	566	1380	1478	1141	499	709	572	537	116	218	181
Ga01G0213	53	61	108	111	110	63	64	94	117	148	106	104	96	106	144	78	86	80	118	57	93	89	114	141	88	51	174	100	166	100	64	83	52	53	197	143
Ga01G0214	4190	4834	5682	6035	4993	5380	4872	5482	4871	6422	4718	3809	6293	5352	5049	5179	6014	5894	5846	4023	6257	5765	6020	5315	5615	3725	10154	7130	9223	4426	5168	5545	5029	5339	11946	10529
Ga01G0215	28	34	33	64	53	50	38	50	51	293	180	137	62	54	27	72	134	127	114	17	132	143	191	139	42	17	85	115	36	35	49	42	64	183	685	552
Ga01G0216	76	230	196	96	91	91	78	65	61	221	271	143	96	87	83	94	135	128	87	58	114	154	70	86	258	54	162	164	214	131	485	274	299	137	351	710
Ga01G0217	2274	2737	3789	1877	2190	1680	1137	1628	1655	2972	2022	1165	3238	2714	1803	2482	2831	3283	2128	1939	1939	2414	1569	1221	2091	1169	5068	2396	3937	2485	2506	1940	2424	1358	3070	3206
Ga01G0218	1	3	1	5	2	2	3	3	1	8	2	1	4	1	3	1	5	5	3	1	8	2	3	2	4	2	2	1	4	3	3	1	3	1	7	1
Ga01G0219	35	34	48	37	34	33	70	81	42	283	237	77	53	32	43	46	47	52	35	23	46	128	45	50	43	26	64	49	46	33	75	93	50	40	125	202
Ga01G0220	18	22	33	30	42	23	24	19	47	34	25	31	29	27	32	14	29	16	35	15	35	23	19	24	58	33	75	48	73	38	38	29	31	13	59	71
Ga01G0221	583	721	780	803	844	838	732	772	798	905	716	606	972	751	672	752	750	806	747	601	734	710	737	691	863	563	1394	1105	1278	708	708	800	677	637	1602	1544
Ga01G0222	113	139	186	240	178	167	154	219	232	297	223	169	225	176	222	136	211	159	231	171	221	172	181	173	224	91	316	243	306	187	163	179	138	158	408	387
Ga01G0223	595	599	584	795	515	690	614	979	622	959	696	581	809	618	711	754	956	782	677	628	853	804	706	673	430	401	800	891	810	502	532	505	595	770	1383	995
Ga01G0224	1121	1517	1552	1484	1382	1519	1064	794	1332	801	773	723	1801	1676	1741	1392	1487	1442	1408	1225	1504	1264	1154	1136	2151	1268	2454	2687	2978	1361	1513	1705	1649	1342	2858	2090
Ga01G0225	711	738	728	885	787	988	806	899	754	578	526	441	938	792	971	663	904	826	894	530	951	928	1014	827	827	495	1084	1081	1054	685	776	662	710	537	1365	1165
Ga01G0226	437	453	662	583	474	568	504	564	518	1029	804	493	687	531	542	455	544	546	532	284	586	430	546	564	537	417	923	618	923	458	501	469	469	412	1111	965
Ga01G0227	128	130	150	120	109	144	118	198	119	352	249	175	167	126	125	103	176	146	142	58	141	212	164	148	113	136	264	221	187	90	125	130	95	85	422	477
Ga01G0228	344	400	472	509	485	499	559	551	529	685	506	402	694	534	503	438	504	500	594	430	598	473	649	606	431	369	748	677	680	392	409	386	428	437	947	909
Ga01G0229	29	62	83	88	159	68	78	110	87	586	383	191	65	61	28	60	73	61	62	35	96	245	67	120	72	71	78	139	105	54	214	152	82	158	342	535
Ga01G0230	0	0	0	0	0	0	0	1	0	0	0	0	0	0	0	0	0	0	0	0	0	0	0	0	0	0	0	1	0	0	0	0	0	0	0	0
Ga01G0231	0	0	3	2	4	0	14	1	10	5	5	1	9	5	3	1	0	5	0	1	14	9	2	1	0	8	1	0	0	0	0	6	0	1	2	1
Ga01G0232	0	0	1	1	1	0	0	1	0	1	3	0	2	1	0	1	0	0	0	0	0	2	2	0	0	0	1	0	0	0	0	0	1	1	2	0
Ga01G0233	290	336	473	921	711	900	745	897	802	660	434	451	712	619	548	369	465	489	595	360	666	736	767	742	483	309	807	504	693	474	331	332	321	309	809	846
Ga01G0234	0	1	26	20	8	1	52	4	22	0	11	18	25	50	20	1	2	19	18	0	112	0	4	13	11	2	29	2	5	4	2	11	1	1	11	4
Ga01G0235	608	746	863	902	914	818	763	896	713	1766	1282	692	986	851	912	863	986	992	889	677	809	831	772	715	1045	663	1513	1441	1565	858	950	1120	958	733	1615	1230
Ga01G0236	5	1	27	19	59	38	323	478	11	15584	3623	138	2	1	3	4	11	13	1	0	1	6	7	31	8	2	7	7	0	0	14	28	1	3	17	25
Ga01G0237	332	374	399	360	407	430	360	387	305	937	613	366	449	335	320	340	433	409	335	266	375	342	349	308	338	258	606	531	518	312	354	399	288	348	794	803
Ga01G0238	270	380	350	426	425	461	403	614	385	884	548	394	424	356	380	278	405	344	431	273	382	355	407	394	393	249	571	543	614	363	392	358	301	309	735	720
Ga01G0239	681	754	852	1075	946	1058	960	1266	873	1275	895	763	1130	957	932	717	901	878	1032	774	914	909	1049	831	863	693	1484	1259	1498	790	803	836	748	748	1656	1516
Ga01G0240	1919	2239	2793	2393	2340	2280	1659	1524	2106	1148	1041	1119	2886	2663	2773	2218	2667	2724	2405	1840	2437	1679	1590	1515	2690	1431	3855	3250	3565	2193	2204	2189	2346	1676	3493	2517
Ga01G0241	135	205	166	239	174	238	222	537	205	343	344	273	186	164	149	163	254	209	179	101	231	308	180	194	173	114	233	254	246	159	181	234	165	222	765	991
Ga01G0242	271	283	377	474	414	467	336	304	418	414	292	279	489	450	494	432	507	424	593	323	522	509	552	469	439	291	907	632	700	402	386	382	468	429	1102	882
Ga01G0243	0	0	6	4	1	0	13	1	1	0	0	0	8	10	4	0	0	3	0	2	22	0	0	6	0	2	0	0	0	0	0	11	1	0	0	0
Ga01G0244	2932	4064	3513	6517	8151	11387	3375	2898	3177	2396	2169	2317	4410	3503	3283	2335	3081	3761	4081	2682	4145	2729	3298	3042	6778	2033	5429	8223	8031	3571	4898	7045	3600	2654	5749	5270
Ga01G0245	258	270	332	414	325	452	338	293	310	299	221	264	454	349	341	245	276	320	379	266	394	287	463	402	305	176	524	382	510	275	229	303	252	204	495	389
Ga01G0246	72	368	268	200	136	136	94	105	140	281	545	318	95	62	47	54	76	54	78	30	75	195	53	81	93	24	76	108	88	76	121	105	104	50	204	282
Ga01G0247	300	308	412	434	417	397	423	482	411	798	522	405	568	365	347	377	453	438	415	242	435	483	412	400	294	288	734	503	545	322	344	285	300	355	920	869
Ga01G0248	1	1	2	1	1	3	4	3	1	3	2	0	1	5	1	4	5	1	1	0	2	4	3	0	0	0	0	0	0	0	0	0	0	0	1	0
Ga01G0249	660	731	762	824	663	716	811	805	861	830	625	487	1179	900	779	852	975	1027	1124	569	1011	1696	888	706	892	660	1416	1145	1233	787	811	907	757	638	1982	1829
Ga01G0250	647	753	869	884	847	907	842	773	879	1113	799	710	995	794	787	763	901	921	925	629	877	866	965	912	800	666	1463	1148	1277	695	729	809	750	918	2064	1768
Ga01G0251	86	93	161	172	138	124	143	150	144	210	145	113	151	154	193	125	146	141	137	106	172	118	158	152	161	73	239	160	231	152	104	108	105	126	305	260
Ga01G0252	856	767	903	844	822	846	1076	1427	628	1548	898	744	887	764	708	649	849	814	691	424	759	899	810	659	833	721	1326	1428	1213	810	770	796	742	658	1436	1455
Ga01G0253	15	21	17	17	17	21	6	6	12	1	4	3	7	4	6	6	6	4	3	4	7	0	4	1	23	8	10	27	17	12	19	21	17	10	13	9
Ga01G0254	391	462	590	499	515	555	448	409	562	554	455	449	644	597	599	498	595	581	579	513	624	518	578	539	545	322	829	763	907	468	506	489	537	505	1147	904
Ga01G0255	9	4	6	5	5	2	2	12	10	4	3	3	8	6	4	8	7	7	4	1	5	0	0	2	2	2	4	3	4	0	3	1	6	4	4	2
Ga01G0256	2	2	4	2	2	4	6	6	5	9	4	10	0	3	1	0	2	5	7	0	3	3	1	3	4	1	4	3	2	1	5	1	0	5	4	5
Ga01G0257	591	778	573	667	703	716	594	739	657	468	387	425	819	688	754	732	816	757	679	542	841	768	605	569	730	622	1107	1230	1129	540	702	671	616	635	1091	1034
Ga01G0258	112	69	68	66	71	62	142	242	86	555	319	89	218	128	70	141	138	141	150	89	136	312	136	94	60	331	356	186	146	75	73	155	75	123	246	249
Ga01G0259	72	47	46	69	71	103	67	71	97	68	51	40	118	107	100	106	151	126	110	85	108	80	105	78	59	90	198	143	91	53	74	59	53	74	183	130
Ga01G0260	0	1	0	0	0	0	0	0	0	0	1	0	0	0	0	0	0	0	0	0	0	0	0	0	0	0	0	0	0	0	0	0	1	0	0	0
Ga01G0261	350	385	451	450	422	492	539	582	480	982	644	467	570	498	482	404	578	557	501	314	556	522	526	488	473	318	844	596	633	366	367	360	394	439	1083	958
Ga01G0262	301	331	492	380	405	365	332	296	394	281	242	304	516	438	436	341	518	422	404	261	445	298	444	345	479	270	690	691	708	368	437	357	383	328	828	670
Ga01G0263	115	97	94	155	140	138	158	159	150	237	198	130	88	66	66	79	139	116	87	29	87	328	73	65	53	107	110	194	85	63	74	102	87	92	338	326
Ga01G0264	888	1063	838	1100	980	1148	925	963	992	1356	1010	899	1672	1143	1252	1287	1713	1630	1601	1024	1421	1881	1831	1439	1192	1027	1920	2290	1644	1039	1259	1299	1217	1564	3843	3868
Ga01G0265	0	0	0	0	0	0	1	0	0	0	0	0	0	0	0	0	0	1	0	0	0	0	0	0	0	0	0	1	0	0	0	1	0	0	1	0
Ga01G0266	1103	1232	1371	1090	897	982	733	488	902	184	247	313	1657	1535	1355	1227	1374	1517	1289	970	1326	818	630	622	1212	734	1506	1603	1783	985	1161	1182	1077	736	1461	959
Ga01G0267	23	27	27	43	41	66	56	59	49	52	45	44	62	46	54	60	58	46	47	47	50	55	63	45	36	34	87	62	60	31	33	46	33	40	88	88
Ga01G0268	561	607	894	1018	808	804	1022	1199	939	3037	1774	1445	1190	980	800	755	1135	1032	945	548	1095	946	1183	1078	760	611	1814	1080	1120	674	701	618	679	1060	2102	2066
Ga01G0269	65710	54049	69294	51195	38968	53439	52331	62147	63022	26962	19356	18476	127073	80897	86056	70286	77862	78699	89059	47386	77432	91383	68843	44059	80491	69501	168660	111839	139127	86454	67027	66853	67487	21317	63818	48945
Ga01G0270	0	0	0	0	0	1	0	0	0	0	0	0	1	0	1	1	2	3	6	0	3	2	0	1	0	3	6	0	2	0	0	0	0	0	1	1
Ga01G0271	0	0	0	0	0	0	0	0	0	0	0	0	0	0	0	0	0	0	1	0	0	0	0	1	0	0	0	0	0	0	0	0	0	0	0	1
Ga01G0272	27021	26826	36288	32075	23026	28682	22315	38185	22171	10596	17277	15880	64476	53650	67133	38491	42816	48081	68003	27031	66840	42214	66625	46512	33366	25742	45238	41221	51610	31479	20171	20362	18376	7314	14252	11446
Ga01G0273	1	1	2	2	0	0	4	4	5	2	1	3	8	1	3	2	7	1	5	3	6	2	2	4	6	1	3	10	7	5	0	0	1	1	2	2
Ga01G0274	16	20	17	23	40	40	45	62	52	133	61	50	29	18	15	20	29	33	23	17	21	65	31	36	30	28	87	42	41	22	26	42	44	55	170	194
Ga01G0275	19	17	12	21	22	33	19	26	32	89	54	67	21	17	10	19	21	21	23	10	21	25	26	20	19	8	27	47	22	9	24	23	26	26	93	70
Ga01G0276	48	48	56	91	70	51	77	94	106	106	66	78	87	63	78	66	105	95	62	58	60	72	99	83	58	36	132	97	106	57	51	59	44	68	172	156
Ga01G0277	1	1	3	4	3	7	26	8	7	17	17	8	8	0	3	3	3	4	12	4	8	4	22	20	0	2	6	2	1	1	0	0	0	3	10	20
Ga01G0278	393	525	504	461	486	435	635	636	657	1291	1136	838	675	453	405	438	611	585	546	350	544	568	620	606	400	296	903	601	628	388	521	482	454	561	1567	1889
Ga01G0279	236	335	348	370	297	353	326	329	315	543	414	280	333	313	243	269	336	306	318	197	308	358	329	276	234	211	500	446	367	228	251	282	269	300	787	754
Ga01G0280	725	851	1006	1013	1083	1096	900	1111	987	870	806	714	1054	1019	989	793	934	975	1050	626	1061	797	983	973	1065	594	1601	1301	1570	853	920	842	842	742	1651	1254
Ga01G0281	83	107	143	156	140	118	142	131	168	175	107	119	168	160	192	118	156	133	169	101	176	130	149	149	189	79	311	204	274	173	125	148	126	130	335	269
Ga01G0282	59	64	76	103	40	63	69	80	93	97	66	102	93	87	80	64	73	94	81	32	73	86	81	60	69	38	108	105	118	76	56	54	58	63	156	145
Ga01G0283	83	110	127	114	67	87	80	78	111	75	59	69	110	127	139	95	133	118	90	70	119	79	110	95	114	79	171	139	162	102	76	94	94	75	175	156
Ga01G0284	52	58	115	72	54	67	52	41	62	70	47	47	80	66	90	39	70	61	74	41	74	56	60	45	81	49	110	76	134	77	51	55	62	45	127	115
Ga01G0285	45	59	71	56	38	65	66	56	44	92	51	69	88	57	63	65	80	75	56	43	90	53	93	81	78	38	118	69	114	59	62	64	56	62	162	137
Ga01G0286	208	218	322	282	176	262	203	181	251	211	187	159	374	319	320	253	312	334	259	173	334	239	260	246	289	175	486	415	451	239	234	242	239	279	528	405
Ga01G0287	1125	1001	1505	1655	1287	1581	1353	1359	1409	1419	1070	941	1828	1501	1372	1196	1441	1388	1646	996	1653	1715	2030	1654	1115	1047	2333	1894	1904	1099	1206	1267	1085	1047	2406	1879
Ga01G0288	196	285	271	353	269	264	221	247	343	356	254	302	331	307	354	232	291	274	299	251	331	281	324	302	398	163	507	431	509	285	252	239	260	268	673	535
Ga01G0289	6	9	16	4	3	0	0	2	1	0	0	2	1	4	0	1	5	4	7	14	4	1	0	0	0	1	1	0	1	2	7	0	1	3	3	6
Ga01G0290	319	365	484	427	399	468	512	559	446	568	564	446	608	500	408	369	489	482	479	329	505	457	393	362	461	283	611	622	688	337	468	493	457	498	1481	1227
Ga01G0291	677	1025	747	686	503	613	608	777	537	480	573	606	851	674	730	594	708	674	720	703	815	671	654	670	766	596	873	1131	1090	624	813	874	750	1129	1951	1842
Ga01G0292	61	81	105	85	92	96	90	70	120	189	105	99	226	162	118	132	184	190	118	76	157	104	134	127	120	65	191	122	145	101	100	95	125	129	313	328
Ga01G0293	210	230	260	265	227	189	225	252	261	227	162	143	351	261	321	229	303	271	266	252	297	217	235	265	272	138	426	301	452	249	227	233	236	193	405	356
Ga01G0294	592	678	628	671	594	680	617	694	566	512	431	453	1224	980	870	878	1043	1103	891	532	884	990	794	645	603	517	958	978	911	534	600	636	520	441	1145	1040
Ga01G0295	8	25	46	32	64	40	25	51	35	284	41	29	316	120	33	95	143	134	175	105	122	766	169	63	39	100	132	108	153	90	239	303	85	85	393	708
Ga01G0296	394	464	461	498	462	536	475	454	421	1076	745	536	589	397	411	450	585	576	471	299	535	497	461	369	434	369	923	790	730	342	418	566	478	510	1139	1026
Ga01G0297	275	341	285	309	253	246	271	277	235	213	208	221	385	271	289	263	304	290	239	205	255	271	225	223	210	160	398	306	301	187	196	229	192	182	378	353
Ga01G0298	416	524	482	598	585	546	584	704	532	638	436	432	729	514	501	513	597	571	625	360	548	505	555	510	368	323	691	640	556	313	331	434	311	443	995	908
Ga01G0299	2	3	0	2	7	3	2	6	1	0	2	2	7	8	5	7	6	7	9	3	3	3	2	1	5	5	11	7	8	6	2	2	4	2	8	5
Ga01G0300	675	974	953	829	660	754	720	673	813	733	769	677	1224	955	819	994	1086	1088	1084	774	1243	979	881	868	662	557	1204	959	1105	694	751	762	627	837	1954	1769
Ga01G0301	9	22	14	21	23	19	60	157	36	528	515	170	11	3	5	10	10	13	33	1	37	63	27	46	3	10	4	15	5	3	5	23	7	18	127	275
Ga01G0302	21	38	92	100	37	46	28	8	54	0	16	19	54	58	88	29	48	34	78	46	151	40	71	88	85	14	74	50	120	67	43	40	45	34	66	40
Ga01G0303	3	0	1	1	0	0	0	3	0	7	1	0	0	1	0	3	1	2	2	0	0	0	0	0	0	0	3	0	0	0	0	1	0	2	1	3
Ga01G0304	0	0	0	0	0	0	0	0	1	0	0	0	0	0	0	0	0	0	0	0	0	0	0	0	0	0	0	0	0	0	0	0	0	0	0	0
Ga01G0305	348	333	397	555	476	595	547	594	548	688	610	453	576	451	449	422	503	551	615	408	640	645	639	570	416	301	745	488	583	373	404	435	343	479	1251	1275
Ga01G0306	0	0	0	0	0	0	0	0	0	0	0	0	0	0	0	0	0	0	0	0	0	0	1	0	0	0	0	0	0	0	0	0	0	0	0	0
Ga01G0307	168	194	217	217	188	216	147	184	192	241	180	171	238	224	228	206	240	211	214	133	231	207	193	192	261	161	359	319	354	223	240	188	222	220	408	349
Ga01G0308	116	118	130	135	119	115	110	136	131	178	118	84	180	150	154	130	144	113	135	87	126	133	118	89	154	109	239	207	226	127	121	126	127	94	253	228
Ga01G0309	2302	2888	3254	3447	2312	2272	1766	2636	3135	3692	2791	2452	6337	5434	5187	4323	4486	4343	3114	2080	3659	2502	3331	2903	4553	2528	7827	6046	6717	4586	3129	3033	3539	3280	5614	3438
Ga01G0310	193	212	255	256	195	258	208	237	235	369	265	264	281	249	262	157	256	273	232	204	297	243	251	241	286	171	380	364	302	243	250	214	235	221	583	485
Ga01G0311	1	0	2	1	0	0	2	4	1	4	0	1	1	0	1	2	2	4	3	0	3	1	1	4	1	2	1	1	1	1	0	1	1	2	2	0
Ga01G0312	17	15	9	8	4	5	12	11	5	38	14	16	10	8	16	13	19	17	11	4	11	7	13	10	3	3	9	12	4	5	12	5	1	12	21	17
Ga01G0313	488	607	683	675	580	610	516	551	619	862	573	444	844	743	738	623	669	686	632	514	714	561	609	560	689	451	947	954	1058	541	610	581	607	560	1262	1044
Ga01G0314	723	722	744	757	550	810	876	980	699	1158	678	469	991	788	808	781	872	885	827	596	919	1125	870	664	955	707	1428	1269	1352	700	848	880	721	649	1671	1625
Ga01G0315	932	1168	1017	1039	794	1200	1088	1899	876	859	750	1220	1381	1106	1319	964	1108	1071	1406	837	1387	1046	1659	1179	1079	799	1833	1898	1940	1100	841	691	944	1263	2642	2363
Ga01G0316	149	142	118	161	166	202	119	197	111	223	293	332	147	91	152	160	196	217	197	114	218	108	171	190	115	95	155	275	190	73	134	148	162	523	923	1045
Ga01G0317	0	0	0	0	0	0	0	0	0	0	0	0	0	0	0	0	0	0	0	0	0	0	0	0	0	0	0	0	0	0	0	0	0	0	0	0
Ga01G0318	1516	1650	1973	2106	1596	1821	1728	2110	1562	2901	2123	1761	2851	2071	1838	1839	2562	2241	2344	1317	2238	1957	2668	2133	1414	885	2376	2193	1882	1509	1472	1295	1371	1658	5247	4561
Ga01G0319	43	45	78	68	56	51	51	53	68	122	64	52	74	64	73	53	86	81	74	43	61	49	61	63	69	44	121	84	105	45	53	56	62	52	145	148
Ga01G0320	2	0	1	1	0	2	7	2	3	19	10	8	4	4	0	6	7	3	7	1	7	78	8	3	1	2	1	2	1	1	2	6	1	4	28	37
Ga01G0321	5	5	19	9	2	3	9	10	14	30	18	17	22	27	11	7	5	17	8	3	29	6	6	15	15	1	18	8	21	5	8	9	9	2	17	15
Ga01G0322	2	3	1	1	0	4	0	0	3	1	2	0	7	18	7	3	1	1	8	10	12	20	2	1	0	25	7	7	13	4	2	1	1	2	20	4
Ga01G0323	0	0	0	0	0	0	0	1	0	0	0	0	1	0	0	0	1	0	0	0	0	0	1	2	0	0	0	1	0	0	0	0	0	1	1	2
Ga01G0324	454	559	663	718	558	703	535	603	590	889	578	471	803	659	603	548	654	699	633	419	672	741	598	536	564	402	1030	825	990	537	542	538	557	508	1244	1097
Ga01G0325	486	557	590	912	665	954	660	914	560	474	409	595	853	632	624	510	470	569	703	571	681	375	1012	721	478	424	800	587	733	796	383	461	311	285	679	595
Ga01G0326	853	1158	1111	1220	1163	1233	863	953	1087	778	720	845	1526	1211	1207	1131	1229	1312	1149	1064	1295	862	1053	961	1182	701	1694	1573	1641	991	1091	1220	1027	1034	2176	1771
Ga01G0327	947	818	922	902	830	980	968	1085	735	1095	809	698	1358	1058	954	1016	1257	1343	1064	696	1073	1313	936	730	893	822	1611	1492	1480	812	849	997	816	692	1850	1836
Ga01G0328	79	78	118	395	614	543	96	162	287	117	59	82	190	158	92	148	232	268	196	122	160	206	166	97	41	95	185	233	137	70	112	118	77	73	349	257
Ga01G0329	102	111	100	100	99	99	136	132	114	144	105	111	183	119	127	131	155	137	116	99	136	104	100	105	141	141	267	211	185	111	146	152	108	98	277	238
Ga01G0330	93	85	143	140	115	128	104	102	151	116	69	78	166	158	166	123	141	147	159	90	159	135	153	153	136	106	219	172	190	107	114	85	108	79	253	175
Ga01G0331	173	218	442	208	187	169	367	299	244	177	104	96	425	330	325	187	231	239	260	152	318	110	154	305	286	225	328	431	488	143	265	298	251	235	563	454
Ga01G0332	81	65	52	126	258	376	118	118	139	214	73	49	261	102	68	134	158	235	206	245	139	109	375	163	145	101	772	83	168	122	86	208	100	18	246	515
Ga01G0333	750	875	923	1133	770	966	941	871	884	697	591	630	1404	1157	1095	1054	1317	1192	1301	839	1282	1031	1299	1066	975	633	1659	1309	1490	883	850	897	817	875	2024	1477
Ga01G0334	289	441	376	458	501	542	518	564	409	1500	1248	532	569	374	337	404	515	488	543	272	513	559	539	450	374	267	696	536	531	330	725	627	507	530	1440	1759
Ga01G0335	569	365	417	395	383	518	414	551	143	2308	1306	978	134	102	140	440	480	482	173	174	197	104	311	242	131	177	661	735	202	149	424	316	398	839	1328	886
Ga01G0336	253	291	319	403	346	382	428	563	321	851	621	314	473	376	349	318	419	389	437	224	399	421	458	470	447	318	631	514	566	318	304	349	396	411	1138	1014
Ga01G0337	288	404	638	571	410	390	454	931	569	688	492	589	788	690	464	420	404	446	539	382	469	391	475	407	369	297	711	541	702	403	291	419	363	282	643	424
Ga01G0338	108	153	202	186	171	161	141	189	194	327	207	211	209	167	147	130	154	175	157	101	181	126	129	176	194	75	230	172	279	139	120	121	126	159	384	254
Ga01G0339	26	8	11	24	38	34	39	44	19	292	193	54	7	5	15	15	14	13	23	10	17	32	20	17	8	10	32	21	16	14	11	13	7	24	113	78
Ga01G0340	0	0	0	0	0	0	0	0	0	0	0	0	0	0	0	0	0	0	0	0	0	0	0	0	0	0	0	0	0	0	0	0	0	0	0	0
Ga01G0341	4	5	4	5	5	5	6	13	16	132	69	17	10	5	1	4	9	10	5	5	8	166	7	17	4	4	8	6	6	4	5	19	7	6	34	23
Ga01G0342	3	0	12	5	5	4	9	8	1	76	42	6	13	6	3	11	16	11	4	2	5	160	4	11	3	4	7	7	4	0	8	30	10	0	12	5
Ga01G0343	2	0	0	2	2	3	4	6	1	117	81	11	1	0	1	0	1	0	2	1	2	47	1	2	3	4	4	2	2	2	8	13	5	5	25	32
Ga01G0344	0	0	0	0	0	0	0	0	0	0	0	0	0	0	0	0	0	0	0	0	0	0	0	0	0	0	0	0	0	0	0	0	0	0	0	0
Ga01G0345	0	0	0	0	0	0	0	0	0	0	0	0	0	0	0	0	0	0	0	0	0	0	0	0	0	0	0	0	0	0	0	0	0	0	0	0
Ga01G0346	2	8	5	11	6	7	11	32	10	270	261	26	7	6	3	7	16	10	11	6	6	103	24	17	12	18	13	7	11	7	8	36	9	25	80	81
Ga01G0347	1	9	3	3	4	7	10	5	7	23	9	7	8	2	12	6	7	6	6	3	3	24	21	29	22	15	15	8	11	10	4	20	10	27	77	85
Ga01G0348	22	18	16	18	8	23	12	17	16	37	20	16	34	20	15	20	22	23	30	16	32	29	47	17	22	31	44	15	28	18	25	21	15	10	55	42
Ga01G0349	0	0	0	0	1	0	1	0	0	2	2	3	0	2	1	0	0	1	0	0	1	20	3	0	0	3	0	0	0	0	0	1	0	0	1	0
Ga01G0350	0	0	1	1	0	0	1	0	0	12	7	5	6	0	0	0	1	0	2	0	0	26	2	0	0	0	2	0	0	0	0	1	0	2	3	10
Ga01G0351	0	2	0	1	2	3	2	7	5	59	47	9	1	2	0	1	1	2	2	0	2	2	2	4	0	0	0	2	1	1	3	4	1	2	17	23
Ga01G0352	54	70	76	128	201	115	113	129	150	665	527	264	143	59	49	86	112	123	111	33	123	390	101	112	65	61	136	110	107	68	188	160	103	151	483	656
Ga01G0353	273	298	340	431	373	476	281	296	393	499	339	291	554	388	355	312	369	370	455	272	453	357	440	413	381	311	766	517	631	336	322	390	384	342	951	715
Ga01G0354	263	258	247	283	259	272	364	354	303	458	327	307	354	249	204	315	310	240	219	122	330	355	230	340	307	207	419	366	401	263	261	244	212	235	561	497
Ga01G0355	2	3	6	0	11	2	8	9	7	15	8	6	1	4	5	3	10	6	6	1	4	10	5	4	3	9	11	6	7	6	0	3	3	8	13	18
Ga01G0356	692	885	1009	1068	986	982	991	1210	1020	1736	1176	994	912	940	938	780	948	952	961	598	1091	1204	1054	862	998	637	1396	1298	1300	817	817	801	774	813	2138	1989
Ga01G0357	855	1046	1373	1358	1229	1209	1283	1398	1357	1714	1127	1044	1495	1278	1250	919	1002	1128	1222	760	1264	1013	1101	1077	1595	913	2170	1528	2129	1040	1062	1161	1035	1043	2355	1989
Ga01G0358	251	272	383	364	294	338	413	426	341	560	363	302	297	251	260	230	316	264	276	143	289	283	334	245	262	167	467	336	392	214	169	186	210	216	576	498
Ga01G0359	264	242	319	363	327	370	422	378	336	415	207	245	429	335	395	332	403	421	377	212	356	261	603	368	379	252	664	483	556	343	305	300	273	315	752	684
Ga01G0360	249	297	436	635	638	684	946	1846	462	1920	666	581	721	714	584	455	741	737	721	331	518	420	1567	839	822	179	1572	484	896	661	583	480	395	602	1981	3314
Ga01G0361	4291	6053	6599	8515	6264	6179	4771	4396	7589	5607	4251	4118	7857	7234	8024	6387	7070	6335	8206	6230	7186	6510	6378	5902	8433	4601	12623	9811	12809	7299	6034	6891	5913	6006	13536	10403
Ga01G0362	401	503	687	634	601	607	566	423	533	811	567	670	539	484	405	582	794	655	601	226	593	426	616	556	422	281	839	745	629	369	374	348	435	512	1280	1324
Ga01G0363	128	171	184	203	164	182	215	273	160	468	247	182	235	151	147	138	203	167	170	108	177	227	181	171	159	153	337	260	280	146	155	176	139	148	341	367
Ga01G0364	199	278	229	347	457	531	180	42	202	80	79	26	153	214	232	186	198	241	110	109	167	1502	138	88	130	152	216	242	145	58	218	221	134	42	441	364
Ga01G0365	0	0	0	0	0	0	0	0	0	0	0	0	0	0	0	0	0	0	0	0	0	0	0	0	0	0	0	0	0	0	0	0	0	0	0	0
Ga01G0366	2	0	4	0	1	4	3	3	1	0	0	1	17	1	0	3	6	4	0	3	2	389	0	1	1	3	0	1	0	0	6	31	2	0	122	57
Ga01G0367	0	0	0	0	0	1	0	1	0	0	1	0	0	0	0	0	0	0	0	0	0	1	0	0	0	0	0	0	0	0	0	0	0	0	0	0
Ga01G0368	138	168	386	195	156	118	105	83	129	94	81	108	188	211	245	110	121	140	102	59	148	70	116	123	282	140	531	309	306	200	235	137	172	96	243	157
Ga01G0369	0	0	4	1	0	1	1	0	0	0	0	0	5	1	0	2	3	0	0	1	0	82	0	0	0	0	1	0	0	0	4	12	0	0	0	0
Ga01G0370	1	0	4	4	6	5	11	7	1	7	4	1	21	3	2	6	8	11	4	1	1	310	2	2	1	2	1	2	1	1	10	26	1	0	17	18
Ga01G0371	57	99	19	653	833	702	547	1180	958	641	768	1179	79	91	36	346	674	450	1069	372	535	631	796	667	3	20	57	73	26	31	66	55	34	281	749	327
Ga01G0372	12125	11546	12135	9103	8111	9648	7511	14304	9268	7058	4869	6682	17370	12022	16141	13834	15027	14764	9953	10574	7999	8304	9663	6767	13190	7711	14911	22168	27119	11141	13161	9665	14294	7706	14459	11481
Ga01G0373	3046	3271	3255	3442	3660	3963	2372	2453	2800	1529	1684	2150	4235	3401	2902	3917	4701	5076	3973	2569	3916	3032	3081	2970	3087	1864	4636	4651	4156	2488	3223	3025	3058	3642	8686	6169
Ga01G0374	2	1	3	1	1	0	2	2	0	0	0	2	0	0	5	0	2	0	0	1	0	0	2	4	0	1	0	10	0	2	3	0	8	3	12	9
Ga01G0375	2334	2728	3132	2973	3055	2910	2791	3109	3119	4421	2756	2652	4047	3256	3241	2937	3500	3644	3165	2304	3390	2871	3214	3091	3004	1651	4667	4136	4129	2409	2787	2734	2715	2708	6286	5462
Ga01G0376	53	15	44	130	93	73	86	69	47	489	453	553	28	19	3	45	70	76	40	15	53	142	74	57	21	2	38	14	15	13	19	11	32	178	705	961
Ga01G0377	41	24	44	96	72	31	49	72	63	406	301	460	18	15	6	21	34	35	31	8	48	79	81	39	7	1	35	14	7	15	16	5	14	68	331	392
Ga01G0378	0	0	0	0	0	0	0	0	0	0	0	0	0	0	0	0	0	0	0	0	0	0	0	0	0	0	0	0	0	0	0	0	0	0	0	0
Ga01G0379	104	94	76	125	403	258	26	439	60	609	557	26	17	29	33	8	13	19	38	11	18	1	158	62	160	15	87	47	82	72	43	92	33	74	357	469
Ga01G0380	4	3	1	13	3	12	21	20	6	20	12	9	3	9	7	4	4	10	9	1	7	11	7	7	9	8	6	10	11	8	2	3	6	7	27	27
Ga01G0381	804	809	846	1311	1155	1438	1173	1329	1233	1492	1084	798	1569	1049	928	1049	1270	1178	1338	820	1332	1585	1060	948	902	917	1915	1571	1637	943	842	1015	936	1082	2892	2265
Ga01G0382	400	547	504	659	522	656	557	544	613	545	448	488	874	610	746	654	784	736	673	472	720	617	664	455	552	512	972	908	1000	528	536	590	522	547	1352	1140
Ga01G0383	0	0	0	0	0	0	0	0	0	0	0	0	0	0	0	0	0	0	0	0	0	0	0	0	0	0	0	0	0	0	0	0	0	0	0	0
Ga01G0384	0	0	0	0	0	0	0	0	0	0	0	0	0	0	0	0	0	0	0	0	0	0	0	0	0	0	0	0	0	0	0	0	0	0	0	0
Ga01G0385	9	2	13	6	27	14	37	28	20	122	63	31	16	9	0	5	15	24	10	4	14	196	7	19	5	1	13	10	7	2	37	99	13	6	29	65
Ga01G0386	159	201	207	235	205	198	231	302	181	637	295	213	328	190	197	208	298	237	201	133	219	255	222	173	150	155	342	258	304	189	188	185	192	141	436	486
Ga01G0387	1846	1866	1822	2023	1589	2095	2268	4652	2413	1690	965	1356	4767	2752	2328	2843	3332	3185	3441	3264	3749	3262	2664	1802	1821	1708	3866	3214	3282	1694	1784	1933	1837	1775	3580	2271
Ga01G0388	2	0	13	7	7	17	5	15	12	16	7	9	11	5	9	4	6	11	5	4	17	7	7	17	0	1	4	4	1	0	2	0	0	0	5	2
Ga01G0389	15	132	141	271	806	765	37	98	56	109	156	32	41	39	25	25	40	96	94	53	126	47	17	21	320	17	41	633	198	61	768	397	213	24	84	235
Ga01G0390	0	0	0	1	0	0	0	0	1	0	2	0	1	0	1	0	1	0	0	0	0	1	0	0	0	3	0	3	0	0	0	0	1	1	2	3
Ga01G0391	1	1	0	0	0	1	2	2	0	1	0	0	1	1	0	0	0	1	3	3	2	0	0	1	1	1	2	5	1	0	1	0	1	0	2	1
Ga01G0392	1	4	2	94	49	114	38	26	39	1005	210	115	3	5	2	3	29	3	2	2	16	6	63	64	2	12	34	88	1	4	27	0	6	88	160	191
Ga01G0393	611	721	921	1144	1106	990	875	609	987	845	678	615	1096	936	836	762	1137	942	878	587	1032	659	955	972	709	614	1594	1271	989	587	756	689	659	768	1709	1537
Ga01G0394	790	937	955	1072	883	798	620	747	597	786	625	608	1004	980	1122	882	1358	1284	727	462	987	1074	573	543	1280	526	1928	1740	1591	1033	1451	1068	1303	600	1428	1012
Ga01G0395	0	0	0	0	0	0	0	0	0	0	0	0	0	0	0	0	0	0	0	0	0	0	0	0	0	0	0	0	0	0	0	0	0	0	0	0
Ga01G0396	0	0	0	0	0	0	0	0	0	0	0	0	0	0	0	0	0	0	0	0	0	0	0	0	0	0	0	0	0	0	0	0	0	0	0	0
Ga01G0397	6	10	12	10	16	10	14	20	15	13	14	8	15	12	5	11	10	9	10	3	10	15	6	4	6	4	8	20	10	7	6	13	23	21	40	37
Ga01G0398	0	0	0	0	0	0	1	0	0	7	4	1	0	0	0	0	0	0	0	0	0	2	0	0	0	1	0	0	0	0	0	1	0	0	4	2
Ga01G0399	0	0	0	0	0	0	0	0	0	0	0	0	0	0	0	0	0	0	0	0	0	0	0	0	0	0	0	0	0	0	0	0	0	0	0	0
Ga01G0400	0	0	0	0	0	0	0	0	0	0	0	0	0	0	0	0	0	0	0	0	0	0	0	0	0	0	0	0	0	0	0	0	0	0	0	0
Ga01G0401	0	0	0	0	0	0	0	0	0	0	0	0	0	0	0	0	0	0	0	0	0	0	0	0	0	0	0	0	0	0	0	0	0	0	0	0
Ga01G0402	1	0	1	2	0	1	0	0	0	1	1	1	0	0	0	0	0	0	0	0	0	0	0	0	0	0	1	2	0	0	2	1	0	0	0	1
Ga01G0403	0	1	0	0	0	0	0	0	0	5	4	1	0	0	0	0	1	0	0	0	1	0	0	1	0	0	1	0	0	0	0	1	0	0	0	2
Ga01G0404	25	26	24	163	169	129	55	93	86	311	46	153	61	102	54	38	136	48	70	52	64	69	124	123	59	106	296	297	39	36	27	22	15	112	103	140
Ga01G0405	108	213	73	376	355	338	290	347	218	329	136	254	261	233	168	292	379	174	258	225	303	274	425	434	86	205	426	500	182	74	126	164	83	334	546	893
Ga01G0406	2	1	3	7	5	3	1	1	3	3	0	1	4	3	2	5	7	5	6	4	0	3	4	4	0	2	4	4	4	2	1	0	1	2	4	2
Ga01G0407	20	34	34	173	342	175	47	41	53	120	36	123	75	111	88	111	184	111	110	216	74	68	309	130	88	68	353	178	98	42	51	27	33	89	128	128
Ga01G0408	0	0	0	0	1	0	0	0	0	0	0	0	0	0	0	0	2	0	0	1	0	0	0	1	0	0	0	1	0	0	0	0	0	0	0	0
Ga01G0409	1	0	1	20	46	12	3	51	11	302	60	105	5	6	1	7	24	8	11	12	14	33	56	34	0	14	11	1	3	5	5	5	2	61	126	212
Ga01G0410	160	232	74	416	684	590	233	431	315	625	298	577	450	261	127	469	554	417	560	393	443	529	654	362	100	219	524	509	321	146	218	179	124	582	1584	2262
Ga01G0411	0	0	0	0	0	0	0	0	0	0	0	0	0	0	0	0	0	0	0	0	0	0	0	0	0	0	0	0	0	0	0	0	0	0	0	0
Ga01G0412	150	89	219	228	257	249	623	411	292	1046	932	441	287	157	112	157	302	295	328	74	407	818	458	470	159	216	454	216	220	174	191	277	127	293	1261	1555
Ga01G0413	0	0	3	0	0	0	7	2	1	0	0	0	2	1	0	0	0	0	0	0	10	0	0	3	0	1	0	0	0	0	0	2	1	0	1	0
Ga01G0414	0	0	1	0	0	0	1	2	0	0	1	0	2	0	0	0	0	1	1	0	0	0	1	1	1	0	0	1	0	1	0	1	1	0	3	0
Ga01G0415	0	0	0	2	3	4	2	4	2	6	7	4	3	0	1	0	0	5	4	0	5	8	1	2	0	2	1	0	0	0	1	1	0	2	7	2
Ga01G0416	44	39	55	61	59	72	45	58	62	91	49	38	82	64	62	47	74	76	76	41	83	81	55	50	57	51	98	77	100	65	35	46	52	53	95	111
Ga01G0417	0	0	1	0	0	0	2	1	0	4	1	1	0	0	0	0	3	0	0	0	0	13	2	0	0	0	0	0	0	0	0	4	0	0	2	3
Ga01G0418	3	0	5	10	8	7	43	46	11	192	81	32	26	8	0	7	12	19	16	2	11	484	6	10	2	3	7	2	2	0	27	50	16	6	35	109
Ga01G0419	0	0	0	0	0	0	1	0	0	3	1	0	0	0	0	0	0	0	1	1	0	39	0	1	0	1	0	0	0	0	0	1	0	1	1	3
Ga01G0420	0	0	0	0	0	0	0	0	0	0	0	0	0	0	0	0	0	0	0	0	0	0	0	0	0	0	0	0	0	0	0	0	0	0	0	0
Ga01G0421	0	0	0	0	0	0	0	0	0	5	2	1	0	0	0	0	0	0	0	0	0	0	0	0	0	0	0	0	0	0	0	0	0	0	0	0
Ga01G0422	712	1025	920	1189	1390	1295	762	1967	1006	6110	4411	1529	1219	829	442	888	871	897	892	759	861	1049	790	541	723	715	1386	2350	1452	776	2566	1699	2188	816	2823	4135
Ga01G0423	52	34	62	69	61	48	59	64	51	75	55	42	67	64	36	52	68	59	68	39	44	52	63	55	51	35	73	83	66	53	39	48	29	41	90	107
Ga01G0424	537	573	605	729	672	635	592	600	598	982	709	536	936	685	684	574	758	701	644	494	611	589	767	579	498	532	1278	957	930	542	558	561	501	554	1408	1264
Ga01G0425	2227	2032	2049	1710	1766	2160	1749	1936	1527	1646	1133	992	3104	2010	2143	1916	2079	2269	2025	1493	1974	2003	2161	1355	2372	2602	4655	4318	3567	1895	2191	2484	2150	1304	3042	2389
Ga01G0426	56	84	79	66	66	77	86	80	88	176	107	73	109	60	52	71	107	103	78	52	77	76	66	85	84	46	162	154	94	60	96	126	67	118	266	313
Ga01G0427	0	1	2	2	0	0	1	0	1	3	3	0	1	1	0	1	0	0	1	2	0	3	2	2	1	4	1	0	1	1	2	1	1	3	4	1
Ga01G0428	16	24	52	48	40	30	19	16	46	48	23	27	13	13	19	24	31	46	17	15	37	15	45	32	118	42	365	184	191	115	128	91	123	161	385	238
Ga01G0429	313	254	483	418	453	403	232	121	564	1124	706	467	952	511	562	669	1036	969	993	283	765	621	1171	719	610	418	1543	1145	1263	756	629	485	680	856	3487	3619
Ga01G0430	542	529	938	964	739	828	722	400	871	1383	947	628	1694	1227	1140	1401	2071	1935	1921	565	1552	1357	2708	1963	1199	691	2148	2147	2063	1160	1143	953	1362	1610	4458	4061
Ga01G0431	0	0	1	0	0	0	1	0	1	0	1	0	0	0	0	0	0	0	0	0	1	0	0	0	0	0	0	0	0	0	0	0	0	0	1	0
Ga01G0432	7	7	12	13	7	15	24	6	9	96	73	29	17	12	9	16	31	20	39	21	12	109	61	63	16	10	51	20	18	12	23	33	23	55	239	329
Ga01G0433	77	95	130	105	97	97	126	134	123	202	124	94	150	148	127	80	120	121	112	76	119	137	98	125	132	64	154	229	192	66	114	100	119	108	232	199
Ga01G0434	0	0	0	0	0	0	0	0	0	0	0	0	0	0	0	0	0	0	0	0	0	0	0	0	0	0	0	0	0	0	0	0	0	0	0	0
Ga01G0435	0	0	0	0	0	0	0	0	0	0	0	0	0	0	0	0	0	0	0	0	0	0	0	0	0	0	0	0	0	0	0	0	0	0	0	0
Ga01G0436	0	0	0	0	0	0	0	0	0	0	0	0	0	0	0	0	0	0	0	0	0	0	0	0	0	0	0	0	0	0	0	0	0	0	0	0
Ga01G0437	0	0	0	0	0	0	0	0	0	0	0	0	0	0	0	0	0	0	0	0	0	0	0	0	0	0	0	0	0	0	0	0	0	0	0	0
Ga01G0438	0	0	0	0	0	0	0	0	0	0	0	0	0	0	0	0	0	0	0	0	0	0	0	0	0	0	0	0	0	0	0	0	0	0	0	0
Ga01G0439	0	0	0	0	0	0	0	0	0	0	0	0	0	0	0	0	0	0	0	0	0	0	0	0	0	0	0	0	0	0	0	0	0	0	0	0
Ga01G0440	0	0	0	0	0	0	0	0	0	0	0	0	0	0	0	0	0	0	0	0	0	0	0	0	0	0	0	0	0	0	0	0	0	0	0	0
Ga01G0441	336	444	541	225	220	167	384	354	262	295	223	226	594	562	379	210	348	379	258	203	360	109	157	263	338	193	320	577	482	108	277	241	254	293	787	655
Ga01G0442	167	200	183	195	143	203	198	75	218	79	119	107	137	156	227	141	240	196	225	73	253	127	237	232	129	85	174	214	181	99	100	95	125	217	359	291
Ga01G0443	223	238	286	308	297	331	316	164	424	430	498	258	287	196	185	346	430	519	511	198	558	464	492	461	250	163	534	377	308	241	260	301	262	368	1135	1094
Ga01G0444	543	563	613	698	698	721	956	703	959	1793	1612	1040	656	449	366	660	1071	1032	1013	469	959	1055	1048	919	356	268	848	656	536	384	497	541	488	855	2527	3175
Ga01G0445	33	53	74	60	48	37	52	30	63	78	83	48	78	50	53	59	95	67	85	38	89	52	67	65	83	36	138	94	110	44	85	61	82	61	191	181
Ga01G0446	42	65	75	70	74	47	83	67	68	134	104	67	86	66	71	81	108	75	103	43	91	58	87	76	62	36	89	82	97	44	70	47	66	56	167	210
Ga01G0447	0	0	1	0	0	1	3	0	0	0	2	3	1	0	0	0	4	0	1	1	0	4	3	2	0	4	2	1	1	3	1	0	0	0	5	13
Ga01G0448	396	507	640	624	492	566	669	444	527	618	620	527	662	562	550	486	643	669	558	295	649	447	678	691	615	307	1002	940	882	505	785	634	605	586	1498	1310
Ga01G0449	136	128	203	247	174	236	228	212	205	121	110	125	238	230	274	129	185	166	274	158	245	250	226	197	295	184	397	391	403	244	249	220	202	164	447	357
Ga01G0450	109	125	134	99	97	130	121	174	104	130	96	82	174	148	163	177	233	217	136	113	173	165	132	105	137	55	194	150	172	109	105	103	117	68	209	155
Ga01G0451	1	0	0	0	0	0	0	0	0	0	0	0	0	0	0	0	0	0	0	0	0	0	0	1	0	0	0	0	0	0	0	0	0	0	0	0
Ga01G0452	524	674	746	615	571	551	360	242	475	153	170	226	841	652	1031	616	768	743	589	615	752	319	571	392	871	440	1174	874	1091	625	725	604	621	310	762	474
Ga01G0453	17	14	18	17	12	17	19	36	16	40	30	15	30	12	15	12	24	16	16	9	21	20	16	23	19	10	37	26	30	14	10	12	20	20	45	51
Ga01G0454	267	307	311	303	252	291	301	315	246	269	247	233	422	304	270	275	346	338	328	216	344	327	279	265	285	183	396	372	348	177	244	234	219	233	566	531
Ga01G0455	0	0	0	0	0	0	0	0	0	1	0	0	0	0	0	0	0	1	0	0	0	0	0	0	0	0	0	0	0	0	0	1	0	0	0	0
Ga01G0456	3680	5687	4943	4182	4111	5122	4242	4430	5220	4363	6251	4891	5882	4343	4353	4701	5100	5246	5791	4497	6359	3864	5868	6396	4882	3611	6751	7404	7310	3990	5449	5074	4922	6644	14004	15427
Ga01G0457	163	209	216	219	185	178	220	234	191	317	245	231	269	208	250	204	246	235	219	148	220	261	192	221	187	137	304	296	307	168	193	211	199	218	542	523
Ga01G0458	180	226	474	309	198	250	326	227	321	191	248	145	506	440	309	331	311	397	331	197	509	347	265	336	325	230	535	394	449	225	247	391	270	216	520	435
Ga01G0459	0	0	1	0	0	0	0	1	0	0	1	0	0	1	0	0	0	0	0	0	0	0	0	1	0	0	0	0	1	0	0	0	0	0	0	0
Ga01G0460	0	0	0	0	0	0	0	0	0	0	0	0	0	0	0	0	0	0	0	0	0	0	0	0	0	0	0	0	0	0	0	0	0	0	0	0
Ga01G0461	0	0	0	0	0	0	0	0	0	0	0	0	0	0	0	0	0	0	0	0	0	0	0	0	0	0	0	0	0	0	0	0	0	0	0	0
Ga01G0462	0	0	0	0	0	0	0	0	0	0	0	0	0	0	0	0	0	0	0	0	0	0	0	0	0	0	0	0	0	0	0	0	0	0	0	0
Ga01G0463	0	0	0	0	0	0	0	0	0	0	0	0	0	0	0	0	0	0	0	0	0	0	0	0	0	0	0	0	0	0	0	0	0	0	0	0
Ga01G0464	0	0	0	0	0	0	0	0	0	1	0	0	1	0	0	0	0	0	0	0	0	18	0	0	0	1	0	0	0	1	0	0	0	0	0	0
Ga01G0465	0	0	0	0	0	0	0	0	0	0	0	0	1	0	0	0	0	0	0	0	0	9	0	0	0	0	0	0	0	0	0	0	0	0	0	0
Ga01G0466	0	0	0	0	0	0	0	0	0	0	0	0	0	0	0	0	0	0	0	0	0	0	0	0	0	0	0	0	0	0	0	0	0	0	0	0
Ga01G0467	0	0	0	0	0	0	0	0	0	0	0	0	0	0	0	0	0	0	0	0	0	0	0	0	1	0	0	0	0	0	0	0	0	0	2	0
Ga01G0468	0	1	1	1	0	0	2	1	2	0	1	0	1	1	4	0	1	0	0	0	1	0	0	0	0	0	1	0	0	0	0	0	0	0	0	0
Ga01G0469	0	0	1	0	0	0	0	0	0	0	0	0	0	0	0	0	0	0	0	0	0	1	0	0	0	0	0	0	0	0	0	0	0	0	0	0
Ga01G0470	0	0	6	0	0	0	0	0	1	0	1	0	5	5	1	1	2	3	0	1	16	2	1	2	0	0	0	0	0	0	0	0	0	0	0	1
Ga01G0471	128	88	120	156	173	133	113	161	106	692	400	237	0	0	0	0	0	0	0	0	3	0	0	0	86	130	276	134	186	90	93	102	93	163	562	546
Ga01G0472	59	52	63	62	57	51	41	68	56	95	66	71	314	159	93	147	265	243	178	69	184	273	158	110	49	48	104	54	61	31	25	31	26	37	108	90
Ga01G0473	46	47	68	60	78	49	32	55	43	68	35	41	77	85	71	52	57	59	56	30	58	77	44	52	61	24	89	62	98	47	52	56	47	33	77	69
Ga01G0474	4	1	6	7	7	12	16	24	10	21	4	7	10	12	6	8	12	4	2	2	13	4	10	6	13	24	36	41	22	23	7	6	13	12	20	20
Ga01G0475	44	48	75	199	247	197	133	190	212	285	179	137	159	128	172	91	87	80	142	93	152	143	246	196	211	79	269	177	248	157	136	99	93	94	193	150
Ga01G0476	24	17	17	18	21	27	27	44	25	29	14	7	37	14	3	11	7	11	15	5	11	39	15	13	15	18	41	46	12	15	26	41	19	14	37	21
Ga01G0477	0	0	0	0	0	0	0	0	0	0	0	0	0	0	0	0	0	0	0	0	0	0	0	0	0	0	0	0	0	0	0	0	0	0	0	0
Ga01G0478	0	0	1	1	1	0	0	0	0	0	0	1	0	0	0	0	1	2	2	3	1	1	0	0	0	1	1	1	0	0	1	1	0	0	2	2
Ga01G0479	0	0	0	0	0	0	0	1	0	0	0	0	4	10	11	0	1	1	1	0	8	0	0	0	0	0	0	0	0	0	1	4	1	0	0	0
Ga01G0480	15	73	66	62	82	53	36	71	46	324	459	48	205	95	151	106	178	172	148	87	156	217	143	165	97	11	46	84	80	41	356	174	215	31	145	238
Ga01G0481	1340	1537	1569	1354	992	1145	838	661	963	238	396	464	2089	1986	1935	1728	1931	2000	1475	1275	1713	996	830	885	1696	816	1986	1955	2222	1315	1560	1438	1420	778	1597	1062
Ga01G0482	348	404	422	309	256	268	234	206	269	72	97	110	477	410	498	395	453	454	331	281	357	201	200	207	376	212	461	517	552	307	373	323	320	188	384	258
Ga01G0483	0	0	0	0	0	0	0	0	0	0	0	0	0	0	0	0	0	0	0	0	0	0	0	0	0	0	0	0	0	0	0	0	0	0	0	0
Ga01G0484	2	2	11	7	2	0	1	0	4	0	1	0	8	9	7	2	2	9	0	2	5	0	2	3	27	1	5	3	22	4	7	11	5	6	9	3
Ga01G0485	10	5	9	9	14	15	17	24	7	194	252	26	33	10	10	20	31	33	51	13	40	36	83	74	12	30	33	42	25	13	38	33	26	92	415	343
Ga01G0486	2	2	3	4	12	14	6	17	2	727	569	171	36	5	2	38	69	68	60	16	32	239	59	75	5	17	23	40	5	5	65	105	33	207	786	1243
Ga01G0487	78	130	94	429	588	272	888	1370	1322	709	692	495	3149	2219	756	1269	1298	1314	3365	3002	2389	6303	2386	1692	744	714	2801	988	1548	1537	1009	1526	948	1072	3489	4115
Ga01G0488	1013	2084	1680	1596	1724	1062	1278	1834	1549	2605	2839	2562	2248	1701	954	1679	2083	1840	2141	1510	2302	3264	2023	2569	1082	1111	2836	1912	1942	1539	2506	1681	1729	2903	7102	9167
Ga01G0489	63	47	46	148	162	116	365	424	243	1516	913	350	352	90	45	257	432	305	429	138	377	2625	592	479	54	289	335	175	83	65	106	278	123	287	1485	1477
Ga01G0490	0	0	0	0	0	0	0	0	0	0	0	0	0	0	0	0	0	0	0	0	0	1	0	0	0	0	0	0	0	0	0	0	0	0	0	0
Ga01G0491	0	0	0	0	0	0	0	0	0	0	0	1	0	0	0	0	0	0	0	0	0	0	0	0	0	0	0	0	0	0	0	0	0	0	1	1
Ga01G0492	0	0	0	0	0	0	0	0	0	0	0	0	0	0	0	0	0	0	0	0	0	0	0	0	0	0	0	0	0	0	0	0	0	0	0	0
Ga01G0493	0	1	0	0	0	0	0	0	0	0	0	0	0	0	0	0	0	0	0	0	0	0	0	0	0	0	0	0	0	0	0	0	0	0	0	0
Ga01G0494	2	1	1	2	5	5	13	14	5	167	99	45	11	1	0	8	15	14	8	8	8	80	6	8	1	1	9	0	3	1	6	18	6	16	142	278
Ga01G0495	1	0	0	1	0	1	3	1	0	25	17	4	3	0	0	3	2	1	4	1	1	13	1	4	0	0	0	1	0	0	0	7	3	0	11	39
Ga01G0496	0	0	0	0	0	0	0	0	1	0	0	0	0	0	0	0	0	0	0	0	0	0	0	0	0	0	0	0	0	0	0	0	0	0	0	0
Ga01G0497	2	8	1	7	9	22	2	3	12	163	17	9	6	10	3	4	7	8	6	6	4	0	5	1	2	1	19	9	7	1	16	12	6	8	30	50
Ga01G0498	0	0	0	0	0	0	0	0	0	0	0	0	0	0	0	0	0	0	0	0	0	0	0	0	0	0	0	0	0	0	0	0	0	0	0	0
Ga01G0499	0	0	0	0	0	0	0	0	0	0	0	0	0	0	0	0	0	0	0	0	0	0	0	0	0	0	0	0	0	0	0	0	0	0	0	0
Ga01G0500	0	0	0	0	0	0	0	0	0	0	0	0	0	0	0	0	0	0	0	0	0	0	0	0	0	0	0	0	0	0	0	0	0	0	0	0
Ga01G0501	0	0	0	0	0	0	0	0	0	0	0	0	0	0	0	0	0	0	0	0	0	0	0	0	0	0	0	0	0	0	0	0	0	0	0	0
Ga01G0502	0	0	0	0	0	0	0	0	0	0	0	0	0	0	0	0	0	0	0	0	0	0	0	0	0	0	0	0	0	0	0	0	0	0	0	0
Ga01G0503	0	0	0	0	0	0	0	0	0	0	0	0	0	0	0	0	0	0	0	0	0	0	0	0	0	0	0	0	0	0	0	0	0	0	0	0
Ga01G0504	0	0	0	0	0	0	0	0	0	1	1	0	0	0	0	0	0	0	0	0	0	0	0	0	0	0	0	0	0	0	0	0	0	0	0	0
Ga01G0505	297	357	500	579	437	539	397	320	631	363	317	444	677	602	591	501	547	596	494	329	705	275	440	489	410	227	742	649	637	382	433	362	317	393	1077	1020
Ga01G0506	1715	2072	2546	2164	2651	2218	1610	1564	2434	3823	2387	1699	3675	2661	2110	2517	2989	2888	2416	2104	2484	3009	1998	1862	2330	1587	4532	3510	3939	2031	2575	2695	2410	2801	6815	6373
Ga01G0507	0	0	0	0	0	0	0	0	0	1	0	0	0	0	0	0	0	0	0	0	0	0	0	0	0	0	0	0	0	0	0	0	0	0	0	0
Ga01G0508	0	0	0	0	0	0	0	0	1	0	0	0	1	0	0	0	0	0	0	1	0	0	1	3	0	9	1	0	0	0	0	7	0	0	1	0
Ga01G0509	5	6	5	24	26	35	33	21	31	133	175	52	51	18	9	57	74	55	67	28	80	998	98	122	3	10	12	20	4	4	14	93	14	23	135	195
Ga01G0510	0	0	0	0	0	0	0	0	0	0	0	0	0	0	0	0	0	0	0	0	0	0	0	0	0	0	0	0	0	0	0	0	0	0	0	0
Ga01G0511	0	0	0	0	0	0	0	0	0	0	0	0	0	0	0	0	0	0	0	0	0	13	0	0	0	0	0	0	0	0	0	0	0	0	0	0
Ga01G0512	156	175	172	234	192	214	200	284	233	300	202	179	304	231	183	202	291	245	241	181	269	236	230	223	194	163	297	355	288	151	217	173	172	187	421	382
Ga01G0513	23	32	65	96	48	40	42	21	47	29	33	40	53	55	58	31	43	50	75	24	79	73	70	92	57	14	74	59	76	56	34	28	54	47	101	60
Ga01G0514	665	721	766	842	772	899	869	1099	795	1099	899	666	1077	775	754	806	1004	962	962	581	864	1364	1026	818	708	675	1277	1165	1198	637	725	777	669	788	1866	1753
Ga01G0515	0	0	0	0	0	0	0	0	0	0	2	0	0	0	0	0	0	0	0	0	0	0	0	0	0	4	8	0	0	0	0	0	0	0	0	0
Ga01G0516	1	3	1	0	4	0	2	2	1	28	47	17	0	0	0	2	4	4	1	2	1	1	0	6	0	16	9	3	0	0	0	3	0	1	31	82
Ga01G0517	0	0	0	0	0	0	0	0	0	0	1	0	0	0	0	0	0	0	0	0	0	0	0	0	0	0	0	0	0	0	0	0	0	0	0	0
Ga01G0518	0	0	0	0	0	0	0	0	0	0	0	0	0	0	0	0	0	0	0	0	0	0	0	0	0	0	0	0	0	0	0	0	0	0	0	0
Ga01G0519	0	0	0	0	0	0	0	0	0	0	0	0	0	0	0	0	0	0	0	0	0	0	0	0	0	0	0	0	0	0	0	0	0	0	0	0
Ga01G0520	0	0	0	0	0	0	0	0	0	0	0	0	0	0	0	0	0	0	1	0	0	1	0	0	0	0	0	0	0	0	0	0	0	0	1	0
Ga01G0521	0	0	0	0	0	0	0	0	0	0	0	0	0	0	0	0	0	0	0	0	0	0	0	0	0	0	0	0	0	0	0	0	0	0	0	0
Ga01G0522	1	0	0	2	0	1	0	1	4	62	52	9	3	0	0	1	2	5	2	0	2	10	4	3	0	0	0	0	0	0	1	3	2	1	6	8
Ga01G0523	3	0	0	1	4	0	6	14	14	300	213	29	2	1	0	3	9	12	5	3	6	126	6	23	0	6	2	2	0	0	8	19	8	10	17	22
Ga01G0524	288	291	500	475	330	357	320	263	380	377	288	253	475	421	478	306	382	403	485	279	464	435	392	364	527	285	672	602	761	436	416	391	397	348	825	574
Ga01G0525	11	15	26	14	17	18	26	15	25	16	23	8	50	37	45	9	20	24	20	9	42	38	14	24	41	21	70	22	47	19	31	37	22	10	25	46
Ga01G0526	1	0	2	1	2	1	4	6	3	10	12	2	4	0	0	3	1	0	5	2	3	58	1	4	0	1	1	0	0	0	3	11	2	0	3	1
Ga01G0527	463	562	698	849	856	665	470	660	852	958	709	458	828	690	543	532	748	780	691	401	704	871	790	700	403	316	845	737	699	518	581	561	560	544	1501	1598
Ga01G0528	101	107	95	142	91	103	114	126	161	119	81	86	226	183	191	145	193	183	201	127	263	153	166	164	133	69	223	136	206	109	100	125	99	125	316	255
Ga01G0529	32	32	33	73	76	69	49	88	85	8	9	34	15	15	10	11	9	18	17	10	14	23	11	21	5	6	11	38	21	19	13	17	29	12	20	19
Ga01G0530	0	3	5	0	0	0	1	0	1	0	0	1	1	2	3	0	4	6	3	3	3	5	1	11	4	1	0	0	1	1	2	1	2	2	2	3
Ga01G0531	0	0	1	0	0	0	0	0	0	0	0	0	0	0	0	0	0	0	0	0	0	0	0	0	0	0	0	0	0	0	0	0	0	0	0	0
Ga01G0532	17	10	19	9	10	15	12	13	11	11	6	11	17	14	19	9	16	14	10	9	14	2	12	10	16	10	35	24	21	19	11	9	11	7	20	15
Ga01G0533	8	3	8	11	11	8	10	23	14	16	11	4	14	12	2	10	18	13	16	8	6	20	11	5	4	5	7	20	9	1	5	5	10	8	18	28
Ga01G0534	16	12	15	19	22	19	23	36	41	23	18	19	35	8	8	20	38	34	42	16	28	46	22	21	16	12	18	26	16	11	12	15	7	24	52	47
Ga01G0535	287	362	467	465	408	427	366	304	439	547	372	313	481	401	463	364	496	443	511	270	488	423	497	440	468	277	744	592	638	345	423	352	364	321	788	693
Ga01G0536	740	863	956	1349	1228	1256	731	958	847	1604	1078	926	919	743	576	638	769	888	711	420	781	740	708	557	1136	639	1552	1345	1550	829	742	995	693	625	1515	1290
Ga01G0537	155	177	250	220	213	201	209	253	200	306	188	131	245	209	259	190	261	225	248	161	255	203	264	231	210	131	331	271	280	190	139	189	159	155	399	379
Ga01G0538	0	0	0	0	0	1	0	0	1	0	0	0	0	1	0	0	0	0	0	0	0	0	0	0	1	0	0	1	1	0	1	0	1	0	1	1
Ga01G0539	0	0	0	0	0	0	0	0	0	0	0	0	0	0	0	0	0	0	0	0	0	0	0	0	0	0	0	0	0	0	0	0	0	0	0	0
Ga01G0540	0	0	0	0	0	1	0	0	0	0	0	0	2	2	0	0	0	0	0	0	0	0	0	0	0	0	0	0	0	0	0	0	0	0	0	0
Ga01G0541	157	174	152	155	165	187	185	190	149	252	129	151	201	163	172	164	215	207	153	128	164	166	133	149	156	97	259	246	245	147	141	146	131	142	315	301
Ga01G0542	102	114	208	263	182	161	139	154	156	279	195	135	183	181	163	108	152	126	220	126	222	223	209	212	220	110	328	215	288	217	155	191	159	150	449	324
Ga01G0543	32	41	67	26	47	27	14	21	15	103	42	48	49	29	30	42	39	28	19	25	18	3	8	8	24	37	38	64	43	20	62	33	45	209	219	195
Ga01G0544	233	274	317	343	318	289	324	328	357	522	302	272	378	334	354	326	452	405	310	215	319	399	310	277	327	209	471	451	507	273	271	280	268	251	582	612
Ga01G0545	58	96	114	81	84	78	80	76	82	82	70	69	100	102	78	61	88	92	65	52	70	60	71	59	126	57	137	115	148	98	88	86	87	67	170	129
Ga01G0546	0	0	0	0	0	0	0	1	1	0	0	0	0	0	1	0	0	1	0	1	0	0	2	0	0	0	0	0	0	0	0	0	0	0	0	0
Ga01G0547	401	494	542	543	518	491	488	588	432	851	581	429	646	517	524	519	724	716	583	304	580	653	621	599	436	287	726	825	567	356	554	457	500	599	1447	1262
Ga01G0548	1290	1267	1476	1652	1852	1935	2310	3411	1586	4345	2542	1577	2630	1834	1929	1804	2410	2216	2300	1309	2194	3145	2385	1868	1453	1151	2513	2293	1955	1014	1430	1381	1384	1536	3715	3493
Ga01G0549	576	692	934	845	806	892	749	836	966	995	796	650	1078	876	744	703	878	836	717	447	824	613	716	667	723	388	1220	847	1032	587	668	678	634	601	1578	1151
Ga01G0550	190	207	388	338	259	255	247	238	206	382	269	249	334	280	298	250	303	291	341	138	357	293	245	259	368	143	521	349	425	305	251	221	254	188	474	436
Ga01G0551	154	210	223	233	200	234	215	209	189	251	199	177	377	321	282	265	313	294	276	216	269	251	238	251	210	181	414	445	361	196	242	229	235	237	569	510
Ga01G0552	0	0	0	0	0	0	0	0	0	0	0	0	0	0	0	0	0	0	0	0	0	0	0	0	0	0	0	0	0	0	0	0	0	0	0	0
Ga01G0553	0	0	0	0	0	0	0	0	0	0	0	0	0	0	0	0	0	0	0	0	0	0	0	0	0	0	0	0	0	0	0	0	1	0	0	0
Ga01G0554	0	0	0	0	0	0	0	1	0	4	2	0	0	0	0	0	0	0	0	0	0	1	0	0	0	0	0	0	0	0	0	0	0	0	0	0
Ga01G0555	0	0	0	0	0	0	0	0	0	3	0	0	0	0	0	0	0	0	0	0	0	0	0	0	0	0	0	0	0	0	0	0	0	0	1	0
Ga01G0556	0	0	0	0	0	0	0	0	0	5	6	0	0	0	0	0	0	0	1	0	0	3	0	0	0	0	3	0	0	0	0	0	0	0	3	0
Ga01G0557	0	0	0	0	0	0	0	0	0	0	0	0	0	0	0	0	0	0	0	0	0	0	0	0	0	0	0	0	0	0	0	0	0	0	0	0
Ga01G0558	0	0	0	0	0	0	0	0	0	0	0	0	0	0	0	0	0	0	0	0	0	0	0	0	0	0	0	0	0	0	0	0	0	0	0	0
Ga01G0559	0	0	0	0	0	0	0	0	0	0	1	0	0	0	0	0	0	0	0	0	0	0	0	0	0	0	0	0	0	0	0	0	0	0	0	0
Ga01G0560	0	0	0	0	0	0	0	0	0	0	0	0	0	0	0	0	0	0	0	0	0	0	0	0	0	0	0	0	0	0	0	0	0	0	0	0
Ga01G0561	5	9	5	7	9	9	17	26	13	139	129	31	9	1	3	5	12	8	3	1	10	30	14	9	0	3	2	4	0	1	2	4	3	8	17	28
Ga01G0562	6	2	3	9	30	16	66	60	61	339	269	87	35	6	1	19	35	17	26	7	24	280	20	49	1	8	12	7	3	1	12	46	6	46	149	280
Ga01G0563	0	0	0	0	0	0	0	0	0	0	0	0	0	0	0	0	0	0	0	0	0	0	0	0	0	0	0	0	0	0	0	0	0	0	0	0
Ga01G0564	0	0	0	0	1	0	1	3	1	42	61	9	1	0	0	1	0	0	1	1	1	15	0	3	0	1	0	2	0	0	0	2	1	0	2	3
Ga01G0565	660	825	929	739	696	783	576	564	716	566	411	421	960	861	819	671	796	859	709	548	780	634	520	479	933	521	1261	1150	1484	767	773	796	792	577	1245	957
Ga01G0566	9	3	1	5	4	2	7	20	3	62	22	35	7	0	5	11	9	11	4	4	6	13	20	15	4	19	58	14	6	14	11	7	14	23	123	109
Ga01G0567	543	1225	1028	1750	1832	1579	3599	6181	4421	18775	11042	3901	4278	1741	518	1874	2712	2299	2506	1771	2213	13099	2052	1709	878	1818	3945	2856	1513	1879	3698	3350	2525	3688	15646	24128
Ga01G0568	0	0	0	0	0	0	0	0	0	0	0	0	0	0	0	0	0	0	0	0	0	0	0	0	0	0	0	0	0	0	0	0	0	0	0	0
Ga01G0569	153	142	286	1642	335	431	2132	5289	1531	44727	26085	3583	1432	541	94	576	998	737	590	703	377	12275	422	466	323	1191	722	762	308	245	599	2398	598	743	2728	2224
Ga01G0570	0	0	0	0	0	1	0	0	0	0	0	0	0	0	0	0	0	0	0	0	0	0	0	0	0	0	0	0	0	0	0	0	0	0	0	1
Ga01G0571	0	0	0	0	0	0	0	1	0	1	0	0	0	0	0	0	0	0	0	0	0	0	0	0	0	0	0	0	0	0	0	0	0	0	0	0
Ga01G0572	1468	1612	2167	2423	2452	2554	1248	1065	1668	2940	2429	2016	2922	1647	1793	2166	3127	2699	2280	1498	2182	2967	3070	2175	1975	1749	4712	3487	3712	1922	2449	2261	1980	2732	6077	6715
Ga01G0573	31	23	38	44	15	29	25	23	29	25	7	32	37	23	13	23	24	23	12	8	27	39	21	12	19	27	66	49	47	21	21	17	30	9	38	23
Ga01G0574	0	0	0	0	0	0	0	0	0	0	0	0	0	0	0	0	0	0	0	0	0	0	0	0	0	0	0	0	0	0	0	0	0	0	0	0
Ga01G0575	965	1163	1144	1184	1092	1273	1093	1168	1072	920	903	932	1322	1057	944	1117	1377	1279	1111	834	1180	1173	974	840	1154	798	1742	1755	1576	907	1037	1097	1028	1092	2436	2244
Ga01G0576	1247	1574	1570	1413	1125	1306	1206	1792	1293	656	1119	1575	2171	1724	1325	1758	1761	1817	1687	1279	1951	1192	1497	1498	1284	1267	2457	1981	2136	1205	1404	1462	1405	1932	4213	3948
Ga01G0577	0	0	0	0	1	0	0	0	0	0	0	0	0	0	0	0	0	0	0	0	0	63	0	0	0	0	0	0	0	0	0	1	0	0	0	0
Ga01G0578	0	0	0	0	0	0	0	0	0	0	0	0	0	0	0	0	0	0	0	0	0	0	0	0	0	0	0	0	0	0	0	0	0	0	0	0
Ga01G0579	104	245	206	151	182	179	68	107	110	147	195	26	164	202	136	140	181	145	82	51	133	87	44	46	236	51	167	307	229	141	370	318	469	99	318	391
Ga01G0580	0	1	1	0	0	0	2	2	2	1	3	0	6	0	1	2	0	2	2	0	2	1	4	1	0	0	1	1	2	4	2	1	1	1	3	4
Ga01G0581	738	748	1156	909	744	806	948	1280	682	2483	1393	831	1034	878	1184	788	1019	987	814	446	769	978	1015	896	1038	538	1602	1267	1432	806	884	750	852	668	1376	1339
Ga01G0582	0	0	0	0	1	0	0	2	0	2	0	2	0	1	0	1	1	0	0	0	1	0	2	0	0	1	0	1	0	0	1	0	0	0	4	3
Ga01G0583	1	2	0	1	1	0	0	1	4	1	0	0	0	3	0	2	0	0	0	0	1	0	0	1	2	1	1	3	1	3	2	1	5	0	1	0
Ga01G0584	9357	8175	4117	11657	13400	17868	6633	5446	13419	1977	5359	6256	13698	6481	3221	10533	9268	7161	13814	8364	12032	16712	10115	7733	8607	11089	40292	21402	16260	10528	14457	13338	13668	11326	31445	25634
Ga01G0585	1	0	0	13	15	10	18	18	10	17	19	18	0	1	0	4	10	15	11	1	2	2	5	3	0	0	0	0	0	0	0	0	0	7	19	10
Ga01G0586	204	214	286	335	257	270	281	298	385	512	320	268	345	296	306	249	300	292	324	226	298	282	294	323	328	140	496	326	496	291	216	219	194	247	615	495
Ga01G0587	1	3	2	4	2	3	8	14	3	32	21	4	7	3	0	3	2	3	2	1	2	36	6	5	4	3	4	1	4	5	1	6	4	2	31	58
Ga01G0588	1	0	0	0	0	1	1	1	1	4	1	0	1	1	0	1	1	0	0	0	0	5	1	2	1	2	6	5	0	0	1	3	3	4	18	43
Ga01G0589	7	3	1	0	3	5	5	6	6	4	6	5	12	3	3	8	5	3	1	2	2	9	1	8	7	17	27	35	19	5	3	12	3	0	37	29
Ga01G0590	260	349	345	335	302	364	312	352	361	622	386	275	417	323	320	303	428	406	322	234	337	422	375	315	319	244	613	511	537	277	336	343	302	332	831	728
Ga01G0591	743	887	651	869	900	883	1588	1912	1159	3301	2538	1804	1053	517	501	837	1234	949	858	510	847	2060	963	921	391	681	1627	1064	809	474	748	897	708	1215	3875	4508
Ga01G0592	0	0	0	0	0	0	0	0	0	0	0	0	0	0	0	0	0	0	0	0	0	0	0	0	0	0	0	0	0	0	0	0	0	0	0	0
Ga01G0593	2200	3019	2878	2846	2287	2427	2251	2295	2500	1335	1528	2024	3008	2424	2807	2384	2550	2563	2252	2027	2529	2201	2102	1911	3099	2033	4336	4752	4672	2512	2786	2904	2666	2579	4706	4100
Ga01G0594	664	768	925	960	781	891	880	790	997	1773	1021	826	1278	985	903	740	873	919	997	715	1002	732	950	957	1388	787	2094	1570	1749	902	852	863	899	999	2248	1849
Ga01G0595	170	191	281	307	297	270	200	259	324	459	326	262	337	251	279	228	283	260	316	144	316	262	285	284	253	116	465	288	381	209	191	215	214	208	588	422
Ga01G0596	0	0	0	0	0	0	0	1	0	0	0	0	0	0	0	0	0	0	0	0	0	1	0	0	0	0	0	0	0	0	0	0	0	0	0	1
Ga01G0597	0	0	0	0	0	0	0	0	0	0	0	0	0	0	0	0	0	0	0	0	0	0	0	0	0	0	0	0	0	0	0	0	0	0	0	0
Ga01G0598	0	0	0	0	0	0	0	0	1	0	0	0	0	0	0	0	0	0	0	0	0	0	0	0	0	0	0	0	0	0	0	0	0	0	1	0
Ga01G0599	0	0	0	0	2	0	0	0	0	0	0	0	0	0	0	0	0	0	0	0	0	0	0	0	0	0	1	1	1	0	0	1	0	0	0	0
Ga01G0600	0	0	0	0	0	0	0	0	0	0	0	0	0	0	0	0	0	0	0	0	0	0	0	0	0	0	0	0	0	0	0	0	0	0	0	0
Ga01G0601	2	3	19	6	23	5	12	12	29	13	9	11	59	8	0	4	17	11	7	2	8	81	1	1	6	5	11	15	5	1	12	40	2	7	28	60
Ga01G0602	123	126	194	208	144	200	154	112	152	188	156	153	131	111	106	104	140	119	159	66	120	106	123	118	200	128	362	251	282	164	151	170	155	166	428	400
Ga01G0603	0	0	0	0	0	0	0	0	0	0	0	1	0	0	0	1	0	0	0	0	0	0	0	0	0	0	0	0	0	0	0	0	0	0	0	0
Ga01G0604	249	245	248	124	103	124	136	118	191	140	92	112	417	240	235	266	241	308	199	259	199	139	128	146	332	290	626	500	704	361	255	318	327	202	420	247
Ga01G0605	8	6	3	3	0	7	5	11	4	2	3	12	9	15	7	4	2	11	3	7	14	2	5	3	1	5	10	9	8	5	6	4	5	103	56	35
Ga01G0606	58	53	44	52	24	55	49	99	86	64	20	35	192	107	82	175	115	105	111	117	103	67	78	62	35	100	123	138	103	32	27	57	40	57	148	111
Ga01G0607	3496	4699	3528	3386	3356	3879	1702	1989	3744	1758	1943	1717	5443	3958	3271	4708	4084	4406	3976	4644	4166	2577	2295	1854	2742	2629	5776	6229	5939	2776	3899	3561	3881	2423	4863	4454
Ga01G0608	64	89	92	128	91	80	79	115	100	112	48	76	55	32	55	31	65	47	43	21	54	25	34	27	39	41	98	74	86	43	38	61	52	35	89	60
Ga01G0609	438	731	413	168	91	148	350	308	274	57	549	727	937	513	398	824	892	694	775	599	1220	724	516	1010	375	639	953	515	568	443	544	504	530	2119	4526	3403
Ga01G0610	314	278	311	391	384	412	555	848	244	1552	778	362	451	344	273	298	401	387	414	247	383	792	436	328	301	354	622	535	449	262	359	391	328	428	1162	1233
Ga01G0611	525	714	797	667	710	660	571	588	630	588	490	428	1185	945	1018	813	880	870	908	817	997	783	841	840	851	520	1113	1128	1205	671	697	692	650	591	1228	948
Ga01G0612	0	0	0	0	0	0	0	0	0	0	0	0	0	0	0	0	0	0	0	0	0	0	0	0	0	0	0	0	0	0	0	0	0	0	0	0
Ga01G0613	0	0	0	0	0	0	0	0	0	0	0	0	0	0	0	0	0	0	0	0	0	0	0	0	0	0	0	0	0	0	0	0	0	0	0	0
Ga01G0614	0	0	1	0	0	0	0	0	0	1	0	0	0	0	1	0	0	1	0	0	0	0	0	0	0	0	0	1	1	0	1	0	0	0	0	0
Ga01G0615	253	288	354	439	343	388	473	537	395	715	522	386	471	384	333	343	403	424	468	189	426	545	442	415	326	200	545	368	545	268	321	321	307	392	916	770
Ga01G0616	1	1	2	3	1	1	4	1	4	7	5	2	9	3	1	2	4	1	5	3	4	8	4	2	7	2	8	3	3	2	2	2	1	2	9	7
Ga01G0617	64	68	107	111	93	128	94	109	104	153	108	120	195	121	107	109	155	163	111	79	157	74	127	130	173	35	211	135	175	132	94	92	89	82	183	157
Ga01G0618	4	3	2	4	5	1	3	1	3	2	0	0	14	7	17	5	4	13	4	4	5	1	3	6	1	0	0	0	1	0	0	1	2	0	1	0
Ga01G0619	112	120	165	160	138	125	111	138	139	133	109	101	202	158	153	129	130	129	136	88	148	88	124	94	151	99	223	195	210	149	122	129	110	102	253	227
Ga01G0620	296	332	370	477	443	623	309	325	363	504	290	247	668	389	393	340	399	385	396	337	414	455	279	200	416	256	495	498	613	287	279	394	288	135	395	346
Ga01G0621	35	36	147	41	15	14	29	18	48	19	23	19	176	151	136	57	56	62	22	40	83	16	9	24	173	37	270	86	230	139	89	81	103	15	90	9
Ga01G0622	1045	1156	1584	1436	1088	1039	973	1024	1150	1210	1047	1067	1565	1385	1632	1124	1178	1265	1274	881	1332	898	1213	1268	1571	880	2643	1764	2424	1332	1223	1247	1185	1051	2209	1583
Ga01G0623	310	340	377	550	481	509	361	398	548	94	84	103	637	585	539	212	247	290	463	342	489	398	433	409	476	295	507	360	669	412	252	265	221	133	240	205
Ga01G0624	721	986	582	259	144	209	300	332	309	96	404	580	759	525	368	843	756	735	390	760	663	346	266	447	139	599	786	416	394	339	330	369	235	825	1253	1048
Ga01G0625	0	0	0	0	0	0	0	0	0	0	0	0	0	0	0	0	0	0	0	0	0	0	0	0	0	0	0	0	0	0	0	0	0	0	0	0
Ga01G0626	14	16	28	11	7	13	5	5	13	1	3	6	26	24	16	22	24	25	27	23	20	3	14	5	26	28	72	38	24	11	23	12	14	8	11	9
Ga01G0627	828	862	903	813	795	904	855	1081	731	949	677	473	1215	928	881	926	935	964	935	659	907	822	708	584	1153	885	1834	1713	1594	832	958	1014	829	743	1432	1304
Ga01G0628	388	401	557	504	535	551	449	488	558	786	555	445	663	557	432	504	494	539	613	355	625	550	583	594	490	372	928	657	713	386	391	411	384	441	1078	872
Ga01G0629	156	146	214	201	182	173	119	121	172	127	88	93	277	289	280	210	220	196	183	159	190	134	257	160	251	128	356	307	350	186	203	155	195	115	291	183
Ga01G0630	155	181	248	257	222	264	171	262	168	560	279	215	291	209	200	201	295	239	243	157	214	229	324	228	233	161	463	262	346	202	174	186	214	154	411	423
Ga01G0631	327	245	248	693	944	1009	309	776	541	2634	332	455	1787	940	551	1339	1584	1192	1178	895	902	1641	2348	1124	261	747	2180	900	581	443	509	477	444	392	1539	1946
Ga01G0632	0	0	0	0	0	0	0	0	0	0	0	0	310	212	229	210	273	254	168	144	193	165	164	168	0	0	0	0	0	0	0	0	0	0	0	0
Ga01G0633	2	0	0	8	8	5	0	4	3	30	3	10	0	0	2	0	1	0	1	0	0	0	0	3	1	0	3	1	2	0	0	0	0	0	0	1
Ga01G0634	1	1	8	3	7	3	5	5	6	0	2	8	24	28	9	0	0	9	4	1	23	0	1	4	7	1	2	0	8	2	0	2	3	1	3	0
Ga01G0635	480	464	523	561	573	585	616	699	574	601	365	417	708	641	481	496	567	636	581	428	581	444	452	376	529	369	921	831	726	437	481	485	439	403	994	908
Ga01G0636	219	214	319	258	274	221	386	478	270	835	557	324	317	246	244	196	368	309	239	105	311	382	311	294	240	196	571	363	368	177	214	227	224	247	768	728
Ga01G0637	495	560	660	682	682	718	593	661	649	758	593	529	834	607	622	456	656	636	608	467	633	518	494	563	700	473	1029	1002	990	585	640	733	571	519	1217	1083
Ga01G0638	90	106	131	155	115	104	106	139	143	144	163	119	247	238	193	114	174	175	154	89	160	171	171	144	323	125	321	215	278	152	148	113	110	50	163	165
Ga01G0639	0	0	0	2	0	0	5	0	1	0	0	0	0	0	1	0	0	1	0	0	6	1	1	1	0	0	0	1	0	0	0	1	0	0	0	0
Ga01G0640	3	3	2	2	2	2	1	2	3	10	7	1	7	2	9	8	11	14	3	5	4	3	1	7	18	7	10	15	22	18	10	7	8	6	5	4
Ga01G0641	0	0	0	0	0	0	1	0	1	0	0	0	1	4	1	0	0	0	0	0	6	0	0	1	1	1	0	1	1	0	0	0	0	0	0	1
Ga01G0642	141	191	249	204	194	157	199	195	142	211	101	99	151	178	144	172	258	200	187	54	190	115	201	175	211	87	269	267	215	149	126	92	172	138	303	219
Ga01G0643	246	207	508	438	330	330	453	529	413	623	473	333	507	428	376	411	572	524	542	211	547	584	581	544	519	277	1008	703	880	455	397	348	502	380	1086	907
Ga01G0644	1693	1452	1360	1247	1248	1431	2527	3991	1082	4669	2718	1921	1861	1361	1422	1484	1852	2060	1526	934	1430	1969	1795	1281	1456	1246	2471	2635	2238	1197	1487	1660	1482	1226	3566	3690
Ga01G0645	80	70	125	151	103	92	82	146	81	64	64	50	267	213	183	164	197	127	113	105	132	160	66	84	305	198	447	344	392	207	159	175	182	93	140	67
Ga01G0646	0	0	0	0	0	0	0	0	0	0	0	0	0	0	0	0	0	0	0	0	0	0	0	0	0	0	0	0	0	0	0	0	0	0	0	0
Ga01G0647	0	0	0	0	0	0	0	0	0	0	0	0	0	0	0	0	0	0	0	0	0	0	0	0	0	0	0	0	0	0	0	0	0	0	0	0
Ga01G0648	0	0	3	0	0	0	6	1	1	0	0	0	4	1	4	0	0	0	0	0	8	0	0	0	0	2	0	0	0	0	0	1	0	0	0	0
Ga01G0649	0	0	2	1	0	1	3	2	2	1	0	0	2	0	1	0	1	1	1	1	2	1	5	1	0	1	0	1	0	1	0	0	0	0	3	1
Ga01G0650	0	1	2	1	0	0	1	0	0	0	1	1	0	0	0	0	0	0	0	0	1	0	0	0	0	0	0	1	0	0	0	1	0	0	0	0
Ga01G0651	2	5	7	0	0	1	0	0	1	0	0	0	0	0	1	0	0	1	0	0	0	0	0	0	1	3	1	1	10	0	0	0	4	0	0	0
Ga01G0652	682	685	940	912	789	807	905	962	857	1604	1117	749	963	892	1033	807	1035	912	961	588	973	1112	939	882	1007	637	1614	1236	1388	816	759	809	740	704	1577	1307
Ga01G0653	141	236	193	183	170	250	248	329	336	294	201	191	402	252	166	240	287	254	348	217	344	554	335	322	184	199	306	226	255	173	134	197	137	201	622	535
Ga01G0654	115	161	290	225	146	111	171	163	150	49	49	35	281	215	233	109	161	156	229	146	250	77	117	186	267	140	218	248	369	212	161	173	188	122	251	161
Ga01G0655	0	3	2	4	5	10	17	12	15	7	13	7	6	13	8	4	7	4	8	2	21	38	15	20	3	4	5	3	1	5	3	6	2	6	14	16
Ga01G0656	19	35	27	33	31	49	34	30	45	5	1	3	42	40	22	25	32	22	43	26	41	76	17	28	15	19	24	23	27	19	15	13	15	14	55	20
Ga01G0657	19	30	8	20	26	18	24	22	26	9	7	10	53	42	25	16	32	26	34	33	49	10	36	19	21	17	22	19	35	14	24	27	21	19	41	15
Ga01G0658	99	127	149	114	117	100	141	107	150	208	146	101	202	162	150	134	165	171	129	96	148	126	135	117	150	102	259	204	256	141	140	135	138	123	288	245
Ga01G0659	130	173	114	84	72	68	90	126	105	22	46	77	183	131	175	125	100	100	109	106	151	152	74	101	106	140	227	289	173	91	149	120	124	99	164	150
Ga01G0660	1	2	1	2	2	2	1	2	1	2	2	1	2	1	1	1	3	0	2	0	0	1	1	1	3	0	1	0	0	1	0	0	0	1	1	3
Ga01G0661	573	757	945	801	803	814	862	896	775	2072	1602	798	908	731	691	704	935	865	791	465	952	1125	815	821	696	480	1198	1053	1029	648	875	702	695	631	1748	2099
Ga01G0662	0	0	0	0	0	0	0	0	0	1	1	0	0	0	0	1	0	1	0	1	0	0	0	0	0	0	0	1	0	1	0	0	0	0	0	2
Ga01G0663	0	0	1	0	0	0	0	0	0	0	0	0	0	0	0	0	0	0	0	0	0	0	0	0	0	0	0	0	0	0	0	0	0	0	0	0
Ga01G0664	0	1	0	0	0	0	1	2	0	3	6	0	0	0	0	0	0	1	0	0	0	10	0	0	0	0	0	0	0	0	0	1	0	0	0	0
Ga01G0665	31	53	50	158	159	101	412	750	208	3565	1995	673	50	21	1	90	119	83	111	62	71	1737	83	187	9	13	34	34	15	7	60	198	57	134	506	810
Ga01G0666	24	13	12	16	21	25	31	26	25	49	26	29	0	0	0	0	0	0	0	0	0	0	0	0	0	0	0	0	0	0	0	1	0	0	0	0
Ga01G0667	0	0	0	0	0	0	0	0	0	0	0	0	0	0	0	0	0	0	0	0	0	0	0	0	0	0	0	0	0	0	0	0	0	0	0	0
Ga01G0668	0	0	0	0	0	0	0	0	0	0	0	0	0	0	0	0	0	0	0	0	0	0	0	0	0	0	0	0	0	0	0	0	0	0	0	0
Ga01G0669	135	162	220	235	206	226	207	208	242	396	272	216	251	221	214	180	216	190	209	135	260	219	203	222	252	142	362	271	328	153	174	192	190	194	582	415
Ga01G0670	0	0	0	0	0	0	0	0	0	0	0	0	0	0	0	0	0	0	0	0	0	0	0	0	0	0	0	0	0	0	0	0	0	0	0	0
Ga01G0671	0	0	0	0	0	0	0	0	0	0	0	0	0	0	0	0	0	0	0	0	0	0	0	0	0	0	0	0	0	0	0	0	0	0	0	0
Ga01G0672	0	0	0	0	0	0	0	1	0	0	0	0	0	0	0	0	0	0	0	0	0	0	0	0	0	0	0	0	0	0	0	0	0	0	0	0
Ga01G0673	128	148	157	204	164	168	322	168	197	612	504	270	138	105	140	95	224	183	218	48	232	148	236	356	136	107	287	218	147	109	112	209	105	319	640	655
Ga01G0674	0	0	0	0	0	0	0	0	0	4	0	1	0	0	0	0	1	0	0	0	0	0	0	0	0	1	0	0	0	0	0	0	0	0	3	7
Ga01G0675	0	0	0	0	0	0	0	0	0	0	0	0	0	0	0	0	0	0	0	0	0	0	0	0	0	0	0	0	0	0	0	0	0	0	0	0
Ga01G0676	7	5	14	18	23	17	24	34	20	128	92	42	15	18	4	10	25	14	15	3	24	32	24	16	17	11	50	22	28	18	14	9	18	41	92	80
Ga01G0677	0	0	0	0	0	0	0	0	0	0	0	0	0	0	0	0	0	0	0	0	0	0	0	0	0	0	0	0	0	0	0	0	0	0	0	0
Ga01G0678	0	0	0	0	0	0	0	0	0	0	0	0	0	0	0	0	0	0	0	0	0	0	0	0	0	0	0	0	0	0	0	0	0	0	0	0
Ga01G0679	9	8	24	20	20	15	52	21	45	129	152	43	41	28	23	26	48	31	52	19	64	17	50	70	28	18	54	30	35	25	26	36	12	51	135	150
Ga01G0680	114	271	244	320	252	227	208	185	184	935	834	345	271	249	135	201	275	232	283	122	306	563	247	261	312	137	246	276	306	190	365	376	346	275	933	1375
Ga01G0681	2	11	1	9	25	7	3	2	7	1	10	14	4	15	2	10	18	28	46	3	25	149	2	1	21	6	24	17	21	14	91	20	21	14	157	218
Ga01G0682	74	79	103	121	89	111	82	115	110	134	85	76	144	96	114	74	115	99	128	64	137	90	104	97	129	46	199	151	172	87	83	98	76	77	194	154
Ga01G0683	32	42	47	69	57	68	46	47	67	59	40	31	80	52	66	33	57	61	62	35	76	50	59	47	72	40	100	84	105	51	46	67	42	51	123	80
Ga01G0684	1480	1306	1811	1374	1190	979	927	2141	952	1513	868	1074	1193	917	1034	1219	1523	1769	1316	712	885	1734	1024	713	871	758	1518	1446	1636	856	1101	967	1148	688	1736	1521
Ga01G0685	3049	2560	2509	2250	1452	1968	1386	3190	2091	1829	2079	3295	2577	1953	1441	1937	2198	2788	1900	1006	1433	3111	902	683	1639	2654	4357	4039	4446	2200	2286	3088	2560	1351	4703	4483
Ga01G0686	0	0	0	0	1	0	0	0	0	0	1	0	0	0	0	0	0	0	0	0	0	0	0	0	0	0	0	0	1	0	0	0	0	0	0	0
Ga01G0687	0	1	0	1	0	0	0	0	0	0	0	0	0	0	0	0	1	0	1	1	0	1	1	0	0	0	3	0	0	0	1	2	0	0	1	0
Ga01G0688	397	409	554	602	511	434	619	752	550	469	438	497	620	545	432	465	584	629	574	349	539	705	625	504	493	351	861	732	722	431	476	484	495	545	1338	1209
Ga01G0689	68	79	82	63	48	73	50	58	61	26	25	26	112	80	76	76	81	89	80	81	85	59	56	53	112	57	114	150	146	100	88	100	77	68	125	91
Ga01G0690	71	71	115	104	67	80	54	88	90	118	66	80	124	119	142	76	110	71	109	77	115	107	116	81	161	72	195	182	190	103	104	114	114	84	165	127
Ga01G0691	0	1	1	0	0	0	0	2	0	1	0	1	2	0	0	0	0	1	0	1	0	0	0	0	3	0	0	0	2	0	0	0	0	0	0	0
Ga01G0692	115	67	135	87	100	137	205	289	75	629	449	509	312	79	136	194	263	328	116	106	159	1058	275	379	114	267	291	170	221	113	73	136	102	293	860	1009
Ga01G0693	5547	4471	3141	4890	4243	5708	7732	11569	5754	12583	8680	6331	6406	3901	2141	4993	5778	5581	4673	3595	4771	12924	3374	3009	3347	4224	7046	9819	5597	3736	3888	4936	4257	6246	17101	19394
Ga01G0694	986	1202	1391	1185	1014	1238	769	698	984	649	637	566	1936	1449	1574	1432	1594	1550	1335	1081	1465	966	1210	1082	1543	1043	2183	2179	2335	1211	1250	1339	1294	918	1923	1441
Ga01G0695	98	124	70	76	257	165	145	176	345	448	73	49	823	338	52	372	291	382	121	293	128	1188	121	49	90	71	533	203	232	190	219	378	326	58	229	152
Ga01G0696	17	4	21	51	121	80	151	160	187	384	118	55	308	39	11	122	114	118	129	56	83	1652	140	115	8	53	70	32	25	15	34	109	30	43	190	73
Ga01G0697	0	0	0	0	0	0	0	0	0	1	0	0	0	0	0	0	0	0	0	0	0	0	0	0	0	0	0	0	0	0	0	0	0	0	0	0
Ga01G0698	0	0	0	0	0	0	0	0	0	0	0	0	0	0	0	0	0	0	0	0	0	0	0	0	0	0	0	0	0	0	0	0	0	0	0	0
Ga01G0699	19	32	29	50	61	33	64	50	67	237	125	60	80	22	26	26	41	40	35	33	23	367	40	27	40	71	152	56	43	46	73	143	56	90	288	283
Ga01G0700	9	4	42	6	0	1	3	6	3	1	0	1	21	25	11	3	5	4	1	0	4	0	6	0	0	0	0	0	0	0	0	0	0	0	0	0
Ga01G0701	38	38	54	49	63	34	73	67	81	370	231	118	64	44	58	39	68	81	63	24	61	86	68	75	50	31	120	69	74	37	41	37	51	51	176	120
Ga01G0702	428	549	619	643	537	579	454	421	486	451	385	428	741	558	483	517	623	658	565	444	594	482	563	492	507	409	956	863	836	463	518	564	506	481	1148	821
Ga01G0703	32	35	51	54	39	53	32	31	51	32	22	29	64	49	49	39	48	50	45	24	61	48	50	36	28	28	77	81	90	41	50	57	55	52	104	67
Ga01G0704	356	373	320	446	367	488	420	514	348	253	276	438	386	330	433	324	360	285	378	273	427	168	417	378	483	378	669	768	664	319	448	418	401	589	936	700
Ga01G0705	3749	4453	3140	4587	4331	5807	4221	5349	4940	2295	2401	3768	5421	3644	3275	5143	4620	5306	5810	4364	5197	2946	6195	5260	2660	3954	6454	6014	5344	2700	3315	4315	2999	6450	14796	11134
Ga01G0706	0	0	0	0	0	0	0	0	0	0	1	0	0	0	0	0	0	0	0	0	0	0	0	0	0	0	0	0	0	0	1	0	0	0	0	1
Ga01G0707	11	21	11	18	36	28	19	21	20	185	173	112	85	49	20	41	77	81	102	42	65	253	63	106	7	25	53	31	6	9	57	41	11	101	329	567
Ga01G0708	157	89	124	361	1258	311	53	310	34	2487	1103	188	20	10	6	9	24	39	61	20	25	67	11	19	46	31	43	112	49	43	163	172	58	34	128	130
Ga01G0709	107	161	51	141	150	195	166	221	132	198	135	237	212	114	83	157	216	135	240	128	258	274	165	191	86	256	294	231	142	151	124	153	81	437	825	868
Ga01G0710	27	83	75	23	17	16	10	25	11	40	62	62	35	54	37	28	55	36	37	62	60	28	19	27	158	67	57	47	74	94	165	63	133	76	118	132
Ga01G0711	1520	1800	2119	1998	1810	1999	1597	1521	2019	1492	1252	1280	2542	2103	2085	2007	1916	2088	1962	1601	2035	1659	1996	1860	2256	1643	3696	3185	3552	1770	1995	2068	1799	1682	3668	2949
Ga01G0712	11	12	10	13	18	12	11	34	16	7	9	6	22	13	12	12	13	12	5	4	8	23	8	5	5	6	16	26	17	13	7	10	13	9	23	18
Ga01G0713	67	80	85	79	80	68	88	127	115	281	170	133	107	67	93	69	107	94	105	56	98	108	125	88	87	70	146	113	133	66	65	80	77	85	224	227
Ga01G0714	239	550	430	378	318	299	236	408	333	763	872	734	283	301	175	253	350	302	306	275	411	388	290	344	416	172	380	412	394	325	416	398	361	348	1144	1587
Ga01G0715	80	77	131	131	109	112	127	102	144	137	128	124	122	101	142	80	121	104	133	55	132	123	168	145	152	60	208	156	179	114	91	85	111	97	262	186
Ga01G0716	0	0	0	0	0	0	0	0	0	4	0	0	0	0	0	0	0	0	0	0	0	0	0	0	0	0	0	0	0	0	1	0	0	2	0	0
Ga01G0717	1	0	0	0	0	1	1	6	2	1	1	2	1	0	3	2	2	1	5	2	1	5	2	3	0	10	3	7	2	1	1	3	2	1	5	1
Ga01G0718	0	0	0	0	0	0	0	0	0	0	0	0	0	0	0	0	0	0	0	0	0	0	0	0	0	0	0	0	0	0	0	0	0	0	0	0
Ga01G0719	1268	2571	1961	1233	983	1135	1462	1334	1491	1122	2129	2522	2103	1550	1185	1837	2168	1980	2100	2112	2299	2288	1945	2654	1563	1284	2313	2183	2050	1483	1990	1786	1628	3036	6957	8286
Ga01G0720	169	186	189	207	184	244	213	196	206	261	179	205	300	218	197	233	251	245	242	187	227	230	205	173	223	182	350	373	306	162	212	253	199	202	351	381
Ga01G0721	0	0	0	0	0	0	0	0	0	0	0	0	0	0	0	0	0	0	0	0	0	0	0	0	0	0	0	0	0	0	0	0	0	0	0	0
Ga01G0722	0	0	0	0	0	0	0	0	0	0	0	0	0	0	0	0	0	0	0	0	0	0	0	0	0	0	0	0	0	0	0	0	0	0	0	0
Ga01G0723	0	0	0	0	0	0	0	0	0	0	0	0	0	0	0	0	0	0	0	0	0	0	0	0	0	0	0	0	0	0	0	0	0	0	0	0
Ga01G0724	199	238	292	222	181	199	136	123	236	96	94	102	307	279	265	234	249	262	195	142	196	157	114	114	319	151	314	338	427	220	234	238	272	128	289	183
Ga01G0725	297	274	318	344	341	372	234	316	249	349	286	238	374	283	284	284	323	378	293	179	282	287	308	263	296	178	463	412	449	208	279	276	254	201	587	484
Ga01G0726	5813	5004	7524	5265	7952	6031	1222	2414	5390	1165	839	1681	6224	5096	4657	3659	4623	6544	3158	3210	3136	1453	1774	1035	7339	3942	9115	10013	11671	5964	5038	7015	5415	997	1318	914
Ga01G0727	18	44	42	37	25	24	42	38	36	36	33	38	51	34	28	28	43	33	21	12	35	12	22	22	31	23	62	45	41	26	27	20	18	19	43	36
Ga01G0728	143	167	219	237	161	174	225	256	218	409	267	246	269	225	203	164	221	233	184	138	222	281	230	183	296	136	434	338	419	240	243	212	259	204	523	433
Ga01G0729	61	65	91	71	78	75	94	83	112	198	128	113	110	87	92	100	110	76	74	49	102	86	103	86	64	51	186	99	104	64	58	69	68	52	173	136
Ga01G0730	274	287	336	333	268	308	417	353	293	593	387	257	401	292	316	287	362	367	410	205	386	349	363	316	261	277	595	363	427	196	206	329	219	205	630	602
Ga01G0731	765	791	868	882	685	691	943	1080	879	1247	873	1402	915	714	501	872	1309	1348	702	432	768	676	828	847	401	352	1453	1430	601	418	588	619	639	1208	2567	2254
Ga01G0732	103	321	646	337	340	191	1080	582	331	2485	2709	771	169	161	288	127	254	427	312	63	216	167	349	1225	103	33	146	83	31	17	246	357	84	141	199	639
Ga01G0733	0	0	3	4	21	10	3	10	3	343	95	73	0	2	0	0	1	1	1	0	2	2	3	3	2	0	1	1	2	0	1	2	1	4	8	3
Ga01G0734	1310	1347	1164	1634	1355	1688	1370	1571	1280	2111	1104	1127	2010	1602	1351	1702	1833	1596	1630	1343	1541	1369	1383	997	1181	1386	2676	2816	1946	1049	1296	1395	1240	1649	2914	2323
Ga01G0735	15	24	34	45	19	19	28	56	34	24	17	45	56	45	9	56	47	32	35	14	25	21	18	19	9	19	40	23	20	14	22	20	20	16	43	28
Ga01G0736	72	308	146	86	63	63	27	105	38	94	145	142	225	249	56	102	156	152	105	138	147	70	52	81	270	72	133	90	157	203	297	278	243	148	303	648
Ga01G0737	0	0	0	0	0	0	0	0	0	0	0	0	0	0	0	0	0	0	0	0	0	0	0	0	0	0	0	0	0	0	0	0	0	0	0	0
Ga01G0738	5	9	18	20	27	9	62	33	31	215	156	47	58	19	15	20	57	45	23	7	30	286	24	43	13	27	31	23	16	13	27	45	23	7	134	191
Ga01G0739	0	0	0	0	0	0	0	0	0	0	0	0	0	0	0	0	0	0	0	0	0	0	0	0	0	0	0	0	0	0	0	0	0	0	0	0
Ga01G0740	5	1	2	14	12	2	16	39	6	118	160	19	6	2	0	7	1	6	3	4	6	102	13	9	2	77	19	4	2	8	21	66	7	3	73	29
Ga01G0741	3	2	5	9	13	7	16	16	14	109	59	6	15	4	2	5	7	7	3	1	6	68	5	6	12	2	15	11	8	10	54	58	18	2	21	42
Ga01G0742	303	332	290	325	306	325	293	350	311	472	310	328	436	302	326	297	395	410	411	187	380	308	358	279	303	172	554	417	430	254	308	288	281	294	754	615
Ga01G0743	0	0	0	0	0	0	0	0	0	0	0	0	0	0	0	0	0	0	0	0	0	0	0	0	1	0	0	0	0	0	0	0	0	0	0	0
Ga01G0744	727	708	800	938	1035	1058	946	911	848	1497	1095	948	1193	889	795	791	978	1025	1008	641	1043	959	1020	770	697	597	1315	1153	987	517	655	665	637	895	2333	2032
Ga01G0745	1626	2975	2765	1934	2390	1773	162	301	266	6510	4316	2550	993	1054	632	1257	1627	2213	734	931	882	293	388	384	2109	705	2305	2003	2205	1425	2367	2859	1879	999	3094	4307
Ga01G0746	20	88	83	25	35	28	6	9	12	80	175	66	11	21	9	8	28	28	22	26	15	19	11	20	20	2	7	9	35	33	44	65	24	39	84	240
Ga01G0747	179	193	213	154	151	178	220	131	189	860	494	262	247	176	197	210	293	303	306	140	226	491	316	285	228	194	519	383	337	162	223	337	205	273	975	1171
Ga01G0748	0	0	0	0	0	0	0	0	0	0	0	0	0	0	0	0	0	0	0	0	0	0	0	0	0	0	0	0	0	0	0	0	0	0	0	0
Ga01G0749	224	132	207	551	549	664	597	873	512	604	505	466	591	359	255	257	336	229	614	238	609	1009	883	535	222	247	717	320	356	265	193	122	201	338	1257	1160
Ga01G0750	78	29	61	142	280	194	210	219	356	800	358	162	427	89	36	195	214	205	220	68	194	1174	187	202	43	184	273	229	113	67	207	360	129	179	588	507
Ga01G0751	1	1	5	2	5	2	1	3	2	15	5	1	20	5	1	4	2	3	7	2	6	25	2	1	0	6	6	6	7	6	6	17	2	1	2	5
Ga01G0752	1	0	1	2	3	0	7	10	5	93	85	10	5	0	0	0	8	4	1	2	1	137	3	5	1	3	0	3	0	1	4	27	2	4	23	59
Ga01G0753	0	0	0	0	0	0	6	4	2	37	47	8	4	2	0	1	3	1	3	3	1	36	4	6	1	0	0	0	0	3	2	5	2	0	6	17
Ga01G0754	409	1687	1339	199	200	123	100	644	103	1442	2716	948	347	753	248	248	742	553	397	499	800	572	101	304	1428	344	305	294	837	1052	2190	1140	1231	881	1756	3291
Ga01G0755	2	1	2	2	3	4	6	13	6	99	88	20	5	3	1	13	9	6	7	5	8	82	9	21	0	3	3	5	3	3	5	3	7	8	25	25
Ga01G0756	0	0	0	0	0	0	0	0	0	0	0	0	0	0	0	0	0	0	0	0	0	0	0	0	0	0	0	0	0	0	0	0	0	0	0	0
Ga01G0757	0	0	0	0	0	0	0	0	0	0	0	0	0	0	0	0	0	0	0	0	0	0	0	0	0	0	0	0	0	0	0	0	0	0	0	0
Ga01G0758	0	0	0	0	0	0	0	0	0	0	0	0	0	0	0	0	0	0	0	0	0	0	0	0	0	0	0	0	0	0	0	0	0	0	0	0
Ga01G0759	0	0	0	0	0	0	0	0	0	0	0	0	0	0	0	0	0	0	0	0	0	0	0	0	0	0	0	0	0	0	0	0	0	0	0	0
Ga01G0760	3	4	4	0	6	6	9	8	12	43	44	38	15	4	1	6	5	12	15	4	6	68	5	8	3	3	2	6	7	3	6	9	6	9	21	31
Ga01G0761	0	0	0	0	0	0	0	0	0	0	0	0	0	0	0	0	0	0	0	0	0	0	0	0	0	0	0	0	0	0	0	0	0	0	0	0
Ga01G0762	0	0	0	0	0	0	0	0	0	0	0	0	0	0	0	0	0	0	0	0	0	0	0	0	0	0	0	0	0	0	0	0	0	0	0	0
Ga01G0763	66	66	115	93	67	88	96	87	77	603	295	139	132	83	94	105	147	128	109	55	120	772	137	124	128	50	276	99	153	101	135	205	91	119	334	371
Ga01G0764	448	412	620	540	750	553	342	356	525	2008	1168	597	869	597	500	563	755	736	527	309	553	854	477	438	479	328	966	616	745	436	548	490	487	334	969	1032
Ga01G0765	40	27	22	44	41	36	41	65	40	109	56	45	64	46	37	25	55	61	64	33	43	115	39	27	41	52	100	74	81	35	24	41	25	50	113	94
Ga01G0766	376	513	489	452	399	401	446	449	359	466	391	276	529	390	495	403	551	482	458	351	435	712	355	312	477	371	631	798	758	400	455	515	449	474	728	643
Ga01G0767	0	1	0	3	0	0	4	1	1	0	1	0	4	4	1	0	1	0	0	0	18	0	0	1	2	2	0	0	0	0	0	0	1	0	0	0
Ga01G0768	167	183	211	227	192	194	203	212	185	311	173	153	250	216	221	201	267	254	211	139	228	186	238	198	206	136	360	328	315	204	188	184	179	182	356	297
Ga01G0769	0	0	0	0	0	0	0	0	0	0	0	0	0	0	0	0	0	0	0	0	0	0	0	0	0	0	0	0	0	0	0	0	0	0	0	0
Ga01G0770	2	4	51	38	3	1	33	7	19	3	18	9	117	167	19	1	8	95	5	5	340	7	11	35	45	26	187	13	43	20	7	11	8	4	2	3
Ga01G0771	12	16	78	23	7	5	24	48	16	502	318	99	41	93	28	12	15	64	12	1	219	51	26	76	43	82	147	12	53	28	26	26	38	14	137	88
Ga01G0772	0	0	0	0	0	0	0	0	0	0	0	0	0	0	0	0	0	0	0	0	0	0	0	0	0	0	0	0	0	0	0	0	0	0	0	0
Ga01G0773	0	0	2	0	0	0	0	1	2	3	5	4	0	1	1	0	0	1	1	0	0	1	0	1	0	0	0	0	0	0	0	1	0	2	5	5
Ga01G0774	0	1	0	2	0	0	0	0	2	0	0	0	1	2	0	0	0	1	1	0	6	0	0	2	1	0	0	1	0	0	0	2	1	1	0	1
Ga01G0775	141	178	208	185	157	167	168	184	177	196	162	144	0	0	0	0	0	0	0	0	0	1	0	0	0	0	0	0	1	0	0	0	0	0	0	0
Ga01G0776	0	0	0	0	0	0	0	0	0	0	0	0	0	0	0	0	0	0	0	0	3	0	0	1	0	0	0	0	0	0	0	0	0	0	0	0
Ga01G0777	20	6	10	24	38	43	45	139	30	298	156	89	20	15	23	15	23	17	60	11	50	84	113	71	14	32	50	22	29	25	14	7	15	21	104	128
Ga01G0778	0	0	0	7	1	0	0	4	6	0	0	0	15	8	0	6	8	0	7	4	2	76	0	0	8	18	11	12	8	8	7	6	3	3	5	8
Ga01G0779	8741	11166	11539	18334	15552	14091	20576	10030	14880	16600	11625	12543	12419	11809	11896	18905	27947	23497	25013	8210	21795	17741	26710	23366	4326	4245	5708	11773	7277	5851	9068	7225	10873	15302	46110	42631
Ga01G0780	0	0	0	0	0	0	0	0	0	0	0	0	0	0	0	0	0	0	0	0	0	0	0	0	0	0	0	0	0	0	0	0	0	0	0	0
Ga01G0781	0	0	0	0	0	0	0	0	0	0	0	0	0	0	0	0	0	0	0	0	0	0	0	0	0	0	0	0	0	0	0	0	0	0	0	0
Ga01G0782	87	665	479	258	280	162	85	386	106	1712	3017	210	69	108	58	36	87	109	93	41	113	226	77	93	821	55	100	315	393	473	2539	970	1586	212	876	1917
Ga01G0783	478	541	590	882	874	1042	758	1037	877	1354	1029	632	1134	830	573	757	906	784	1055	635	1091	1340	1367	924	650	614	1272	943	984	576	818	671	668	727	1951	2011
Ga01G0784	1736	2038	2225	2108	1887	1869	1654	1571	1561	896	894	955	2516	2255	2002	1925	2394	2529	2007	1303	2183	2009	1646	1498	1959	920	2540	2463	2524	1564	1897	1683	1787	1596	3498	2672
Ga01G0785	679	866	931	1052	832	834	639	743	833	690	624	632	1218	926	1004	892	1076	988	967	701	1027	915	787	685	1031	594	1380	1398	1351	867	796	833	888	757	1786	1392
Ga01G0786	751	936	990	749	682	684	636	531	662	606	513	523	1027	963	885	887	995	1105	757	581	838	700	610	508	1446	736	1729	1744	1898	966	1071	1096	1001	749	1448	1278
Ga01G0787	41	22	24	42	41	68	44	61	62	166	65	32	83	45	49	65	49	44	46	17	54	125	55	35	66	108	147	121	106	50	57	58	33	34	83	74
Ga01G0788	417	514	519	467	325	350	303	266	491	254	206	231	680	734	440	503	562	601	484	433	606	450	344	300	410	245	741	715	594	431	484	428	455	335	978	933
Ga01G0789	0	0	0	0	0	0	0	0	0	0	0	0	0	0	1	0	0	0	0	0	0	0	0	0	1	0	0	0	0	0	1	0	0	0	1	1
Ga01G0790	0	0	0	0	0	0	0	0	0	0	0	0	0	0	0	0	0	0	1	0	1	0	0	0	0	0	0	0	0	0	0	0	0	0	0	0
Ga01G0791	0	0	3	0	0	0	4	0	1	0	0	0	5	0	1	0	0	1	0	0	4	0	0	2	0	1	0	0	0	0	0	0	1	21	3	2
Ga01G0792	187	231	361	305	241	306	219	155	256	133	91	136	325	302	328	196	265	251	329	158	352	129	261	275	267	248	472	321	336	201	233	250	218	388	636	327
Ga01G0793	4	68	3	56	57	133	79	159	84	205	66	115	21	21	16	45	171	47	272	14	125	155	218	47	16	178	451	15	4	21	19	44	1	452	1031	1859
Ga01G0794	779	704	918	914	788	853	927	1094	875	1440	1105	899	1203	930	872	871	1094	1075	919	570	987	904	937	804	957	615	1753	1269	1265	757	809	883	823	898	2233	1777
Ga01G0795	464	515	700	347	339	380	315	292	483	267	191	220	740	644	559	535	593	697	487	351	509	294	302	276	619	356	1076	771	892	557	497	460	481	299	795	606
Ga01G0796	160	131	154	109	148	97	168	142	154	268	153	174	285	148	95	165	200	198	180	85	175	101	112	93	71	161	469	195	184	118	105	106	99	414	620	500
Ga01G0797	202	229	193	276	246	264	339	431	281	804	549	314	263	221	227	241	282	286	256	128	257	347	307	237	207	203	491	330	376	213	251	238	203	255	778	755
Ga01G0798	975	1322	1398	1308	1353	1372	960	981	1238	1270	970	868	1344	1130	1098	1066	1391	1292	1170	921	1133	821	986	988	950	829	2026	1718	1526	954	1270	1217	1024	996	2237	1798
Ga01G0799	0	0	0	0	0	0	0	0	0	0	0	0	0	0	0	1	0	0	0	0	0	0	0	0	0	0	0	0	0	0	0	0	0	0	0	0
Ga01G0800	23	36	42	32	19	29	36	40	46	153	125	33	74	29	20	34	41	39	30	37	40	157	20	26	50	27	105	50	65	45	90	61	67	35	104	117
Ga01G0801	0	0	0	0	0	0	0	0	0	0	0	0	0	0	0	0	0	0	0	0	0	0	0	0	0	0	0	0	0	0	0	0	0	0	0	0
Ga01G0802	101	93	148	173	126	125	132	135	142	223	143	149	171	160	161	106	141	144	142	84	155	141	132	131	172	95	225	150	235	130	111	114	119	86	284	198
Ga01G0803	136	305	391	193	174	160	208	346	158	1433	1733	513	205	234	148	110	189	188	138	52	292	304	167	263	422	104	344	213	385	313	356	301	275	170	487	908
Ga01G0804	0	0	0	0	0	0	0	0	0	0	0	0	0	0	0	0	0	0	0	0	0	0	0	0	0	0	0	0	0	0	0	0	0	0	0	0
Ga01G0805	0	0	1	0	0	0	0	0	0	0	0	0	0	0	0	0	0	0	0	0	0	0	0	0	0	0	0	0	0	0	0	0	0	1	0	0
Ga01G0806	243	1273	859	418	243	282	210	898	207	3101	2822	309	267	405	208	203	402	313	276	151	289	344	230	193	1221	153	318	330	845	797	1381	1297	1740	411	1683	2396
Ga01G0807	3382	5548	6239	6171	6370	6450	3640	4117	5045	19791	14899	5320	4452	3593	3407	2736	3975	4283	4349	2643	4554	5030	4096	3774	7030	2562	5240	7102	8310	4783	8625	7723	7573	5492	13997	15135
Ga01G0808	2	1	2	3	1	1	2	3	0	0	1	0	15	10	3	8	2	1	2	7	1	1	1	2	3	0	2	0	5	2	3	4	1	0	0	3
Ga01G0809	755	824	882	1208	1055	1178	1122	1436	1114	1487	971	874	1446	1263	1113	797	1080	1043	1357	831	1321	1369	1464	1179	1110	851	1521	1430	1446	987	709	771	830	743	1824	1634
Ga01G0810	317	349	439	432	290	338	343	464	413	207	207	217	688	646	596	434	613	603	391	210	642	501	315	298	535	272	671	591	718	527	300	312	415	277	531	289
Ga01G0811	439	481	605	657	628	650	673	795	632	963	694	499	732	584	573	442	646	615	666	388	649	824	626	571	537	338	763	719	837	415	479	488	512	502	1214	1118
Ga01G0812	191	277	337	393	423	345	358	316	391	623	387	247	483	433	390	210	313	308	342	203	396	880	371	389	432	253	679	407	523	302	310	292	305	196	404	405
Ga01G0813	0	0	0	4	1	4	25	6	7	7	1	0	1	1	1	0	0	0	1	0	3	0	0	4	1	2	1	0	1	0	0	6	1	1	2	0
Ga01G0814	0	0	0	0	0	0	0	0	0	0	0	0	0	0	0	0	0	0	0	0	0	0	0	0	0	0	0	0	0	0	0	0	0	0	0	0
Ga01G0815	21	41	26	27	24	20	21	29	29	64	64	36	56	22	27	30	39	30	39	26	35	83	41	39	12	33	57	69	49	16	46	32	44	38	115	90
Ga01G0816	0	0	0	0	0	0	0	0	0	0	0	0	0	0	0	0	0	0	0	0	0	0	0	0	0	0	0	0	0	0	0	0	0	0	0	0
Ga01G0817	0	0	0	0	0	0	0	0	0	0	0	0	1	1	0	0	0	0	1	1	0	0	0	0	0	0	0	0	0	0	0	0	0	0	0	0
Ga01G0818	0	0	0	0	0	0	0	0	0	0	0	0	0	0	0	0	0	0	0	0	0	0	0	0	0	0	0	0	0	0	0	0	0	0	0	0
Ga01G0819	642	606	583	712	664	727	619	769	668	758	518	464	1087	766	728	836	862	859	722	554	729	870	706	550	755	568	1281	1176	1194	613	707	630	658	569	1315	961
Ga01G0820	0	0	0	0	0	0	0	0	0	0	0	0	0	0	0	0	0	0	0	0	0	0	0	0	0	4	0	0	0	0	0	0	0	0	0	0
Ga01G0821	0	0	0	1	0	0	0	0	0	0	0	0	0	0	0	0	0	0	0	0	0	0	0	0	0	0	0	0	0	0	0	0	0	0	0	0
Ga01G0822	414	388	463	529	432	506	407	403	491	551	432	380	592	467	449	472	563	494	514	316	459	509	502	459	529	384	903	784	829	451	445	472	422	448	1058	848
Ga01G0823	0	0	0	0	0	0	0	0	0	0	0	0	0	0	0	0	0	0	0	0	0	0	0	0	0	0	0	0	0	0	0	0	0	0	0	0
Ga01G0824	0	0	0	0	0	0	0	0	0	0	0	0	0	0	0	0	0	0	0	0	0	0	0	0	0	0	0	0	0	0	0	0	0	0	0	0
Ga01G0825	0	0	0	0	0	0	0	0	0	0	0	0	0	0	0	0	0	0	0	0	0	0	0	0	0	0	0	0	0	0	0	0	0	0	0	0
Ga01G0826	0	0	0	0	0	0	0	0	0	0	0	0	0	0	0	0	0	0	0	0	0	0	0	0	0	0	0	0	0	0	0	0	0	0	0	0
Ga01G0827	175	214	244	287	307	395	372	353	357	202	133	147	334	256	235	130	177	159	294	156	248	206	225	204	330	183	398	374	514	258	237	252	214	141	309	254
Ga01G0828	130	136	195	200	207	172	222	384	211	624	370	175	300	159	132	160	275	240	247	70	200	667	227	232	168	187	406	274	293	187	246	208	282	148	679	568
Ga01G0829	20	32	62	93	42	46	51	49	83	63	42	39	77	53	64	37	46	39	54	38	66	40	57	56	87	51	115	56	97	64	35	50	45	49	105	69
Ga01G0830	154	180	234	216	184	191	181	201	198	275	204	154	281	245	221	178	234	231	148	125	216	192	200	179	232	121	266	296	359	182	203	175	190	179	361	396
Ga01G0831	255	286	351	508	494	506	529	576	454	298	229	201	509	430	572	227	318	307	475	270	443	432	696	575	369	236	564	428	463	346	299	293	272	260	590	432
Ga01G0832	759	755	720	759	642	723	676	702	553	462	383	420	902	865	853	882	1104	1147	803	522	908	835	720	579	536	361	932	1015	897	546	735	669	655	563	1197	907
Ga01G0833	0	0	0	0	0	0	0	0	0	0	0	0	0	0	0	0	0	0	0	0	0	0	0	0	0	0	0	0	1	0	0	0	0	0	0	0
Ga01G0834	0	0	0	0	0	0	0	0	0	0	0	0	0	0	0	0	0	0	0	0	0	0	0	0	0	0	0	0	0	0	0	0	0	0	0	0
Ga01G0835	4	10	11	13	6	6	9	7	10	11	6	2	2	7	7	5	7	6	5	5	4	4	1	4	5	5	9	15	11	9	6	4	6	5	13	13
Ga01G0836	0	0	0	0	0	0	0	0	0	0	0	0	0	0	0	0	0	0	0	0	0	0	0	0	0	0	0	0	0	0	0	0	0	0	0	0
Ga01G0837	6	14	9	13	15	15	9	16	15	19	17	4	17	12	10	15	23	19	14	8	13	16	4	4	23	18	23	29	37	20	18	24	14	14	16	8
Ga01G0838	7	14	23	10	3	4	3	2	23	0	0	0	11	13	9	6	15	12	2	7	9	1	6	1	15	12	31	19	38	22	16	7	11	1	5	0
Ga01G0839	175	202	247	262	241	237	243	245	336	179	119	124	325	272	223	191	281	272	251	142	245	232	270	241	126	136	329	237	298	138	156	188	174	169	402	247
Ga01G0840	1045	1285	1430	1421	1101	1268	950	841	1359	141	344	468	1560	1234	1298	1151	1220	1254	1095	902	1097	612	803	763	1098	675	1823	1501	1884	1066	883	1093	1054	586	1474	978
Ga01G0841	365	412	743	642	404	431	379	340	680	623	483	473	778	713	704	472	631	616	727	388	673	529	633	679	825	310	1300	645	1108	700	553	527	534	411	1165	831
Ga01G0842	0	0	0	0	0	0	0	0	0	1	0	0	0	0	0	0	0	0	0	0	0	0	0	0	6	10	28	4	10	11	0	3	13	2	5	3
Ga01G0843	0	0	0	0	0	0	0	0	0	0	0	0	0	0	0	0	0	0	0	0	0	0	0	0	0	0	0	0	0	0	0	0	0	0	0	0
Ga01G0844	73	17	36	88	104	189	63	131	30	1627	908	91	21	14	15	33	47	48	16	12	16	972	20	35	455	53	578	71	237	229	128	379	124	107	1862	1814
Ga01G0845	11	10	16	9	7	10	12	8	15	4	4	13	24	8	20	9	19	15	10	12	11	8	11	20	19	5	15	12	13	8	11	8	10	7	17	19
Ga01G0846	4	6	22	14	4	5	33	24	19	21	16	12	24	17	28	6	12	11	19	5	30	16	21	42	9	7	8	12	22	8	5	11	10	13	45	16
Ga01G0847	465	554	513	518	497	589	542	626	442	602	482	460	631	523	531	505	626	606	615	389	455	648	577	450	555	451	803	930	866	453	540	549	469	381	1037	1082
Ga01G0848	333	448	394	402	378	427	392	401	411	333	274	257	480	370	435	369	452	389	420	291	442	361	356	325	421	250	609	711	614	335	365	394	373	381	814	755
Ga01G0849	10	16	15	41	143	177	12	12	20	22	13	11	4	1	6	3	4	4	7	8	9	5	2	5	110	4	4	34	66	8	21	54	18	7	20	19
Ga01G0850	372	402	491	507	430	471	465	574	518	776	674	473	555	474	488	352	488	472	478	285	493	575	577	569	462	244	672	603	659	380	414	375	421	475	1355	1289
Ga01G0851	0	3	1	4	2	1	1	0	0	1	1	0	0	0	0	0	1	0	1	1	1	0	0	0	0	0	1	1	2	1	3	0	1	0	2	2
Ga01G0852	537	733	691	775	761	869	652	797	730	725	672	539	1096	809	748	769	934	804	716	565	797	1046	690	577	620	521	1047	1179	1009	619	720	664	714	629	1447	1431
Ga01G0853	1376	1561	1818	1911	1678	1852	1775	1886	1831	4876	2825	1915	2298	1986	1956	1714	2121	1973	1912	1337	2068	1468	2209	2200	1993	1319	3377	2316	2727	1564	1613	1626	1573	1695	3801	3649
Ga01G0854	3	5	6	4	5	8	7	7	11	26	10	12	15	14	1	7	8	4	11	4	8	17	4	9	8	4	11	11	8	7	3	5	5	8	20	16
Ga01G0855	116	143	157	53	74	42	85	112	34	1478	671	308	97	51	91	173	197	229	37	38	60	81	43	72	70	41	191	235	103	64	188	180	202	149	247	247
Ga01G0856	7	6	11	1	6	8	1	4	7	4	3	0	3	5	3	0	3	4	1	4	2	3	1	3	10	2	1	8	16	4	11	4	3	1	4	1
Ga01G0857	328	366	552	472	472	470	584	480	455	629	598	415	491	454	511	289	429	473	389	195	431	291	493	570	426	200	681	493	554	309	358	416	320	382	945	910
Ga01G0858	1093	1261	1535	1311	1097	1272	978	945	1200	1112	873	786	1619	1498	1387	1123	1436	1407	1218	943	1355	1178	1010	930	1428	1009	2145	2197	2080	1094	1364	1186	1224	1017	2217	1732
Ga01G0859	0	0	0	0	0	0	0	0	0	0	0	0	0	0	0	0	0	0	0	0	0	0	0	0	0	1	0	0	0	0	1	0	0	0	0	0
Ga01G0860	570	626	900	721	669	752	72	63	503	11	10	23	1467	1331	817	931	774	1001	521	1389	283	134	322	95	481	446	1408	887	1249	747	721	612	626	37	214	88
Ga01G0861	1683	2068	2272	2290	4974	4370	1073	1449	1371	22282	10386	4208	1995	1427	964	1626	1955	2151	1638	1367	1551	1794	2361	1550	1742	1178	3710	2612	2500	1551	3041	2834	2145	2590	6943	8134
Ga01G0862	351	306	401	452	397	501	379	427	417	720	497	378	512	378	342	397	482	502	458	316	456	424	473	349	366	297	635	590	627	324	356	386	329	361	848	796
Ga01G0863	1928	2682	2724	2445	2236	2377	1523	2365	2054	1667	1841	2243	3228	2510	2077	2515	2598	2835	2650	2137	2688	2467	2539	2425	2389	2242	4158	3667	3635	2353	2462	2613	2330	2474	5575	4754
Ga01G0864	143	152	163	143	134	134	133	142	141	184	119	127	213	169	176	153	177	163	161	137	194	170	142	134	185	130	224	235	257	154	153	140	130	117	349	295
Ga01G0865	76	112	128	131	97	100	121	136	137	100	70	69	103	124	149	68	105	101	140	80	124	111	167	129	143	73	187	152	200	128	103	96	124	77	212	151
Ga01G0866	83	103	141	258	137	160	64	70	128	5	34	47	258	204	177	94	111	117	332	169	215	128	176	146	219	56	196	199	315	188	84	115	84	59	149	45
Ga01G0867	587	611	466	671	616	783	451	1058	574	532	391	550	766	668	517	640	828	919	807	494	628	615	728	439	340	398	745	638	839	501	526	476	385	400	1087	1118
Ga01G0868	399	564	693	729	758	690	582	574	610	421	397	358	575	624	629	457	752	527	775	211	687	477	778	708	628	353	839	965	934	543	584	452	680	561	1446	1363
Ga01G0869	1265	1557	1647	1436	1358	1535	1037	1004	1105	865	923	1166	1789	1325	1546	1282	1526	1547	1468	1179	1474	972	1455	1375	1257	1049	2137	2199	2473	1389	1580	1589	1381	1386	3104	2633
Ga01G0870	0	0	0	0	0	0	0	0	0	0	0	0	0	0	0	0	0	0	0	0	0	33	0	0	0	0	0	0	0	0	0	0	0	0	0	1
Ga01G0871	0	0	0	0	0	0	0	0	0	0	0	0	0	0	0	0	0	0	0	1	0	0	0	0	0	0	0	0	0	0	0	0	0	0	0	0
Ga01G0872	315	810	839	703	580	395	200	377	247	1875	1700	799	232	307	215	232	567	472	264	123	435	665	268	316	1035	183	273	667	919	564	1688	1081	1026	472	1812	2709
Ga01G0873	91	108	143	146	126	125	118	124	99	366	321	211	186	133	129	120	170	177	161	84	147	147	170	156	151	99	309	222	171	120	156	174	126	165	526	598
Ga01G0874	9	30	42	20	14	14	47	18	28	205	306	70	24	11	8	2	18	21	10	19	44	39	2	39	7	74	51	56	26	11	124	92	32	85	547	790
Ga01G0875	176	334	338	326	263	263	208	243	235	269	311	243	331	297	252	274	297	286	303	209	285	276	253	315	269	229	473	495	386	246	354	303	344	295	670	849
Ga01G0876	21	22	44	29	19	24	25	25	26	27	25	33	41	35	35	23	38	35	27	14	44	44	37	29	50	12	50	28	46	26	39	29	31	25	79	54
Ga01G0877	301	454	258	409	486	527	207	448	421	272	181	135	1215	458	263	612	626	531	506	831	541	1299	237	241	614	648	964	966	667	387	511	647	378	465	770	474
Ga01G0878	0	0	16	7	0	0	45	2	3	0	11	0	9	8	3	0	7	9	0	0	28	0	0	9	0	1	0	0	0	0	0	3	0	0	0	0
Ga01G0879	0	0	9	10	0	0	49	5	4	0	17	0	15	13	3	1	7	13	0	0	49	0	0	3	0	1	0	0	0	0	0	3	0	0	0	0
Ga01G0880	0	0	0	0	0	0	0	0	0	0	0	0	0	0	0	0	0	0	0	0	0	0	0	0	0	0	0	0	0	0	0	0	0	0	0	0
Ga01G0881	0	0	0	0	0	0	0	0	0	0	0	0	0	0	0	0	0	0	0	0	0	0	0	0	0	0	0	0	0	0	0	0	0	0	0	0
Ga01G0882	3	5	2	33	90	31	11	16	25	15	21	26	7	5	1	10	11	8	7	9	7	14	7	17	2	8	11	49	13	2	90	18	9	23	30	39
Ga01G0883	5105	4789	5590	5914	5375	5910	6662	8299	5395	10012	7269	5137	6724	5018	5205	5003	6347	6214	6618	3677	6294	8665	7242	6104	5529	4561	10820	8768	9001	4849	5138	5567	4929	5750	13514	12869
Ga01G0884	26	19	32	91	111	76	114	336	85	235	179	109	49	32	24	63	55	56	67	20	51	85	39	40	9	21	28	27	22	8	26	40	25	32	95	74
Ga01G0885	516	560	660	660	549	618	583	587	536	800	586	460	849	707	712	562	719	649	727	485	727	704	603	559	641	515	1139	1015	1203	586	600	681	617	545	1274	1097
Ga01G0886	0	0	0	0	0	0	0	0	0	0	0	0	0	0	0	0	0	0	0	0	0	0	1	0	0	0	0	0	2	0	0	0	0	0	0	0
Ga01G0887	0	1	0	0	0	0	0	0	0	0	0	0	0	0	0	0	0	0	0	0	0	0	0	0	0	0	0	0	1	0	0	0	0	0	0	0
Ga01G0888	0	0	0	0	0	0	0	0	0	0	0	0	0	0	0	0	0	0	0	0	0	0	0	0	0	0	0	0	1	0	1	0	0	0	0	0
Ga01G0889	0	0	0	0	0	0	0	0	0	0	0	0	0	0	0	0	0	0	0	0	0	0	0	0	0	0	0	0	0	0	0	0	0	0	0	0
Ga01G0890	0	0	1	4	4	19	0	0	0	11	1	0	0	0	0	0	11	0	1	0	0	5	2	1	0	0	0	0	1	0	0	1	0	5	1	0
Ga01G0891	5542	4904	7940	8222	7120	6081	9377	9980	6223	24210	21901	15394	10563	8586	7059	7065	7711	10285	5820	2854	7201	10751	10313	11806	6576	6082	13670	10266	8812	7026	7074	7379	6319	5345	16178	20237
Ga01G0892	4	4	2	3	1	6	3	6	3	1	0	10	4	4	6	3	2	3	2	5	0	0	2	1	2	3	6	12	35	4	4	11	6	14	15	24
Ga01G0893	2	7	1	10	2	4	1	2	1	0	1	0	9	9	3	13	16	11	2	4	7	6	3	4	2	8	2	9	3	2	2	4	5	3	9	2
Ga01G0894	4	18	17	21	29	17	14	16	34	19	21	25	34	28	16	21	39	24	25	30	34	28	12	18	58	13	58	46	63	42	49	24	47	41	96	62
Ga01G0895	0	0	0	0	0	0	0	0	0	0	0	0	0	0	0	0	0	0	0	0	0	0	0	0	0	0	0	0	0	0	0	0	0	0	0	0
Ga01G0896	1409	2193	2107	1471	1590	1490	1074	965	1314	1588	1458	1320	2165	1786	1868	1457	1778	1800	1412	1268	1730	1154	1216	1326	1949	1187	2484	2384	2557	1567	2078	1780	1759	1658	3527	3534
Ga01G0897	186	310	281	225	128	126	212	307	242	1807	1185	423	251	173	252	225	208	259	112	130	188	132	209	363	229	57	236	426	276	252	418	299	418	429	889	972
Ga01G0898	442	609	647	577	548	542	562	630	547	1046	897	661	555	481	514	475	652	615	527	354	608	610	596	614	510	325	877	909	857	450	660	594	578	634	1382	1460
Ga01G0899	318	147	163	450	409	707	382	486	419	140	197	359	566	475	360	609	777	438	759	317	838	575	814	605	268	428	846	977	395	223	281	148	310	726	1752	1298
Ga01G0900	40	63	68	81	52	59	50	66	82	73	55	59	67	69	72	49	71	64	67	53	65	49	74	79	73	32	124	76	115	63	61	62	72	45	111	136
Ga01G0901	142	155	185	267	233	246	255	353	227	1132	563	384	218	167	173	181	229	206	238	106	195	246	343	292	143	95	271	193	202	153	171	148	135	163	505	549
Ga01G0902	1007	1165	1205	1582	1476	1595	1260	1122	1445	590	528	579	2266	1997	2104	1415	1523	1654	2071	1360	1967	1705	1368	1312	1954	1089	2825	1975	2862	1750	1583	1611	1369	953	1777	1221
Ga01G0903	42	57	64	57	47	61	35	49	43	70	41	40	55	52	72	55	71	66	33	28	46	34	33	29	56	29	97	95	79	39	71	45	65	46	100	88
Ga01G0904	1770	2438	2980	2605	2350	1862	1585	1855	2298	1132	1206	1596	3078	2911	2968	2123	2455	2570	2036	2016	2476	1421	2044	2066	2909	1405	4523	3549	4222	2514	2625	2359	2614	1678	3499	2598
Ga01G0905	96	114	110	131	133	151	176	217	149	368	218	171	141	129	114	125	154	158	156	95	161	196	143	124	154	96	237	213	222	92	120	137	117	132	403	457
Ga01G0906	0	0	0	0	0	0	0	0	0	0	0	0	0	0	0	0	0	1	0	0	0	0	0	0	0	0	0	0	0	0	0	0	0	0	0	0
Ga01G0907	56	89	204	107	66	49	53	28	62	20	45	31	139	177	180	131	170	110	104	32	104	82	81	84	154	87	177	292	216	90	169	77	199	90	240	150
Ga01G0908	277	309	374	393	332	323	270	231	358	175	198	231	427	392	358	348	421	424	407	255	441	246	389	325	386	235	566	476	565	313	342	311	343	286	619	460
Ga01G0909	550	610	702	625	619	713	906	974	633	1544	882	609	863	710	682	647	881	846	796	594	832	915	740	632	665	543	1056	1164	987	557	619	644	677	627	1626	1557
Ga01G0910	34	25	30	23	26	17	24	38	41	83	37	17	79	49	42	59	69	82	42	25	43	120	44	28	61	49	118	63	80	64	32	54	37	20	74	34
Ga01G0911	396	393	641	602	513	522	612	673	591	984	689	541	761	580	594	483	582	601	626	342	684	620	680	664	612	374	1087	772	883	480	478	498	501	493	1297	1099
Ga01G0912	981	1357	1734	1294	1705	1389	1082	1289	1144	1140	817	595	1706	1489	1650	1185	1445	1398	1047	976	1301	1068	1206	1232	1655	939	2331	2226	2355	1351	1451	1521	1389	772	1712	1261
Ga01G0913	4	7	14	4	1	9	2	5	20	0	1	4	31	50	26	12	23	12	30	11	63	4	10	15	57	31	128	53	35	19	21	18	19	8	12	15
Ga01G0914	4	1	2	1	0	0	4	1	1	39	17	3	0	1	1	1	1	1	1	0	0	0	0	1	2	0	5	1	3	3	1	3	1	2	2	1
Ga01G0915	2491	4023	3198	3633	2917	3066	3444	3189	4105	564	2028	2810	4759	3452	2794	3688	3514	3925	4184	4349	3977	2598	3548	4160	3043	2428	5447	6089	5813	2955	3653	4259	3656	5768	11464	11033
Ga01G0916	3	4	7	4	8	10	13	11	7	8	16	8	6	10	22	10	10	12	6	4	13	9	9	11	8	12	10	13	7	7	27	11	11	40	33	29
Ga01G0917	253	319	343	298	302	314	284	258	323	359	328	220	491	355	360	302	386	343	332	291	405	382	329	301	337	290	611	554	597	316	365	385	366	341	857	816
Ga01G0918	476	602	829	771	639	555	565	556	704	882	568	573	879	741	965	491	734	705	672	513	840	661	611	663	963	426	1276	1065	1252	700	642	617	769	633	1374	1047
Ga01G0919	31	28	29	21	19	19	24	33	33	34	25	22	46	36	23	42	30	39	27	26	26	22	16	19	35	27	63	47	42	31	43	29	24	16	51	48
Ga01G0920	172	160	225	180	149	160	160	180	182	197	145	157	232	186	166	158	220	231	152	111	193	165	174	160	185	114	296	282	241	140	182	141	155	156	305	282
Ga01G0921	4	4	16	16	6	4	4	4	6	0	2	4	13	12	19	7	10	7	5	6	15	2	3	10	20	9	20	14	35	20	12	7	14	4	17	8
Ga01G0922	505	534	912	691	488	481	473	413	638	481	423	431	759	760	909	497	652	634	523	339	675	411	587	562	848	360	993	906	1173	650	559	527	670	388	1074	735
Ga01G0923	0	0	0	0	0	0	0	0	0	0	0	0	0	0	0	0	0	0	0	0	0	0	0	0	0	0	0	0	0	0	0	0	0	0	0	0
Ga01G0924	1852	1842	3234	2733	1937	1966	2339	2252	3091	2015	2059	2033	2718	2435	2276	1836	2378	2356	1823	951	2492	2038	2489	2484	2268	941	3703	2739	3204	1841	1630	1506	1700	1514	3937	2921
Ga01G0925	263	261	626	363	220	185	206	168	412	121	196	224	401	402	388	249	293	383	181	123	329	160	280	353	425	125	604	387	519	323	293	300	290	164	455	253
Ga01G0926	489	686	625	557	553	622	520	475	495	603	473	487	887	786	709	741	898	758	569	568	695	594	631	717	661	540	1200	1239	1002	563	689	773	585	728	1302	1249
Ga01G0927	0	0	0	1	0	1	1	0	0	0	0	0	0	0	0	0	0	0	0	0	0	0	0	1	0	0	0	1	0	0	0	0	1	0	0	0
Ga01G0928	5	9	21	53	40	18	71	49	33	200	134	134	52	48	17	18	155	34	35	17	89	537	21	53	11	75	107	57	7	22	85	75	19	274	351	435
Ga01G0929	530	560	610	692	675	644	624	854	581	1106	874	779	770	644	543	615	793	786	662	421	659	725	752	540	550	403	990	828	850	469	568	611	503	592	1559	1512
Ga01G0930	292	776	812	440	411	325	280	391	276	2116	2906	1203	304	299	286	282	403	429	285	214	489	597	335	507	819	173	480	494	545	482	2212	903	1278	640	2174	3753
Ga01G0931	2	5	1	1	4	1	1	5	1	2	0	2	6	1	2	3	4	2	5	1	2	0	0	5	7	0	3	4	10	2	4	6	2	5	3	1
Ga01G0932	15	14	13	39	36	56	26	25	30	23	17	17	34	26	25	16	17	23	25	11	30	13	12	16	79	23	25	70	85	17	37	55	44	18	55	29
Ga01G0933	492	541	663	1397	1758	1649	618	1204	1275	1055	836	824	875	618	545	570	722	700	659	399	657	793	812	698	689	432	1143	1277	995	507	674	702	688	543	1501	1095
Ga01G0934	139	162	200	237	253	275	149	133	258	109	117	143	215	164	128	160	170	195	157	128	168	146	154	140	174	110	306	335	249	149	183	172	161	159	418	328
Ga01G0935	1	0	2	1	0	0	0	0	0	12	6	1	6	0	0	4	2	0	1	0	2	5	1	1	2	2	1	0	3	1	2	2	0	1	1	3
Ga01G0936	11	10	10	8	4	5	13	23	11	61	44	10	14	8	6	8	9	15	9	10	16	14	5	8	12	10	16	13	10	8	13	9	12	12	47	51
Ga01G0937	32	39	69	44	36	48	86	63	62	66	46	43	53	43	47	27	45	55	47	29	53	34	38	50	36	42	56	40	57	27	38	74	39	31	63	53
Ga01G0938	338	379	557	563	454	463	460	543	551	495	442	365	691	552	621	414	478	487	524	313	534	534	519	482	527	288	743	645	816	452	459	464	475	331	976	733
Ga01G0939	0	3	16	1	0	0	16	5	6	32	38	12	35	29	15	1	2	2	2	0	24	0	2	6	2	0	1	0	7	4	0	1	2	0	1	2
Ga01G0940	2	1	7	0	1	0	1	1	3	0	1	0	6	6	4	1	2	1	2	0	3	0	0	2	3	0	6	1	5	2	6	2	2	0	1	1
Ga01G0941	15	20	25	8	11	4	5	4	15	7	1	5	22	14	31	9	18	8	6	11	7	9	5	9	12	17	29	18	22	13	14	14	11	1	6	2
Ga01G0942	52	49	54	67	71	81	64	74	79	113	65	45	98	53	69	51	72	50	55	36	58	43	67	54	53	53	201	102	115	69	56	56	50	35	103	93
Ga01G0943	0	0	0	0	0	0	0	0	0	0	0	0	0	0	0	0	0	0	0	0	0	0	0	0	0	0	0	0	0	0	0	0	0	0	0	0
Ga01G0944	59	84	112	104	96	73	79	103	105	161	108	101	131	104	79	58	86	85	63	24	99	58	82	71	119	70	218	124	162	93	84	70	76	78	196	105
Ga01G0945	251	281	484	484	377	359	260	168	277	222	167	187	456	380	236	388	449	422	418	120	413	342	415	342	301	262	586	592	481	269	338	337	395	357	1056	777
Ga01G0946	0	0	0	0	0	0	0	0	0	0	0	0	0	0	0	0	0	0	0	0	0	0	0	0	0	0	0	0	0	0	0	0	0	0	0	0
Ga01G0947	0	0	0	0	0	0	0	0	0	0	0	0	0	0	0	0	0	0	0	0	0	0	0	0	0	0	0	0	0	0	0	0	0	0	0	0
Ga01G0948	0	0	0	0	0	0	0	0	0	0	0	0	0	0	0	0	0	0	0	0	0	0	0	0	0	0	0	0	0	0	0	0	0	0	0	0
Ga01G0949	1203	1307	2793	1993	1298	1232	1161	505	1722	190	463	653	2611	2509	2086	1531	2364	2337	1911	652	1930	1403	2085	1842	2383	740	3530	2710	3653	2273	1785	1375	2253	1547	3256	1892
Ga01G0950	2	1	0	1	1	0	0	0	1	0	0	0	2	11	0	0	0	0	1	0	0	0	1	0	12	68	52	38	8	14	4	1	0	0	0	0
Ga01G0951	818	776	683	676	659	659	539	261	762	135	180	431	1006	791	746	882	1008	1121	761	524	802	520	517	492	592	790	1734	1365	1065	605	597	719	514	537	754	437
Ga01G0952	592	847	738	1053	1024	1356	557	476	672	2089	1653	1434	596	495	452	531	924	1058	750	297	665	1696	524	596	494	317	816	1069	598	392	763	1066	584	878	3627	4095
Ga01G0953	548	707	798	687	558	596	607	550	580	335	279	366	891	866	877	788	844	945	672	472	731	604	526	470	850	410	1104	994	1042	609	680	723	711	400	880	740
Ga01G0954	7	2	3	5	5	4	1	9	6	17	10	12	2	6	7	7	10	8	10	4	4	6	10	10	9	3	8	7	4	4	8	5	3	4	14	19
Ga01G0955	815	789	1015	1143	980	1076	1200	1418	1059	1595	993	1034	1480	1096	868	1065	1126	1191	946	625	942	987	1129	963	723	651	1844	1371	1336	684	808	799	805	731	2025	1824
Ga01G0956	539	428	706	687	586	693	465	467	493	690	577	476	632	594	646	521	629	644	513	347	605	575	543	520	656	397	1105	917	1115	539	636	600	674	465	1092	885
Ga01G0957	114	66	63	130	159	190	327	524	230	1184	1025	371	238	179	144	170	234	187	333	125	232	422	305	335	102	121	317	248	125	107	110	153	94	195	938	1311
Ga01G0958	124	171	186	184	164	172	140	149	166	200	179	152	191	182	187	159	219	199	170	151	152	153	173	159	125	106	276	251	223	163	158	181	166	154	396	298
Ga01G0959	1274	1085	1253	1190	1125	1361	792	869	872	235	241	399	1121	1127	1520	1068	1430	1340	780	721	875	432	767	558	980	712	1805	2278	1713	851	1016	1025	1120	684	1025	544
Ga01G0960	3	4	4	3	7	9	0	2	2	5	5	2	10	4	5	2	8	8	6	3	8	5	6	8	10	3	14	8	13	5	4	3	8	5	8	5
Ga01G0961	1099	1037	1156	1262	1296	1221	1151	1643	1143	2225	1355	1176	1248	1144	1132	1096	1484	1546	1121	795	1170	939	1226	1042	1244	753	1859	1752	1697	1015	1156	1050	1102	1075	2064	1631
Ga01G0962	130	123	134	168	159	172	164	212	134	297	199	177	136	108	142	99	149	163	143	78	133	79	239	218	88	132	289	243	137	109	116	102	106	156	371	378
Ga01G0963	495	414	539	605	628	743	784	860	637	1399	863	759	574	396	444	383	496	547	478	151	348	374	677	608	652	428	820	830	882	358	461	425	456	410	1307	1073
Ga01G0964	267	158	413	219	238	263	96	228	66	350	201	288	227	161	261	64	70	120	97	124	71	19	134	116	252	70	463	141	451	284	219	125	292	81	212	65
Ga01G0965	0	0	0	0	0	0	0	1	0	0	0	0	0	0	0	0	0	0	0	0	0	0	0	0	0	0	0	0	0	0	0	0	0	0	0	0
Ga01G0966	21	2	6	19	49	71	14	40	10	279	144	77	2	0	13	2	2	7	7	1	7	4	42	33	5	8	24	9	13	5	7	13	8	43	78	69
Ga01G0967	428	634	826	370	377	258	709	578	435	342	341	358	1045	915	899	456	596	706	512	376	746	207	356	659	359	266	579	799	615	167	425	508	406	517	1661	1565
Ga01G0968	13	3	14	10	5	6	4	4	5	5	3	10	183	138	147	117	119	128	122	83	126	117	113	125	12	14	42	38	19	12	13	8	6	9	13	13
Ga01G0969	4115	5134	5488	5361	4515	4971	2826	2748	4495	946	2357	4070	7431	6644	5823	5379	5318	5742	5497	5477	5488	2019	4921	4776	5139	3846	8497	8647	9469	4624	5098	5444	5063	4858	9168	5997
Ga01G0970	0	0	0	0	0	0	0	0	0	0	0	0	0	0	0	0	0	0	0	0	0	0	0	0	0	0	0	0	0	0	0	0	0	0	0	0
Ga01G0971	0	0	0	0	0	0	0	0	0	0	0	0	0	0	0	0	0	0	0	0	0	0	0	0	0	0	0	0	0	0	0	0	0	0	0	0
Ga01G0972	0	0	0	0	0	0	0	0	0	0	0	0	0	0	0	0	0	0	0	0	0	0	0	0	0	0	0	0	0	0	0	0	0	0	0	0
Ga01G0973	35	32	11	38	65	35	28	43	42	142	81	45	53	32	8	76	84	64	32	25	50	169	21	29	16	35	93	67	44	46	72	93	50	79	160	137
Ga01G0974	0	0	0	0	0	1	0	0	0	0	0	0	0	1	0	0	0	0	0	0	0	0	0	0	1	0	0	0	0	0	0	0	0	0	0	0
Ga01G0975	181	217	438	262	179	157	223	185	214	75	74	71	396	337	344	145	196	165	322	146	334	113	169	204	414	249	362	450	570	282	265	281	292	125	438	261
Ga01G0976	90	124	171	95	76	67	97	60	106	41	32	43	170	180	139	63	108	113	112	81	138	47	56	100	71	74	97	149	143	29	87	113	81	64	198	178
Ga01G0977	167	213	285	280	250	277	222	271	267	351	251	183	314	271	298	237	273	257	264	154	261	333	243	248	247	159	446	344	351	220	189	220	196	202	502	424
Ga01G0978	137	143	201	178	99	132	167	132	180	93	82	89	236	176	217	144	193	178	138	110	164	148	155	147	202	121	333	256	334	179	195	159	186	108	269	230
Ga01G0979	2596	2463	3254	3280	2957	3206	3119	3408	3116	5531	4023	2981	3608	2799	2474	2909	3229	3175	3437	2156	3351	3840	3818	3412	2614	2740	6194	4280	4174	2312	2401	2809	2383	2850	6740	6690
Ga01G0980	21	19	30	38	29	33	43	41	32	61	37	25	47	54	35	30	40	55	43	25	43	35	49	42	36	24	68	30	39	27	19	29	27	29	69	70
Ga01G0981	10	8	10	12	14	8	8	22	11	15	15	10	9	9	8	10	12	13	11	6	7	14	13	8	6	6	20	7	13	8	4	6	9	9	10	26
Ga01G0982	1056	1301	1122	1107	1071	1255	1189	1363	949	1560	1201	991	1679	1279	1094	1321	1583	1467	1328	909	1345	1411	1214	1081	1231	949	1735	2229	1712	1004	1191	1278	1173	1328	2935	3181
Ga01G0983	1511	1742	1861	1668	1502	1607	1633	1838	1705	1822	1298	1164	2044	1729	1999	1544	2000	1820	1536	1264	1813	1893	1588	1298	1803	1173	2659	2529	2878	1580	1674	1734	1754	1524	2833	2343
Ga01G0984	2870	3280	3918	2557	2499	2246	2504	1895	2957	1615	1197	1023	4539	3597	3841	4014	5208	5223	3734	1662	3579	5684	2990	2384	3636	2341	6204	5984	4840	3091	3456	3455	3262	3499	9831	7646
Ga01G0985	369	411	554	543	487	527	685	981	568	1458	951	516	713	473	378	449	593	548	577	306	556	979	659	550	350	324	739	549	647	336	388	437	384	446	1413	1363
Ga01G0986	431	464	588	471	440	461	378	469	474	489	334	332	596	459	516	342	446	471	467	269	445	408	459	373	538	349	919	707	797	439	424	434	481	336	919	722
Ga01G0987	252	290	442	425	349	424	380	395	404	289	236	230	367	333	361	228	315	309	351	249	340	312	389	360	392	242	553	536	604	291	334	337	312	260	602	398
Ga01G0988	877	1088	1026	983	790	901	981	1324	1176	934	1111	1116	1355	1057	838	1133	1378	1269	1337	805	1354	1228	1144	1086	744	648	1428	1310	1179	691	939	929	812	1175	2733	2277
Ga01G0989	155	205	286	332	242	248	233	170	360	287	242	202	300	250	333	204	288	235	311	211	345	237	226	252	313	144	439	336	471	288	254	229	261	210	540	360
Ga01G0990	235	313	498	694	450	425	507	526	771	733	515	483	512	450	591	343	443	382	609	333	570	463	569	580	511	210	847	427	732	407	322	354	344	437	1203	725
Ga01G0991	223	240	333	300	233	255	257	221	256	266	226	231	359	298	268	269	266	290	280	196	285	235	301	228	291	201	506	392	437	218	261	291	269	211	561	461
Ga01G0992	0	0	0	3	0	0	0	0	0	0	0	0	0	1	2	0	0	0	0	0	0	0	0	0	0	1	2	0	0	0	0	0	0	0	2	0
Ga01G0993	842	1149	1085	984	968	1145	830	941	928	1439	1415	1018	1219	1018	752	925	1099	1216	1165	793	1248	955	1121	1128	949	706	1440	1510	1388	848	1593	1211	1200	1482	3458	3808
Ga01G0994	0	2	1	1	0	1	1	2	3	5	3	1	4	3	4	1	3	2	3	0	2	1	2	3	33	30	120	82	79	51	40	52	33	56	173	160
Ga01G0995	44	74	59	81	86	74	48	75	89	470	253	151	70	57	43	94	113	103	73	37	72	175	99	77	24	18	54	75	54	27	62	51	61	92	262	345
Ga01G0996	213	271	347	488	503	531	590	692	537	1216	763	435	579	487	495	373	593	512	707	219	556	1484	803	673	324	224	563	438	468	298	295	318	314	240	855	861
Ga01G0997	6	2	6	6	6	3	1	2	4	3	5	2	8	5	0	6	12	2	3	2	1	3	1	0	1	0	3	1	5	3	1	2	0	0	4	9
Ga01G0998	1049	1212	1220	1092	1187	1289	1073	1320	1095	2491	1515	1171	1541	1254	1122	1200	1469	1536	1302	802	1265	1101	1316	1023	1230	971	1960	1947	1753	1016	1147	1171	1044	1091	2836	2749
Ga01G0999	954	1105	1761	1135	1017	888	945	731	1050	1845	1491	1402	1191	899	1138	1106	1507	1595	1277	630	1481	1063	1093	1368	1097	655	2011	1838	1525	903	1343	1407	1391	2211	5099	3644
Ga01G1000	110	93	87	100	136	116	86	111	108	83	82	72	175	165	112	132	154	132	126	112	114	113	87	68	98	71	146	168	134	77	84	96	84	85	183	162
Ga01G1001	225	228	259	245	206	226	190	211	201	310	245	180	337	271	273	211	253	246	223	196	229	234	203	169	244	175	408	349	362	214	193	222	220	196	478	421
Ga01G1002	373	404	290	339	267	507	297	407	304	81	88	169	573	416	528	406	373	361	399	305	420	321	359	285	321	588	982	771	790	307	292	365	243	213	583	481
Ga01G1003	53	71	61	81	55	79	36	51	72	27	23	21	196	130	113	142	118	112	120	112	113	55	44	36	116	59	217	136	128	110	80	79	94	65	106	66
Ga01G1004	2	3	12	8	2	2	78	6	18	1	8	3	6	13	4	2	3	9	8	2	32	3	2	30	6	7	11	4	3	1	4	25	5	1	7	18
Ga01G1005	386	402	366	500	497	568	465	565	512	974	677	457	678	456	370	457	513	465	594	284	619	1014	452	380	440	437	806	601	748	385	362	475	341	543	1825	1908
Ga01G1006	0	0	0	0	0	0	0	0	0	0	0	0	0	0	0	0	0	0	0	0	0	0	0	0	0	0	0	0	0	0	0	0	0	0	0	0
Ga01G1007	163	157	152	307	277	282	288	788	221	1896	993	253	277	223	166	134	183	164	242	109	221	350	354	286	248	227	429	288	270	146	132	168	128	213	536	461
Ga01G1008	568	571	807	731	609	696	617	604	774	724	547	475	929	779	907	673	796	814	804	509	895	719	836	749	791	380	1190	917	1138	629	632	609	613	572	1326	1096
Ga01G1009	31	29	37	44	35	37	37	38	43	53	39	34	63	45	49	39	59	47	46	20	45	37	40	43	27	31	101	59	44	42	37	37	31	42	87	72
Ga01G1010	9	16	43	9	19	5	95	12	9	25	72	41	10	9	23	4	13	15	20	10	15	3	17	34	0	11	5	7	3	0	13	32	4	1	0	3
Ga01G1011	0	0	0	0	0	0	0	0	0	0	0	0	0	0	0	0	0	0	0	0	0	0	0	0	0	0	0	0	0	0	0	0	0	0	0	0
Ga01G1012	0	0	0	0	0	0	0	0	0	0	0	0	0	0	0	0	0	0	0	0	0	0	0	0	0	0	0	0	0	0	0	0	0	0	0	0
Ga01G1013	0	0	0	1	0	0	1	0	0	0	0	2	0	0	0	0	0	0	0	0	0	0	0	0	0	0	0	0	0	0	0	0	0	0	1	0
Ga01G1014	1	1	0	2	6	4	1	10	1	169	144	12	0	0	1	1	1	0	1	0	1	4	5	5	1	1	1	2	2	0	1	3	0	1	5	9
Ga01G1015	0	0	0	0	0	0	0	0	0	0	0	0	0	0	0	0	0	0	0	0	0	0	0	0	0	0	0	0	0	0	0	0	0	0	0	0
Ga01G1016	0	0	1	0	0	0	1	1	1	2	2	0	0	0	0	0	0	0	0	0	0	3	0	2	0	0	0	1	0	0	1	0	0	1	1	5
Ga01G1017	0	0	0	0	0	0	0	0	0	0	0	0	0	0	0	0	0	0	0	0	0	0	0	0	0	0	0	0	0	0	0	0	0	0	0	0
Ga01G1018	0	0	0	0	0	0	0	0	0	0	0	0	0	0	0	0	0	0	0	0	0	0	0	0	0	0	0	0	0	0	0	0	0	0	0	0
Ga01G1019	23	11	20	67	94	65	100	129	128	326	159	92	34	21	17	46	65	51	107	27	69	138	188	146	10	23	118	85	26	16	33	24	29	108	286	246
Ga01G1020	120	118	146	150	110	97	147	178	149	339	241	147	139	118	95	119	159	136	104	85	103	153	141	114	126	80	206	163	162	88	111	106	88	106	299	317
Ga01G1021	2314	2547	2560	3119	3022	3771	1956	1700	2432	1559	1675	1631	3407	2608	2447	2695	3349	3409	3118	1952	3123	2115	1979	1914	2748	1582	4047	3815	3823	2098	2676	3045	2392	2339	5503	4059
Ga01G1022	9	2	8	9	21	8	20	31	21	607	384	82	17	2	1	15	22	16	11	4	17	396	14	23	5	3	20	12	6	4	25	67	18	32	186	212
Ga01G1023	0	0	1	0	0	0	5	1	6	1	7	0	0	1	1	1	1	4	0	0	1	0	0	3	0	1	1	0	0	0	0	2	0	0	3	1
Ga01G1024	0	0	0	0	0	0	0	0	0	0	0	0	0	0	0	0	0	0	0	0	0	0	0	0	0	0	0	0	0	0	0	0	0	0	0	0
Ga01G1025	9	19	17	16	17	16	19	10	11	7	11	15	72	44	38	42	50	35	43	28	64	26	55	47	24	13	30	40	38	19	20	23	26	15	31	28
Ga01G1026	304	472	383	399	352	354	312	314	375	460	421	371	458	337	331	324	391	407	420	232	424	299	342	326	349	246	556	589	510	338	436	398	412	313	844	959
Ga01G1027	124	183	229	342	211	279	223	371	230	308	156	251	306	257	251	294	396	292	371	105	326	432	392	324	169	104	215	336	256	166	176	140	185	278	813	853
Ga01G1028	0	0	0	0	0	0	0	0	0	0	0	0	0	0	0	0	0	0	0	0	0	1	0	0	0	0	0	0	0	0	0	0	0	0	0	0
Ga01G1029	159	194	212	336	249	232	281	306	240	229	163	194	274	229	261	220	306	281	340	86	330	324	290	289	171	120	185	379	250	166	265	204	243	232	694	776
Ga01G1030	393	479	553	763	537	562	512	565	399	537	396	364	638	631	500	540	949	798	927	257	901	1540	828	756	448	315	507	868	601	468	482	453	515	691	1972	1707
Ga01G1031	128	137	176	158	106	144	118	122	149	75	58	89	240	207	197	192	250	216	177	152	151	66	197	117	84	66	266	198	230	108	90	60	115	53	144	75
Ga01G1032	190	286	394	124	127	116	219	188	190	93	104	88	402	289	390	156	240	206	240	123	287	72	124	186	318	227	289	350	473	114	247	207	248	182	501	341
Ga01G1033	2	1	0	4	0	2	5	6	6	0	1	7	8	3	3	5	7	6	5	4	4	22	7	9	0	3	2	3	7	2	1	1	5	1	9	0
Ga01G1034	45	28	46	46	38	41	32	36	48	89	47	50	65	41	43	37	45	47	43	24	41	28	44	45	32	36	115	72	53	46	30	32	41	52	138	100
Ga01G1035	36	44	83	46	34	32	25	22	46	13	19	15	58	61	33	54	79	85	50	27	55	44	59	54	68	36	150	70	112	70	48	55	71	64	103	72
Ga01G1036	0	0	0	0	0	0	0	0	0	0	0	0	0	0	0	0	0	0	0	0	0	0	0	0	0	0	0	0	0	0	0	0	0	0	0	0
Ga01G1037	0	0	0	0	0	0	0	0	0	0	0	0	0	0	0	0	0	0	0	0	0	0	0	0	0	0	0	0	0	0	0	0	0	0	0	0
Ga01G1038	0	0	0	0	0	0	0	0	0	0	0	0	0	0	0	0	0	0	0	0	0	0	0	0	0	0	0	0	0	0	0	0	0	0	0	0
Ga01G1039	0	0	0	0	0	0	0	0	0	0	0	0	0	0	0	0	0	0	0	0	0	0	0	0	0	0	0	0	0	0	0	0	0	0	0	0
Ga01G1040	0	0	0	0	0	0	0	0	0	0	0	0	0	0	0	0	0	0	0	0	0	0	0	0	0	0	0	0	0	0	0	0	0	0	0	0
Ga01G1041	0	0	0	0	0	0	0	0	0	0	0	0	0	0	0	0	0	0	0	0	0	0	0	0	0	0	0	0	0	0	0	0	0	0	0	0
Ga01G1042	5	15	9	0	3	4	3	1	11	8	13	5	11	12	5	8	10	5	2	5	6	8	2	2	15	6	20	20	40	19	11	16	23	5	11	8
Ga01G1043	1123	1268	1608	1350	1323	1411	1311	1614	1503	2255	1644	1155	1950	1481	1414	1318	1569	1554	1522	917	1502	1343	1641	1531	1471	949	2480	1821	2112	1110	1231	1198	1250	1190	3039	2752
Ga01G1044	0	0	0	0	0	0	0	0	0	0	0	0	0	0	0	0	0	0	0	0	0	0	0	0	0	0	0	0	0	0	0	0	0	0	0	0
Ga01G1045	0	0	1	3	0	0	0	0	0	2	0	1	0	0	0	0	1	0	1	0	2	0	1	1	1	0	3	0	3	2	0	0	0	0	1	3
Ga01G1046	10346	13021	14634	12339	10314	9609	7737	7494	9043	7594	6809	7822	13043	11551	15148	11692	14312	13822	9234	7351	10292	7725	8473	7679	15201	8134	21942	22055	20640	11379	13477	13219	13935	9971	19874	16335
Ga01G1047	5261	6129	6223	6755	6476	7747	3495	2900	4491	2992	3483	4480	6293	4873	4764	5723	6746	8418	4874	3213	4312	4166	3768	3863	6687	3081	7537	9260	8941	4763	6160	7300	5499	4990	11369	9721
Ga01G1048	0	0	0	0	1	0	0	0	0	0	0	0	0	0	0	0	0	0	0	0	0	0	0	0	0	0	0	0	0	0	0	0	0	0	0	0
Ga01G1049	0	1	0	8	10	8	12	17	2	43	37	4	2	2	0	4	13	2	6	1	5	70	1	6	0	0	1	2	0	0	0	5	1	0	13	15
Ga01G1050	0	0	0	0	2	0	0	2	0	32	19	5	0	1	0	1	0	1	1	2	1	63	0	0	0	5	2	3	3	0	0	16	2	3	17	8
Ga01G1051	63	20	23	38	22	27	87	124	63	910	807	128	52	25	23	53	79	68	90	37	59	654	61	54	56	113	108	87	81	35	52	349	96	93	270	303
Ga01G1052	34	37	12	145	75	205	61	185	39	215	163	67	25	22	9	19	41	43	32	8	41	106	26	38	97	28	133	47	75	70	49	99	47	67	255	548
Ga01G1053	1	0	0	0	0	0	0	0	0	4	2	2	0	0	0	0	1	0	0	1	0	9	0	1	2	2	2	2	0	0	1	4	1	0	3	2
Ga01G1054	6	2	10	23	12	4	34	23	8	84	69	34	19	6	5	9	31	21	18	23	11	196	7	8	7	17	20	12	11	2	11	56	16	14	102	105
Ga01G1055	1	0	2	5	1	3	3	4	3	12	4	8	0	2	3	3	2	0	1	0	1	9	3	1	1	0	5	2	2	0	4	5	1	1	3	19
Ga01G1056	15	12	15	20	16	30	35	53	32	123	76	58	33	29	38	26	57	39	35	29	42	52	44	49	44	29	86	55	52	40	19	35	32	41	108	117
Ga01G1057	208	222	250	314	247	317	279	241	266	310	216	203	278	244	212	221	298	249	252	222	256	271	265	201	228	161	412	336	358	230	223	238	237	256	569	473
Ga01G1058	0	0	0	0	0	0	0	0	0	0	0	0	0	0	0	0	0	0	1	0	0	0	0	0	0	0	0	0	0	0	0	0	0	0	0	0
Ga01G1059	16	15	22	17	13	18	35	27	36	62	31	37	30	21	27	22	29	29	28	16	21	16	22	25	13	21	67	31	39	14	10	13	21	37	67	67
Ga01G1060	100	131	194	220	156	142	168	177	245	212	173	168	177	195	172	119	151	156	200	121	204	172	214	196	194	103	326	205	308	174	140	122	149	155	395	309
Ga01G1061	25	20	66	82	61	42	28	31	31	63	32	28	58	54	64	25	40	20	74	22	73	29	58	61	77	24	77	64	88	74	46	51	53	35	88	42
Ga01G1062	148	129	226	187	155	189	142	183	124	245	220	209	199	146	175	143	187	187	130	65	162	132	164	161	224	93	301	259	264	151	172	149	165	165	340	282
Ga01G1063	105	87	172	150	117	117	120	131	138	182	127	106	156	115	141	93	138	137	153	81	139	148	134	115	181	68	259	169	233	147	122	144	140	97	264	233
Ga01G1064	1546	1934	2317	2508	2435	2761	1638	1744	2252	2373	1949	1516	2588	2028	1901	1774	2236	2284	2615	1282	2593	2814	1933	1784	2130	1917	3375	3121	3605	1852	2129	2132	1784	1685	4445	3992
Ga01G1065	0	0	0	6	6	3	2	3	12	2	0	0	0	2	2	4	2	0	3	2	3	1	1	3	0	2	1	4	1	2	1	2	0	1	2	1
Ga01G1066	239	219	345	316	448	324	208	203	180	508	370	243	241	208	266	196	245	284	230	99	241	235	244	255	253	153	398	354	363	213	236	228	227	228	515	435
Ga01G1067	0	0	0	1	0	1	0	1	0	0	0	0	1	0	1	1	1	1	0	0	0	1	0	0	0	0	1	0	1	0	0	0	0	0	0	0
Ga01G1068	48	41	24	30	30	42	8	12	28	6	6	10	58	32	48	50	38	34	31	52	32	16	18	8	28	55	113	107	123	31	44	42	35	8	11	10
Ga01G1069	0	0	0	0	0	0	0	0	0	0	0	0	0	0	0	0	0	0	0	0	0	0	0	0	0	0	0	0	0	0	0	0	0	0	0	0
Ga01G1070	725	909	1005	994	809	881	1023	1144	954	1507	936	761	1274	1142	1134	966	1121	1080	1129	737	1125	1264	1013	943	1137	769	1973	1570	1822	977	1021	1080	938	796	1870	1548
Ga01G1071	195	212	346	255	223	193	245	194	206	67	89	84	316	248	242	173	189	253	193	99	255	189	170	184	385	167	428	321	463	224	213	232	228	130	353	326
Ga01G1072	15	13	17	19	17	14	16	11	13	20	13	14	35	25	34	14	16	13	22	9	26	20	16	23	12	11	35	26	32	24	15	13	25	13	32	26
Ga01G1073	12	9	31	35	19	24	57	37	50	90	58	47	60	45	9	25	30	34	20	6	59	25	32	17	20	20	49	24	25	12	5	30	19	6	47	23
Ga01G1074	0	0	0	0	0	0	0	0	0	0	0	0	0	0	0	0	0	0	0	0	0	0	0	0	0	0	0	0	0	0	0	0	0	0	0	0
Ga01G1075	185	217	354	368	260	207	198	224	354	412	246	237	371	330	365	247	289	279	318	226	341	282	192	249	359	153	541	363	587	315	281	245	287	228	582	389
Ga01G1076	1063	1143	1502	1515	1298	1500	1490	1802	1522	2481	1868	1487	1758	1307	1261	1183	1523	1387	1608	924	1594	1542	1759	1572	1581	1216	2856	2045	2253	1249	1272	1291	1232	1327	3241	2984
Ga01G1077	95	100	114	123	114	115	107	99	134	84	65	88	169	153	159	124	156	159	123	113	125	114	129	129	84	96	227	211	174	112	112	92	102	108	266	218
Ga01G1078	1124	1457	1071	2407	2510	3927	2133	1597	3969	841	763	1026	3360	2506	1555	3031	3785	3489	4142	2353	3539	3144	3904	3320	748	1229	2931	1617	1451	1011	1038	1589	926	2436	7198	5789
Ga01G1079	659	557	864	885	789	789	932	1209	800	1620	1071	862	1100	851	757	818	876	1001	863	526	886	868	877	794	801	501	1347	1095	1117	710	745	693	655	694	1817	1792
Ga01G1080	1304	1856	1932	1930	1561	1936	1448	1420	1629	1301	1155	1345	2439	2060	1703	1802	2038	2159	1840	1430	1938	1441	1750	1456	1650	1250	2795	2440	2556	1459	1515	1723	1497	1383	3299	2603
Ga01G1081	2	0	1	0	1	0	1	1	2	1	1	0	3	0	2	0	1	3	0	0	1	1	1	2	2	1	1	0	1	0	2	1	0	2	3	6
Ga01G1082	1153	1252	1683	1635	1331	1594	1198	1032	1340	1288	1073	976	1664	1361	1497	1417	1627	1633	1661	1004	1621	1378	1696	1513	1454	971	2462	1790	2233	1236	1212	1400	1159	1177	2646	2265
Ga01G1083	126	136	177	210	208	188	236	265	191	454	327	231	274	186	176	145	195	193	207	131	176	251	227	188	257	154	373	294	348	209	203	229	192	164	433	394
Ga01G1084	6	2	15	7	2	1	23	14	15	9	8	3	7	12	14	0	6	6	5	1	19	55	2	8	49	13	104	33	45	13	14	22	20	11	18	47
Ga01G1085	71	401	309	123	73	81	33	258	53	566	417	110	67	218	45	36	117	101	66	26	79	346	24	49	597	84	101	67	380	340	461	541	321	141	765	1076
Ga01G1086	1010	1327	1448	1423	1390	1457	936	1177	1209	3147	2794	1763	1734	1444	1055	1407	1460	1601	1381	1023	1463	1344	1526	1413	1289	1007	2440	1764	1975	1134	1511	1389	1294	1296	3507	3660
Ga01G1087	0	0	0	0	0	0	0	0	0	0	0	0	0	0	0	0	0	0	0	0	0	0	0	0	0	0	0	0	0	0	0	0	0	0	0	0
Ga01G1088	805	1064	2050	843	574	629	1324	1119	966	686	550	504	1618	1485	1620	670	1024	979	1128	667	1422	436	648	1092	1346	738	1177	1277	1892	522	907	844	926	651	1701	1260
Ga01G1089	713	820	1104	1016	874	959	863	786	891	1067	849	735	1162	1043	822	812	964	972	970	637	1111	845	911	902	919	586	1460	1190	1329	787	796	803	822	811	1853	1544
Ga01G1090	174	174	168	177	172	178	191	231	175	380	304	262	238	174	100	186	198	222	207	132	174	196	189	153	127	140	354	229	202	130	162	181	161	266	775	799
Ga01G1091	1	3	3	4	0	1	5	2	2	14	12	6	1	1	1	3	0	8	2	1	3	2	0	4	9	2	3	6	2	3	6	3	4	4	6	5
Ga01G1092	338	366	583	641	475	424	602	741	551	1162	722	609	780	645	569	344	450	478	565	303	746	549	667	729	568	304	923	581	780	436	415	368	426	380	1065	822
Ga01G1093	244	295	326	307	265	285	318	356	294	345	275	222	387	319	261	290	310	366	271	147	266	327	296	244	333	195	571	408	499	294	275	286	249	208	564	549
Ga01G1094	0	0	0	0	0	0	0	0	0	0	0	0	0	0	0	0	0	0	0	0	0	0	0	0	0	0	0	0	0	0	0	0	0	0	0	0
Ga01G1095	481	538	676	595	538	500	586	755	429	1103	635	498	852	710	627	585	746	704	394	422	594	650	512	476	828	422	1079	1012	1061	614	656	592	662	489	1144	970
Ga01G1096	5	3	11	12	3	2	18	13	11	10	14	11	6	13	7	7	16	10	18	4	24	3	14	17	2	1	0	3	5	2	1	2	4	5	15	13
Ga01G1097	2808	2865	3140	3236	2511	2814	2704	2542	2671	1124	1326	1710	4445	3473	2625	3055	3238	3527	2813	2297	3284	2119	2033	2092	3381	2288	4993	4265	4962	2574	2745	2977	2593	2285	5298	4694
Ga01G1098	55	46	71	69	49	70	72	137	57	114	86	105	68	62	25	34	66	69	64	28	53	90	67	71	71	36	107	67	71	52	57	68	50	41	186	200
Ga01G1099	375	530	626	522	419	476	301	288	446	104	143	207	689	626	707	501	486	539	513	516	537	244	384	365	745	485	1033	974	1200	595	602	629	575	397	764	413
Ga01G1100	230	188	274	240	211	225	168	190	210	122	118	170	253	219	260	230	305	341	208	158	265	193	133	149	215	127	266	217	260	146	199	176	184	163	415	349
Ga01G1101	0	0	0	0	0	0	0	0	0	0	0	0	0	0	0	0	0	0	0	0	0	0	0	0	0	0	0	0	0	0	0	0	0	0	0	0
Ga01G1102	2773	3169	3519	3234	2817	3080	2842	2768	2499	2085	1609	1831	3426	3019	3565	2965	3885	3480	3105	1709	2721	3153	3076	2716	3090	1915	3862	4576	4502	2230	2860	2472	3015	2358	5733	4651
Ga01G1103	424	480	689	510	453	378	89	35	302	10	12	59	430	578	729	352	547	690	338	303	408	164	173	183	1186	148	785	710	1094	878	905	855	819	309	352	86
Ga01G1104	383	526	550	589	488	525	510	577	509	835	638	620	721	490	434	514	612	562	590	438	617	592	626	591	460	348	867	678	769	378	514	527	455	664	1429	1526
Ga01G1105	318	691	701	999	705	628	405	138	1080	30	484	661	842	787	481	639	905	742	916	565	1166	525	685	982	447	158	539	472	481	271	383	389	364	476	1914	1918
Ga01G1106	401	473	500	480	472	488	613	601	412	886	674	539	659	480	444	511	657	564	489	334	502	609	513	538	470	380	831	734	714	428	462	498	377	620	1338	1493
Ga01G1107	409	493	616	463	442	486	385	370	453	285	263	334	711	556	652	524	673	610	452	380	561	446	429	302	603	323	932	909	966	497	558	448	565	412	835	556
Ga01G1108	874	1344	1227	985	816	964	796	988	852	843	839	949	1343	1114	1063	1006	1329	1174	1075	706	1137	988	960	995	1016	749	1726	1611	1690	922	1148	1119	1080	1024	2343	2037
Ga01G1109	537	602	641	624	603	667	577	561	561	999	801	562	869	582	530	619	700	692	735	556	723	837	757	701	561	518	1024	949	960	480	644	686	610	724	1627	1660
Ga01G1110	0	0	0	0	0	0	0	0	0	0	0	0	0	0	0	0	0	0	0	0	0	0	0	0	0	0	0	0	0	0	0	0	0	0	0	0
Ga01G1111	435	481	567	479	362	414	411	409	422	457	328	360	596	502	549	392	587	485	431	305	503	439	417	352	517	302	628	667	798	430	490	472	508	311	790	643
Ga01G1112	971	1212	1313	1536	1443	1565	1241	1343	1451	1837	1364	974	1842	1408	1239	1315	1486	1380	1477	1087	1471	1188	1412	1218	1270	1008	2472	1920	2210	1170	1175	1283	1169	1199	2639	2320
Ga01G1113	0	1	0	0	0	0	0	2	0	1	0	0	0	0	0	1	0	0	1	0	0	0	0	0	0	0	0	0	1	0	1	0	0	0	0	4
Ga01G1114	183	172	208	273	241	252	248	202	251	327	209	208	300	222	248	182	259	199	217	161	213	158	265	245	226	173	491	343	351	203	159	192	188	179	414	321
Ga01G1115	0	0	0	0	0	0	0	0	0	0	0	0	0	0	0	0	0	0	0	0	0	0	0	0	0	0	0	0	0	0	0	0	0	0	0	0
Ga01G1116	0	0	0	1	2	0	0	0	0	6	1	3	0	0	1	0	0	0	0	0	1	0	0	1	3	0	0	0	0	0	1	0	1	0	0	2
Ga01G1117	11163	12641	17480	16625	13614	15613	16368	23104	15472	25039	16940	16048	22267	18235	15188	14755	20100	18956	17324	9835	18163	16249	19737	17218	15258	10166	25352	19781	18888	13512	12253	10400	11381	12384	32702	27483
Ga01G1118	421	480	361	586	463	480	935	1089	738	1126	792	492	877	746	509	581	662	621	725	442	778	919	646	810	448	423	889	923	613	549	497	447	545	603	1326	1334
Ga01G1119	24	22	107	31	8	4	13	18	30	8	8	28	136	162	65	40	19	38	26	25	28	7	28	15	41	5	20	26	118	41	40	25	39	36	54	68
Ga01G1120	0	0	1	2	1	0	1	0	2	1	0	1	19	12	3	5	0	3	1	3	0	0	1	3	6	3	10	6	9	7	10	3	13	0	1	0
Ga01G1121	0	2	5	1	0	0	0	1	0	3	5	4	0	2	1	0	2	4	0	0	3	2	0	1	4	1	1	0	2	1	1	0	1	0	14	18
Ga01G1122	0	0	0	0	0	0	0	0	0	1	0	0	0	0	0	0	0	0	0	0	0	0	0	0	0	0	0	0	0	0	0	0	0	0	0	0
Ga01G1123	857	1334	997	1160	1014	1159	1438	1901	1227	1355	1648	1561	1232	1071	755	1102	1368	1259	1196	696	1308	1060	1292	1420	741	419	1232	1550	1019	732	1225	792	1063	1183	2865	3899
Ga01G1124	840	810	890	1307	1462	1251	1411	2015	1680	4821	2724	1313	1905	1146	1062	1215	1066	1103	1236	1003	1422	3247	1413	1512	1390	1088	4269	2602	2044	977	1557	1654	1420	1538	2533	1970
Ga01G1125	78	100	98	123	110	114	92	105	183	371	222	120	264	149	102	154	185	155	146	142	147	357	181	142	87	101	265	177	138	93	123	139	116	168	549	561
Ga01G1126	5340	5058	8000	5719	5202	5278	5531	7597	3933	7911	5171	3616	7657	6237	6787	5023	5506	6577	5129	2859	4689	7045	4551	4231	13457	5380	14988	10268	15597	8127	6816	6916	6301	4374	9702	9380
Ga01G1127	0	0	0	0	0	0	0	0	0	0	0	0	0	0	0	0	0	0	0	0	0	0	0	0	0	0	0	0	1	0	0	0	0	0	0	0
Ga01G1128	0	0	3	1	8	2	2	0	1	5	0	1	1	2	1	2	0	0	2	1	2	1	3	4	0	0	3	1	0	1	1	1	1	2	1	2
Ga01G1129	178	270	437	199	133	130	282	261	223	140	123	93	352	329	338	138	232	233	243	133	257	117	167	221	230	144	284	343	368	113	232	211	245	158	419	354
Ga01G1130	696	856	907	1069	867	911	770	923	915	812	633	690	1159	1076	1092	863	1089	1073	899	762	1041	902	827	767	1192	654	1653	1550	1571	910	825	944	982	788	1756	1518
Ga01G1131	171	239	234	278	231	244	204	213	248	331	232	185	364	263	291	259	355	305	267	216	284	273	292	232	275	154	432	418	430	260	237	257	253	264	482	355
Ga01G1132	426	506	595	544	448	570	458	463	469	414	358	317	644	510	551	446	608	589	502	446	521	409	462	418	585	403	961	824	936	490	513	525	490	427	919	831
Ga01G1133	82	76	108	121	136	147	108	130	116	141	110	95	167	117	115	108	132	115	137	88	124	131	131	119	114	85	155	149	171	106	109	124	116	85	229	212
Ga01G1134	0	0	0	0	0	0	0	0	0	0	0	0	0	0	0	0	0	0	0	0	0	0	0	0	0	0	0	0	0	0	0	0	0	0	0	0
Ga01G1135	192	178	226	214	222	194	250	215	245	371	278	199	294	252	214	219	233	267	229	142	242	199	235	187	255	179	444	354	349	192	196	216	187	204	546	495
Ga01G1136	0	0	0	0	0	0	0	0	0	0	0	0	0	0	0	0	0	0	0	0	0	0	0	0	0	0	0	0	0	0	0	0	0	0	0	0
Ga01G1137	162	216	266	316	245	250	216	214	300	534	330	240	321	274	277	236	261	258	319	200	243	293	252	276	376	178	522	307	481	307	232	303	226	213	678	524
Ga01G1138	0	0	0	0	0	0	0	0	0	0	0	0	0	0	0	0	0	0	1	0	0	0	0	2	0	8	2	0	0	0	0	2	0	0	0	0
Ga01G1139	0	1	0	0	0	0	0	0	0	2	0	0	0	0	0	0	0	0	0	0	0	1	0	0	0	0	0	0	0	0	0	0	0	0	0	0
Ga01G1140	0	0	0	0	0	0	0	0	0	0	0	0	0	0	0	0	0	0	0	0	0	0	0	0	0	0	0	0	0	0	0	0	0	0	0	0
Ga01G1141	0	0	0	0	0	0	0	0	0	0	0	0	0	0	0	0	0	1	0	0	0	0	0	0	1	0	1	0	0	0	0	0	1	0	0	0
Ga01G1142	238	317	376	443	368	379	350	290	419	460	330	284	510	351	382	320	423	366	409	298	406	336	395	349	342	284	755	552	566	361	338	350	315	296	801	623
Ga01G1143	672	711	861	882	757	869	734	647	759	832	659	564	733	732	785	677	948	793	744	406	869	691	802	764	731	336	1174	890	954	552	706	634	677	652	1566	1195
Ga01G1144	258	282	317	332	312	309	315	348	323	464	317	279	390	268	281	261	335	336	304	226	321	270	319	260	262	199	514	451	497	230	273	278	274	255	626	598
Ga01G1145	54	68	106	103	93	83	56	60	101	98	68	110	143	126	139	59	114	109	87	58	108	40	98	108	109	41	122	106	131	84	72	88	84	65	170	101
Ga01G1146	12	15	23	28	18	12	21	27	21	177	126	47	30	13	12	17	31	40	9	2	33	140	30	24	29	14	18	27	26	25	57	47	27	24	111	175
Ga01G1147	45	30	33	44	52	51	39	89	27	140	68	28	44	27	35	18	30	37	41	30	46	32	41	33	57	22	64	65	51	25	39	28	37	35	83	78
Ga01G1148	16	27	23	8	3	5	4	3	3	1	4	8	21	18	15	16	26	16	13	17	22	1	4	3	12	6	16	23	28	14	16	19	16	39	32	24
Ga01G1149	87	83	208	109	73	73	72	86	75	96	92	98	251	222	222	150	190	207	96	35	185	56	102	129	102	37	156	128	165	85	90	79	97	83	221	178
Ga01G1150	2780	3254	3295	5790	6838	8141	3939	4321	3894	4085	3094	2387	4079	3291	3165	2317	2938	3207	4085	2579	3837	3636	3451	3040	4056	1795	4158	4733	5332	2716	3202	4130	2324	1969	5014	4778
Ga01G1151	6	12	6	18	5	7	6	10	9	15	6	9	8	16	4	5	7	4	20	18	15	3	5	4	26	11	49	9	46	16	7	10	6	12	20	38
Ga01G1152	7	12	14	3	3	1	3	3	2	23	12	6	5	6	9	7	7	10	0	4	9	4	1	6	4	6	13	8	13	5	6	9	7	11	21	25
Ga01G1153	0	0	6	4	2	1	6	4	1	37	30	10	10	3	4	2	1	5	0	0	12	0	2	2	0	1	1	0	0	1	0	0	0	0	2	1
Ga01G1154	2	0	2	1	0	1	0	0	0	0	0	0	1	2	0	4	1	3	1	3	3	0	0	0	2	5	7	2	7	4	3	3	1	2	1	7
Ga01G1155	1851	1785	2115	1777	1505	1871	1712	1993	1501	1333	1115	1207	2725	2354	2346	1947	2518	2393	2055	1605	2207	2136	1677	1491	2610	1838	3444	4633	3342	1950	2013	1900	1879	1528	3212	2953
Ga01G1156	242	113	136	163	90	114	208	536	97	62	92	107	243	140	166	154	116	175	210	88	217	103	236	113	411	612	655	500	555	260	237	294	222	76	315	332
Ga01G1157	0	0	0	0	0	0	0	0	0	0	0	0	0	0	0	0	0	0	0	0	0	0	0	0	0	0	0	0	0	0	0	0	0	0	0	0
Ga01G1158	5966	4559	4341	5621	7851	6312	14954	33738	4510	23103	16015	5757	6708	3544	4693	5569	6413	8321	7216	2820	6858	11576	8902	6861	5016	6140	14358	11732	8368	4742	8144	9913	7341	5613	18412	22115
Ga01G1159	0	0	0	0	0	0	0	0	0	0	0	0	0	0	0	0	0	0	0	0	0	0	0	0	0	0	0	0	0	0	0	0	0	0	0	0
Ga01G1160	0	0	0	0	0	0	1	0	0	0	1	0	0	0	0	0	0	0	0	0	0	0	0	0	0	0	0	0	0	0	0	0	0	0	0	0
Ga01G1161	0	0	0	2	0	0	0	1	1	0	1	1	0	0	1	0	2	1	5	1	2	3	4	1	0	1	0	0	1	0	1	0	0	1	4	3
Ga01G1162	1077	1094	907	1270	986	1234	1070	1348	820	951	807	713	1611	1161	1221	823	980	888	1274	532	1456	1482	926	827	1360	791	1391	2011	1981	1103	966	1179	1111	1261	2874	2587
Ga01G1163	365	395	437	475	452	475	500	644	495	770	539	442	541	442	391	430	499	493	520	317	428	504	504	429	397	345	774	590	678	359	390	414	365	443	1084	1054
Ga01G1164	323	459	620	564	553	377	517	411	579	137	196	346	919	809	672	488	493	599	494	651	678	207	290	372	795	384	896	594	1071	670	524	632	424	226	436	319
Ga01G1165	1199	1340	1489	1615	1391	1539	1291	1335	1495	1814	1511	1222	1802	1328	1422	1456	1635	1634	1590	1165	1617	1818	1603	1389	1350	1024	2404	2131	2155	1237	1497	1510	1354	1491	3273	3039
Ga01G1166	0	0	1	0	0	0	2	0	2	4	2	1	2	1	0	1	1	2	1	2	3	1	4	3	0	0	0	0	2	0	0	0	0	1	3	3
Ga01G1167	0	0	0	0	0	0	0	0	0	0	0	0	0	0	0	0	0	0	0	0	0	0	0	0	0	0	0	0	0	0	0	0	0	0	0	0
Ga01G1168	42	50	72	82	74	71	46	58	90	54	39	47	89	84	91	48	63	60	85	67	74	80	79	62	98	44	107	81	130	67	73	58	83	46	128	106
Ga01G1169	180	186	120	212	125	134	219	439	249	126	107	123	472	358	131	199	242	272	329	171	238	322	150	88	93	377	368	406	156	134	148	300	165	129	381	270
Ga01G1170	1	3	2	2	2	2	3	0	3	6	0	5	7	5	4	2	4	3	0	3	1	0	1	4	5	3	7	3	5	5	1	5	2	1	6	8
Ga01G1171	757	671	782	761	784	859	786	859	651	1862	1033	628	874	671	641	670	899	933	678	378	714	763	731	622	781	570	1258	1275	1002	530	749	766	675	621	1448	1266
Ga01G1172	2283	3440	4204	2333	1821	1637	1193	1276	2197	655	845	1137	3580	3092	2983	2907	3008	3260	1618	1765	2009	1022	1376	1474	2330	1381	4303	3722	3610	2110	2722	2304	2520	1196	2485	1603
Ga01G1173	103	147	187	100	83	75	69	47	85	327	387	98	141	128	178	79	134	132	72	52	108	56	69	167	102	83	168	274	141	95	155	113	107	60	307	272
Ga01G1174	1364	1980	1708	1948	1848	2100	1776	1990	2008	2239	1930	1444	2552	2058	1978	2028	2466	2150	2434	1990	2332	2487	1928	1796	2013	1510	3340	3210	3331	1708	2096	2171	1856	2692	5163	5006
Ga01G1175	202	276	222	523	407	304	646	1553	299	3670	2409	1218	396	304	260	335	600	456	416	354	554	662	385	473	176	121	412	331	267	99	367	209	251	766	1075	1107
Ga01G1176	5668	7569	8323	10193	8358	7968	6334	5372	9832	10066	6739	7070	10682	9669	10440	8800	9201	9080	8970	7707	9494	6805	8027	7891	10450	5221	15265	12383	14415	7897	7898	7961	7892	7871	17091	12981
Ga01G1177	1490	1893	2305	1897	1726	1590	1592	1769	1956	3655	2378	2140	2328	2108	2182	2018	2307	2083	1616	1311	1914	1328	1588	1565	2189	1162	3322	2793	2647	1667	1823	1756	2009	1726	4171	3715
Ga01G1178	193	244	308	273	232	222	240	226	239	329	258	182	352	268	265	231	300	325	250	186	295	209	192	196	292	152	439	339	456	229	278	267	238	190	439	339
Ga01G1179	0	0	0	0	0	0	0	0	0	57	71	3	0	0	0	0	0	0	0	0	0	0	1	17	0	0	0	0	0	0	0	2	1	0	23	17
Ga01G1180	0	0	0	0	0	0	0	0	0	0	0	0	0	0	0	0	0	0	0	0	0	0	0	0	0	0	0	0	0	0	0	0	0	0	0	0
Ga01G1181	329	342	490	481	443	400	469	454	491	781	621	424	566	454	449	422	421	481	440	274	508	406	470	401	450	318	861	674	744	442	432	473	399	448	1088	936
Ga01G1182	0	0	0	0	0	0	0	0	0	1	1	0	1	1	1	0	0	0	0	0	0	0	0	0	1	0	1	0	0	0	0	0	0	0	1	0
Ga01G1183	139	179	178	141	130	160	146	165	147	240	174	179	197	173	161	152	182	197	164	115	184	170	157	178	139	149	226	224	212	134	141	141	153	151	330	287
Ga01G1184	5	4	12	3	8	10	5	13	11	46	21	9	16	7	13	5	8	10	7	4	15	5	8	8	10	5	11	3	26	8	8	5	3	6	10	11
Ga01G1185	976	1914	1784	878	907	910	526	909	601	1941	1777	1217	903	797	706	554	1069	1119	632	733	1021	549	399	575	1661	440	965	879	2009	1250	1355	1335	1033	746	2489	3569
Ga01G1186	46	37	39	49	74	71	77	110	64	281	131	56	81	39	20	53	93	66	103	15	63	180	105	73	35	58	115	71	47	31	40	65	32	72	237	288
Ga01G1187	244	277	293	296	312	317	323	382	295	404	298	257	356	295	292	279	373	345	317	222	302	306	346	269	275	241	524	490	420	255	243	261	232	296	653	642
Ga01G1188	0	0	1	0	3	2	0	5	2	17	7	4	0	0	0	0	0	0	0	0	0	0	2	0	0	0	0	0	1	0	0	1	1	0	1	2
Ga01G1189	60	89	66	81	117	107	55	75	88	52	56	41	179	118	105	90	104	95	158	187	146	81	87	82	66	77	128	86	127	67	53	80	48	73	129	97
Ga01G1190	0	0	0	0	0	0	0	1	0	0	0	0	0	0	0	0	0	0	0	0	0	0	0	0	0	0	0	0	0	0	0	0	0	0	0	0
Ga01G1191	0	0	3	5	1	0	0	0	0	1	0	0	13	5	0	0	3	5	0	0	2	0	3	0	1	1	0	1	1	1	0	0	2	0	0	0
Ga01G1192	0	0	0	0	0	0	0	0	0	0	0	0	0	0	0	0	0	0	0	0	0	0	0	0	0	0	0	0	0	0	0	0	0	0	0	0
Ga01G1193	0	0	0	0	0	0	0	0	0	0	0	0	0	0	0	0	0	0	0	0	0	0	0	0	0	0	0	0	0	0	0	0	0	0	0	0
Ga01G1194	212	311	406	311	287	275	202	185	289	187	157	159	395	345	369	194	287	306	282	167	335	253	253	253	380	174	371	385	432	272	283	310	257	118	293	245
Ga01G1195	146	187	209	171	160	160	148	177	182	129	91	73	245	189	252	133	163	179	181	148	214	183	148	139	235	106	254	188	303	187	179	191	188	97	250	178
Ga01G1196	799	3247	2163	1040	438	311	129	569	176	1747	2716	1665	688	1394	448	426	933	762	1009	421	1298	683	206	329	3145	854	793	1193	1700	1869	2940	2357	2518	892	2760	4297
Ga01G1197	504	564	655	703	561	682	629	683	623	672	523	527	705	635	589	534	712	674	706	439	655	539	646	563	597	444	1044	955	883	553	582	582	570	566	1330	1167
Ga01G1198	2403	3520	3074	3298	2814	2847	1537	1269	2943	347	906	1605	3367	3362	3580	3377	3704	3286	4029	3129	3875	1410	4270	3062	3628	2382	5348	4999	5616	3172	2773	3193	2722	3321	4918	4038
Ga01G1199	1	0	2	0	2	2	0	3	1	1	0	0	1	2	1	1	0	3	4	3	1	0	2	5	4	6	10	4	3	3	2	0	3	4	1	1
Ga01G1200	4	3	4	4	3	4	5	5	15	7	5	1	4	2	4	2	6	6	5	1	11	2	12	5	2	3	4	8	1	0	1	4	0	5	10	18
Ga01G1201	469	430	578	702	631	678	434	541	436	1024	550	531	632	464	495	432	460	433	457	316	461	305	518	433	697	402	1210	1009	928	411	415	501	390	409	787	649
Ga01G1202	25	27	31	22	19	24	12	14	20	50	24	28	18	8	28	25	15	23	16	19	14	1	17	18	19	34	67	46	39	24	21	28	22	21	28	21
Ga01G1203	1080	861	765	348	446	381	316	391	389	1120	603	490	638	302	501	591	433	606	216	359	267	73	101	105	422	715	997	1161	770	285	713	659	664	667	1352	1110
Ga01G1204	0	0	0	0	0	0	0	0	0	0	0	0	0	0	0	0	0	0	0	0	0	0	0	0	0	0	0	0	0	0	0	0	0	0	0	0
Ga01G1205	2	3	13	55	42	40	4	5	19	12	0	8	21	19	14	10	20	6	18	4	16	12	19	23	9	19	37	38	10	6	3	2	3	5	5	10
Ga01G1206	684	728	865	791	598	753	1035	2035	668	1078	822	957	941	757	787	616	698	823	728	550	745	423	920	861	700	423	1195	900	1021	538	550	632	578	594	1037	850
Ga01G1207	0	0	0	0	1	1	1	0	0	0	0	0	0	0	0	0	1	0	0	0	0	0	0	0	1	1	1	1	0	0	0	0	0	0	0	0
Ga01G1208	0	0	0	0	0	0	0	0	0	0	0	0	0	0	0	0	0	0	0	0	0	0	0	0	0	0	0	0	0	0	0	0	0	0	0	0
Ga01G1209	86	83	183	116	138	172	88	286	111	657	127	141	183	150	95	117	172	186	135	90	98	182	169	129	93	67	378	170	123	121	136	113	79	103	374	620
Ga01G1210	34	41	90	99	139	75	144	115	121	180	107	70	95	156	81	58	93	116	98	26	165	168	88	107	111	78	244	93	144	68	64	35	72	43	112	97
Ga01G1211	1558	2169	1928	1746	1446	1672	1271	1495	1700	1080	1046	1125	2978	2373	2523	1979	2368	2302	2210	2091	2242	1687	2197	1922	2267	1619	3733	3712	3827	2171	2041	2413	2107	1989	3871	3153
Ga01G1212	450	468	631	506	434	482	551	640	469	827	560	446	597	499	622	433	545	569	470	258	503	457	596	568	660	382	1026	919	992	494	580	522	588	482	1180	969
Ga01G1213	319	631	576	405	347	400	343	507	371	1041	1012	340	464	409	400	367	506	437	405	241	445	382	390	383	674	282	561	548	736	472	679	572	710	354	1038	1155
Ga01G1214	944	1315	1299	1507	1303	1315	1300	1034	1903	1060	1058	1058	2071	1682	1292	1492	1794	1912	2103	1507	1870	1656	1977	1827	1086	1115	2556	1935	1969	1233	1251	1720	1180	1947	3978	3468
Ga01G1215	697	791	1018	919	816	886	935	1006	910	1692	1113	940	1176	1062	996	835	997	1068	858	576	981	851	968	822	981	571	1625	1260	1340	720	829	743	811	723	1861	1563
Ga01G1216	109	165	122	158	151	145	86	54	151	16	57	81	218	210	160	223	259	204	181	146	254	160	170	158	133	91	281	177	294	161	153	123	131	197	431	288
Ga01G1217	457	521	596	572	499	622	600	637	559	684	570	545	912	691	554	609	666	690	760	437	852	771	689	641	498	470	975	874	766	437	538	563	523	833	1840	1919
Ga01G1218	0	0	0	0	0	0	0	0	0	0	0	0	0	0	0	0	0	0	0	0	0	0	0	0	0	0	0	0	0	0	0	0	0	0	0	0
Ga01G1219	189	226	300	273	221	221	213	275	257	438	376	250	249	215	187	171	244	228	187	121	238	313	240	205	301	160	451	270	407	181	262	225	240	147	457	435
Ga01G1220	0	0	0	0	0	0	0	0	0	0	0	0	0	0	0	0	0	0	0	0	0	0	0	0	0	0	0	0	0	0	0	0	0	0	0	0
Ga01G1221	0	0	0	0	0	0	0	0	0	0	0	0	0	0	0	0	0	0	0	0	0	0	0	0	0	0	0	0	0	0	0	0	0	0	0	0
Ga01G1222	0	0	0	0	0	0	0	0	0	0	0	0	0	0	0	0	0	0	0	0	0	0	0	0	0	0	0	0	0	0	0	0	0	0	0	0
Ga01G1223	0	0	0	0	0	0	0	0	0	0	0	0	0	0	0	0	0	0	0	0	0	0	0	0	0	0	0	0	0	0	0	0	0	0	0	0
Ga01G1224	1	0	0	3	2	2	0	2	3	0	1	0	2	1	0	0	1	0	8	8	2	11	0	1	3	1	1	4	2	3	2	1	1	0	2	2
Ga01G1225	0	0	0	0	0	0	0	0	0	0	0	0	0	0	0	0	0	0	0	0	0	0	0	0	0	0	0	0	0	0	0	0	0	0	0	0
Ga01G1226	0	0	0	0	0	0	0	0	0	0	0	0	0	0	0	0	0	0	0	0	0	0	0	0	0	0	0	0	0	0	0	0	0	0	0	0
Ga01G1227	1	4	9	3	3	4	10	16	7	9	7	8	6	12	1	6	8	10	5	7	6	3	3	3	3	0	5	5	13	4	1	2	2	3	8	3
Ga01G1228	954	1351	1367	1417	1322	1478	818	773	1262	904	857	902	1764	1368	1271	1214	1423	1436	1573	1175	1555	1158	1398	1237	1110	996	2027	2189	2077	1091	1467	1308	1266	1321	2732	2466
Ga01G1229	698	817	826	779	784	824	974	1178	817	1976	1172	833	1203	928	853	853	1100	978	841	574	904	1162	837	865	826	641	1537	1407	1322	644	1026	924	876	927	2256	2160
Ga01G1230	1	2	19	14	1	6	88	3	28	1	10	1	54	54	12	1	0	33	1	0	191	4	0	21	11	32	1	0	1	1	0	28	1	1	2	2
Ga01G1231	313	341	375	389	364	400	391	384	328	593	401	286	535	350	354	340	455	424	389	328	431	354	383	342	350	216	528	550	553	282	335	392	326	372	830	748
Ga01G1232	57	69	70	64	54	54	33	36	56	29	23	16	74	87	76	47	60	57	45	40	61	33	17	42	112	50	103	107	130	80	76	64	69	24	111	61
Ga01G1233	998	1034	1614	1360	1207	1064	1423	1394	1085	2328	2191	1656	1236	1186	1139	939	1274	1408	873	417	1170	1532	802	919	1745	717	2475	2085	1796	1295	1395	1420	1497	871	3080	3448
Ga01G1234	0	0	0	0	0	0	0	0	0	0	0	0	1	0	0	0	0	0	0	1	0	0	0	0	1	0	0	0	0	0	0	0	0	0	0	0
Ga01G1235	0	0	0	0	0	0	0	0	0	0	0	0	0	0	0	0	0	0	0	0	0	0	0	0	0	0	0	0	0	0	0	0	0	0	0	0
Ga01G1236	1	1	0	0	2	4	0	1	1	0	0	0	1	0	1	0	0	0	0	1	0	0	0	0	4	2	0	3	2	2	0	2	1	0	0	0
Ga01G1237	182	210	270	319	311	227	273	382	258	564	376	287	329	242	237	223	277	282	246	177	273	336	281	243	229	163	325	322	352	217	192	236	188	223	555	548
Ga01G1238	0	0	0	0	0	0	0	0	0	0	0	0	0	0	0	0	0	0	0	0	0	0	0	0	0	0	0	0	0	0	0	0	0	0	0	0
Ga01G1239	0	3	0	4	2	1	2	3	3	1	1	0	2	3	1	2	5	2	0	1	2	0	0	0	4	4	5	1	4	0	2	0	1	0	0	2
Ga01G1240	0	0	0	0	0	0	0	0	0	0	0	0	0	0	0	0	0	0	0	0	0	0	0	0	0	0	0	0	0	0	0	0	0	0	0	0
Ga01G1241	0	0	0	0	0	0	0	0	0	0	0	0	0	0	0	0	0	0	0	0	0	0	0	0	0	0	0	0	0	0	0	0	0	0	0	0
Ga01G1242	0	0	0	0	0	0	0	0	0	0	1	0	0	0	0	0	0	0	0	0	0	0	0	0	0	0	0	0	0	0	0	0	0	0	0	0
Ga01G1243	0	0	0	0	0	0	0	0	0	0	0	0	0	0	0	0	0	0	0	0	0	0	0	0	0	0	0	0	0	0	0	0	0	0	0	0
Ga01G1244	0	0	0	0	0	0	0	0	0	0	0	0	0	0	0	0	0	0	0	0	0	0	0	0	0	0	0	0	0	0	0	0	0	0	0	0
Ga01G1245	29	53	106	134	152	78	68	110	157	56	62	80	86	76	49	60	99	96	72	19	61	143	86	53	71	21	75	123	108	48	78	74	68	70	170	232
Ga01G1246	1297	1521	1641	1606	1331	1452	1246	1475	1402	1460	1044	1107	1861	1619	1798	1316	1664	1646	1521	1117	1597	1576	1442	1281	1900	1095	2646	2401	2728	1499	1559	1402	1537	1261	2726	2284
Ga01G1247	1449	1599	1948	1797	1555	1557	1499	1780	1452	1782	1268	1162	2339	1986	2087	1596	2029	1805	1679	1164	1642	1745	1663	1390	2148	1240	2975	3085	3046	1632	1888	1760	1717	1467	3304	2896
Ga01G1248	1047	709	717	733	588	983	1046	893	771	623	529	558	1100	746	980	658	803	785	1627	950	1338	2026	2780	1191	511	2020	2477	1889	1148	611	715	1183	712	1788	4572	3734
Ga01G1249	255	208	182	614	429	318	906	1468	564	3349	1723	1139	412	257	230	155	190	235	668	141	461	985	490	394	192	442	575	751	244	154	184	495	218	270	1465	1570
Ga01G1250	0	0	0	0	0	0	0	0	0	0	0	0	0	0	0	0	0	0	0	0	0	0	1	0	0	0	0	0	0	0	0	0	0	0	0	0
Ga01G1251	1	0	0	0	2	0	0	0	2	1	0	2	0	2	1	0	1	0	0	0	0	0	0	0	0	0	0	2	1	0	0	0	2	0	3	1
Ga01G1252	0	0	0	0	0	0	0	0	0	0	0	0	0	0	0	0	0	0	0	0	0	0	0	0	0	0	0	0	0	0	0	0	0	0	0	0
Ga01G1253	667	778	1085	898	658	774	721	631	1159	659	517	623	1503	1269	968	832	862	1071	999	683	1040	766	1032	893	764	589	1605	1420	1345	741	785	776	784	507	1219	896
Ga01G1254	582	681	952	759	777	692	737	784	794	1429	1015	628	855	788	635	684	877	949	692	529	857	694	854	765	729	472	1350	931	1070	670	729	730	668	738	1680	1616
Ga01G1255	0	0	0	0	0	0	0	0	0	0	0	0	0	0	0	0	0	0	0	0	0	0	0	0	0	0	0	0	0	0	0	0	0	0	0	0
Ga01G1256	17	9	24	20	32	23	36	65	16	329	143	79	30	23	24	21	27	17	33	6	29	52	64	64	26	17	41	23	27	30	15	16	9	22	56	52
Ga01G1257	34	41	66	67	58	56	34	33	62	41	23	23	69	50	66	47	52	48	62	37	71	50	52	48	72	31	83	62	93	53	36	43	51	42	103	84
Ga01G1258	892	1049	1236	1227	1193	1366	954	893	913	2632	1900	1325	1101	878	958	916	1271	1158	1060	682	1169	900	1135	1226	1102	746	1619	1674	1495	836	1057	1092	1031	1310	2747	2543
Ga01G1259	0	0	0	0	0	0	0	0	0	0	0	0	0	0	0	0	0	0	0	0	0	0	0	0	0	0	0	0	0	0	0	0	0	0	0	0
Ga01G1260	458	397	664	890	725	623	820	750	762	1858	1489	911	664	468	459	421	612	497	727	220	685	1059	804	903	781	633	1450	1035	984	666	783	751	710	664	2341	2246
Ga01G1261	0	0	0	0	0	0	0	0	0	0	0	0	0	0	0	0	0	0	0	0	0	0	0	0	0	0	0	0	0	0	0	0	0	1	0	0
Ga01G1262	0	0	0	0	0	0	0	0	0	0	0	1	0	0	0	0	2	0	0	0	0	0	0	1	0	0	0	0	0	0	0	0	0	0	1	1
Ga01G1263	1	7	10	7	6	5	15	16	13	32	63	9	9	9	7	9	10	10	12	4	7	184	8	7	13	6	10	21	10	9	18	39	13	3	40	138
Ga01G1264	475	520	699	672	646	674	624	807	654	1261	810	592	955	697	620	589	763	743	671	431	758	756	771	665	667	403	1201	886	990	543	586	575	584	531	1387	1261
Ga01G1265	651	726	820	675	691	739	410	497	686	1133	812	627	1049	826	659	792	913	1015	739	602	781	675	641	560	738	593	1235	1248	1043	632	761	915	706	757	1974	1698
Ga01G1266	3912	5157	5649	4764	4049	4221	3850	3888	3365	3031	2361	2397	6116	5280	6953	4320	5903	5295	4601	2974	5198	5506	4123	3493	5478	3272	6956	7915	7963	4316	5202	4913	5241	3616	7454	5980
Ga01G1267	88	99	111	125	77	105	77	74	127	53	67	68	146	143	173	92	137	114	142	86	154	124	118	113	192	96	204	205	273	150	109	119	135	80	192	145
Ga01G1268	19	18	33	22	22	25	30	28	29	60	29	37	37	25	21	28	33	24	30	13	25	19	27	19	11	12	45	50	21	17	24	21	10	22	54	47
Ga01G1269	6	5	4	5	9	6	13	16	13	18	11	7	14	16	6	5	13	10	5	4	10	8	8	12	11	2	11	15	9	9	1	2	5	8	13	13
Ga01G1270	6	4	7	7	3	6	7	6	7	11	8	9	7	6	7	9	4	8	4	7	6	2	8	6	3	1	7	4	6	5	6	3	4	5	12	9
Ga01G1271	0	0	0	0	0	0	0	0	0	0	0	0	0	0	0	0	0	0	0	0	0	0	0	0	0	0	0	0	0	0	0	0	0	0	0	0
Ga01G1272	364	533	611	537	543	556	816	625	640	664	593	385	620	519	479	429	550	576	527	334	677	363	532	522	479	387	779	627	619	376	403	531	369	440	1022	787
Ga01G1273	532	725	499	1018	679	1132	984	1400	945	159	241	464	1442	1103	993	693	705	648	1159	790	1139	941	1260	995	1034	893	1337	1431	1679	1067	585	727	698	767	1437	1173
Ga01G1274	0	0	0	0	0	0	0	0	0	0	0	0	0	0	0	0	0	0	0	0	0	0	0	0	0	0	0	0	0	0	0	0	0	0	0	0
Ga01G1275	546	904	920	759	663	755	618	644	687	893	1017	760	916	679	603	721	891	936	838	675	964	772	820	891	759	459	1161	947	1061	646	847	797	764	879	2253	2455
Ga01G1276	0	0	0	0	0	0	0	0	0	0	0	0	0	0	0	0	0	0	0	0	0	0	0	0	0	0	0	0	0	0	0	0	0	0	0	0
Ga01G1277	279	311	332	404	349	412	340	354	337	434	309	254	413	299	360	330	419	352	408	256	377	318	404	329	312	248	576	491	532	303	348	347	315	342	759	694
Ga01G1278	551	827	838	971	829	1032	559	524	826	782	612	540	1151	880	845	709	951	827	848	667	956	653	748	623	602	516	1179	1090	1039	603	696	656	713	680	1519	1366
Ga01G1279	327	372	365	475	456	494	444	540	464	663	467	358	552	396	384	307	418	389	562	335	493	628	553	444	491	422	737	671	708	440	495	391	461	376	1001	1063
Ga01G1280	226	239	421	475	427	438	453	563	549	693	466	454	424	381	394	278	419	362	479	251	435	402	513	430	423	200	588	427	608	301	381	360	342	413	1039	783
Ga01G1281	20	34	31	37	23	33	44	49	29	116	85	27	34	25	21	26	39	36	35	23	33	26	30	32	14	30	69	52	35	23	23	32	25	28	90	99
Ga01G1282	2	2	1	1	0	0	2	5	0	0	0	0	27	8	16	1	0	0	1	0	2	6	1	0	8	51	17	22	15	15	1	0	2	0	0	0
Ga01G1283	0	0	0	0	0	0	0	0	0	0	0	0	0	0	0	0	0	0	0	0	0	0	0	0	0	0	0	0	0	0	0	0	0	0	0	0
Ga01G1284	1840	1825	2629	4012	3496	4263	4652	3735	3635	2333	1682	2027	3544	2679	3740	2801	4545	3513	5157	1425	4214	6300	8072	6467	2837	1844	6012	4907	4595	2580	2198	2430	2942	3483	8701	7048
Ga01G1285	1621	1885	2158	2535	2024	1930	2135	2942	2169	3974	2770	2206	3369	2821	2804	1499	2036	2325	2049	1662	2277	2160	1864	1642	3289	1268	4916	2983	4116	2197	2172	2187	2276	1901	5005	4630
Ga01G1286	416	535	524	659	549	633	485	587	520	1144	733	575	709	548	441	484	645	616	624	349	579	642	623	544	456	353	970	687	729	411	448	416	416	461	1339	1229
Ga01G1287	392	415	432	655	714	1023	526	461	477	829	759	481	582	450	378	380	515	493	620	283	614	621	583	593	590	269	677	759	738	342	466	705	402	547	1334	1310
Ga01G1288	204	251	230	267	229	276	232	281	236	166	167	231	297	336	280	284	296	320	257	206	306	250	216	181	291	189	358	440	379	210	208	238	228	206	423	411
Ga01G1289	5	2	4	3	1	4	1	1	1	0	0	0	7	6	0	1	2	4	2	1	3	2	1	2	5	1	0	10	11	11	0	4	0	1	1	4
Ga01G1290	8	10	7	1	4	2	3	1	4	0	0	1	9	6	2	4	6	6	6	7	12	0	4	3	12	9	14	12	11	13	2	10	5	3	5	1
Ga01G1291	767	1039	1567	1302	1010	1086	982	921	1104	858	849	830	1487	1258	1099	1281	1609	1377	1523	619	1468	1072	1455	1292	1522	1074	2415	2455	2160	1090	1223	1114	1374	1260	3435	2651
Ga01G1292	1220	1311	1300	1302	1228	1185	1112	1249	1069	1045	800	751	1844	1541	1551	1286	1510	1588	1376	1009	1505	1396	1201	1037	1392	888	1910	1921	2084	1142	1241	1221	1270	886	2136	1898
Ga01G1293	268	370	369	329	315	316	286	259	332	151	167	209	439	327	391	311	376	339	315	249	344	245	313	276	437	280	572	611	606	327	389	427	412	383	757	564
Ga01G1294	0	0	0	0	0	0	0	0	0	0	0	0	0	0	0	0	0	0	0	0	0	0	0	0	0	0	0	0	0	0	0	0	0	0	0	0
Ga01G1295	171	295	368	317	293	301	316	342	266	245	336	329	339	263	260	273	349	321	362	175	336	254	438	445	307	135	610	639	480	252	340	262	331	443	937	1042
Ga01G1296	13	12	15	12	10	7	11	12	19	17	13	12	12	16	15	16	15	19	18	5	10	2	12	13	13	23	35	29	28	9	6	10	7	13	19	18
Ga01G1297	75	62	84	98	88	86	127	157	103	173	105	115	116	88	89	83	92	106	109	32	77	79	109	103	93	54	155	113	101	67	58	61	58	65	202	190
Ga01G1298	0	0	1	0	1	0	0	0	0	0	0	0	0	0	0	0	0	0	0	0	0	0	0	0	0	1	0	0	0	0	0	0	0	0	0	0
Ga01G1299	0	0	0	0	0	0	0	0	0	0	0	0	0	0	0	0	0	0	0	0	0	0	0	0	0	0	0	0	0	0	0	0	0	0	0	0
Ga01G1300	0	0	0	0	0	0	0	0	0	0	0	0	0	0	0	0	0	0	0	0	0	0	0	0	0	0	0	0	0	0	0	0	0	0	0	0
Ga01G1301	0	0	0	0	0	0	0	0	0	0	0	0	0	0	0	0	0	0	0	0	0	0	0	0	0	0	0	0	0	0	0	0	0	0	0	0
Ga01G1302	587	644	910	804	697	720	1111	987	964	1245	1027	683	1110	801	717	795	1087	1097	1216	472	1148	1377	1118	1007	714	632	1654	1214	1107	594	626	802	756	841	2238	2180
Ga01G1303	0	0	0	0	0	0	0	0	0	0	0	0	0	0	0	0	0	0	0	0	0	0	0	0	0	0	0	0	0	0	0	0	0	0	0	0
Ga01G1304	0	0	0	0	0	0	0	0	0	0	0	0	0	0	0	0	0	0	0	0	0	0	0	0	0	0	0	0	0	0	0	0	0	0	0	0
Ga01G1305	437	500	552	618	552	522	767	838	717	2667	1521	766	697	505	398	450	600	627	535	358	530	1011	642	589	416	374	969	798	739	426	617	619	420	661	1861	2223
Ga01G1306	2649	2971	3335	3031	2925	3147	2739	2857	2978	4541	3566	2667	4042	3140	2551	3323	3714	4036	2992	1998	3192	3372	2575	2459	2533	1922	5111	4229	3888	2240	2903	2672	2459	2700	6518	6082
Ga01G1307	15	27	26	25	32	37	36	26	52	19	21	31	55	70	64	52	52	64	58	36	89	34	79	104	41	19	87	62	64	43	58	34	42	51	113	96
Ga01G1308	0	0	0	0	0	0	0	0	0	0	0	0	0	0	0	0	0	0	0	0	0	0	0	0	0	0	0	0	0	0	0	0	0	0	0	0
Ga01G1309	360	505	569	482	433	513	391	560	357	657	652	611	488	400	401	344	441	530	418	328	513	298	512	543	497	259	593	544	721	502	469	522	373	578	1197	1111
Ga01G1310	21	17	23	27	22	16	19	26	33	93	37	34	24	27	27	22	28	25	18	2	15	26	18	21	25	7	30	37	27	24	13	24	16	18	65	57
Ga01G1311	0	0	0	0	0	0	0	0	0	0	0	0	0	0	0	0	0	0	0	0	0	0	0	0	0	0	0	0	0	0	0	0	0	0	0	0
Ga01G1312	0	0	0	0	0	0	0	0	0	0	0	0	0	0	0	0	0	0	0	0	2	0	0	0	0	0	0	0	1	0	0	0	0	0	1	0
Ga01G1313	709	545	868	2791	2550	4074	3487	6168	2448	19602	12867	3511	2109	1700	2277	471	643	810	3079	585	2088	1982	7482	5920	2003	2213	4697	2442	2802	2061	1533	1413	1112	1697	7684	7105
Ga01G1314	0	0	0	0	0	0	0	0	0	0	0	0	1	1	1	0	3	1	0	0	0	0	0	0	1	0	0	0	0	0	0	0	0	0	0	0
Ga01G1315	2580	2654	3285	3072	2406	2650	2368	2890	3330	5457	3174	2742	4007	3448	3398	2737	3437	3695	2789	2275	2760	2246	3101	2563	2752	1768	4207	4220	3666	2355	2778	3007	2678	2640	5326	4374
Ga01G1316	997	978	1348	1285	890	1078	814	773	1159	1601	1093	804	1700	1463	1313	1120	1426	1529	1255	899	1245	898	1359	1141	1250	718	2071	1638	1529	1074	1124	1241	1071	1189	1985	1381
Ga01G1317	0	0	0	2	1	0	4	2	5	9	4	7	0	1	3	1	0	0	0	1	2	0	4	1	0	0	0	0	0	0	1	1	0	1	11	18
Ga01G1318	45	33	33	81	58	55	84	83	54	127	111	113	15	15	27	19	26	41	63	38	60	29	91	54	15	5	12	32	36	10	25	31	20	43	204	256
Ga01G1319	0	0	0	0	0	0	0	0	0	0	0	0	0	0	0	0	0	0	0	0	0	0	0	0	0	0	0	0	0	0	0	0	0	0	0	0
Ga01G1320	737	1006	1048	1029	1068	949	971	1112	835	2169	1956	1049	946	705	837	790	983	907	932	429	1012	1368	946	1046	721	681	1546	1738	1222	651	1232	921	840	1134	2975	3905
Ga01G1321	0	0	0	0	0	0	0	0	0	0	0	0	0	0	0	0	0	0	0	0	0	0	0	0	0	0	0	0	0	0	0	0	0	0	0	0
Ga01G1322	0	0	0	0	0	0	0	0	0	0	0	0	1	0	0	0	0	0	1	0	0	1	0	1	0	0	0	0	0	0	0	0	0	1	1	0
Ga01G1323	65	81	117	127	94	88	80	62	118	181	134	104	125	94	118	96	83	96	119	81	103	82	105	77	135	84	228	144	181	130	83	93	80	59	212	167
Ga01G1324	1	2	4	7	11	0	16	25	8	277	153	30	10	12	4	3	9	8	10	5	10	195	6	6	2	5	8	5	1	3	16	34	11	10	85	196
Ga01G1325	370	533	499	449	533	491	331	342	479	421	360	422	637	545	525	447	542	545	525	517	535	305	390	394	677	383	777	812	891	498	487	572	419	442	777	717
Ga01G1326	2	3	5	5	1	0	2	0	2	0	4	5	3	1	2	4	6	2	3	3	5	4	1	1	8	2	1	2	6	1	4	2	7	9	7	5
Ga01G1327	2373	3863	3683	1473	1485	1113	2248	1908	1637	3732	5597	4921	3200	2858	3093	3114	4154	3355	2872	2717	4013	2458	2630	5716	4334	2422	4800	3802	4653	2805	3711	3335	3806	8248	16946	17562
Ga01G1328	393	446	432	452	411	422	328	358	532	276	215	231	688	595	598	464	470	527	592	379	542	377	346	300	658	383	915	696	1006	577	568	592	441	357	861	683
Ga01G1329	0	0	0	0	0	0	0	0	0	0	0	0	0	0	0	0	0	0	0	0	0	0	0	0	0	0	0	0	0	0	0	0	0	0	0	0
Ga01G1330	19	67	27	23	20	32	19	5	23	51	128	24	12	10	20	8	22	28	13	8	31	5	4	62	33	22	28	59	47	9	40	40	27	45	189	209
Ga01G1331	348	519	557	565	482	491	488	531	532	358	351	370	677	516	444	450	560	559	521	381	562	420	517	481	469	364	790	697	702	441	468	486	410	422	996	839
Ga01G1332	187	277	303	215	219	212	222	267	232	437	317	261	314	280	241	224	274	279	231	177	269	233	249	262	252	158	353	339	314	169	230	232	238	263	573	578
Ga01G1333	0	0	0	0	0	0	0	0	0	0	0	0	0	0	0	0	0	0	0	0	0	0	0	0	0	0	0	0	0	0	0	0	0	0	0	0
Ga01G1334	70	74	180	256	117	123	89	40	111	25	31	58	209	192	204	105	103	80	179	88	232	105	124	171	246	65	191	143	289	176	138	110	125	95	234	128
Ga01G1335	573	620	681	751	661	637	803	865	718	1544	1009	604	984	707	752	671	869	796	665	356	773	702	666	652	597	432	1330	970	1039	618	680	608	589	532	1528	1235
Ga01G1336	545	619	720	811	700	801	903	969	785	1295	940	705	1038	787	675	763	828	839	842	512	913	871	935	807	681	598	1349	1093	1133	611	682	733	619	672	1687	1653
Ga01G1337	88	87	93	119	110	99	143	178	111	92	58	96	159	101	113	118	146	128	121	103	117	93	106	86	122	155	338	247	201	110	84	114	118	114	250	189
Ga01G1338	1	2	1	21	18	23	25	29	32	61	40	44	13	5	4	24	27	24	41	12	26	100	26	54	1	9	8	7	3	1	1	8	2	15	84	80
Ga01G1339	0	0	0	0	0	0	1	0	0	0	0	0	0	1	0	0	0	0	0	0	2	0	0	0	0	0	0	0	0	0	0	0	0	0	2	2
Ga01G1340	0	0	0	0	0	0	0	0	0	0	0	0	0	0	0	0	0	0	0	0	0	0	0	0	0	0	0	0	0	0	0	0	0	0	0	0
Ga01G1341	0	0	0	0	0	0	0	0	0	0	0	0	0	1	0	0	0	0	0	0	0	1	0	0	0	0	0	0	0	0	0	0	0	0	0	1
Ga01G1342	203	278	285	318	315	294	209	217	275	270	216	179	409	336	381	281	335	322	346	236	353	340	303	246	305	240	492	378	498	340	276	261	293	237	522	408
Ga01G1343	0	0	0	0	0	0	0	0	0	0	0	0	0	0	0	0	0	0	0	0	0	0	0	0	0	0	0	0	0	0	0	0	0	0	0	0
Ga01G1344	0	0	0	0	0	0	0	0	0	0	0	0	0	0	0	0	0	0	0	0	0	0	0	0	0	0	0	0	0	0	0	0	0	0	0	0
Ga01G1345	0	0	0	0	0	0	0	0	0	0	0	0	0	0	0	0	0	0	0	0	0	0	0	0	0	0	0	0	0	0	0	0	0	0	0	0
Ga01G1346	1079	1378	1515	1364	1159	1284	1222	986	1279	718	771	1016	1724	1510	1394	1407	1650	1517	1361	989	1566	1057	1149	1312	1312	883	2048	1992	1907	1042	1239	1228	1238	1323	2738	2147
Ga01G1347	111	99	162	168	156	166	221	197	219	367	253	208	198	127	164	135	180	185	163	112	172	159	221	226	152	121	364	236	281	132	164	188	185	171	519	427
Ga01G1348	556	604	657	633	579	710	504	508	564	614	437	437	856	650	686	659	724	641	678	494	700	556	607	549	764	519	1236	1064	1089	602	596	678	635	571	1167	839
Ga01G1349	600	695	914	891	724	839	742	725	800	1147	830	696	1042	915	725	723	827	882	888	581	932	675	943	901	764	565	1513	1090	1165	644	676	759	682	686	1731	1520
Ga01G1350	368	453	611	619	473	411	439	396	599	373	296	341	634	628	728	449	515	520	531	394	592	394	392	408	662	343	931	650	1048	530	533	493	492	378	901	582
Ga01G1351	0	0	0	0	0	0	0	0	0	0	0	0	0	0	0	0	0	0	0	0	0	0	0	0	0	0	0	0	0	0	0	0	0	0	0	0
Ga01G1352	0	0	0	0	0	0	0	0	0	0	0	0	0	0	0	0	0	0	0	0	0	0	0	0	0	0	0	0	0	1	0	1	0	0	0	0
Ga01G1353	0	0	0	0	0	0	0	0	0	0	0	0	0	0	0	0	0	0	0	0	0	0	0	0	0	0	0	0	0	0	0	0	0	0	0	0
Ga01G1354	0	0	0	0	0	0	0	0	0	0	0	0	0	0	0	0	0	0	0	0	0	0	0	0	0	0	0	0	0	0	0	0	0	0	0	0
Ga01G1355	60	111	80	71	78	91	73	63	53	206	174	136	88	60	58	65	78	68	72	37	75	46	47	40	105	53	113	132	134	61	134	155	87	71	193	229
Ga01G1356	10	12	17	19	15	15	18	8	21	15	25	12	30	17	23	16	24	33	32	17	30	34	32	44	7	11	17	20	11	11	8	11	7	20	53	37
Ga01G1357	182	199	279	328	240	258	237	205	282	396	295	235	292	265	244	209	286	258	270	148	270	254	283	283	265	144	435	326	413	211	228	240	236	257	611	553
Ga01G1358	71	57	86	77	54	80	100	149	56	434	211	197	105	83	44	93	125	132	44	16	92	94	109	125	63	42	204	123	124	65	68	60	80	105	299	350
Ga01G1359	604	236	115	253	418	716	1636	5926	454	1819	863	414	224	80	148	144	471	436	536	89	531	962	295	487	57	461	403	557	266	74	249	139	145	420	1299	1925
Ga01G1360	120	104	173	85	87	89	112	133	159	132	99	87	155	143	142	95	147	156	98	41	98	59	64	64	205	97	304	213	260	169	131	124	154	74	183	212
Ga01G1361	248	235	326	270	189	214	217	243	224	188	149	184	342	329	324	228	264	267	188	207	274	208	175	192	355	195	396	529	496	265	279	273	254	161	353	306
Ga01G1362	0	0	0	0	0	0	0	0	0	0	0	0	0	0	0	0	0	0	0	0	0	0	0	0	0	0	0	1	0	0	0	0	0	0	0	0
Ga01G1363	17	6	5	19	18	14	28	16	10	60	28	40	21	8	3	22	55	41	28	14	29	22	29	13	8	5	19	10	3	4	11	12	11	25	120	135
Ga01G1364	43	35	41	23	23	21	16	10	58	15	24	30	220	150	77	136	124	142	74	112	118	37	55	47	84	78	176	200	106	103	69	73	85	47	73	39
Ga01G1365	225	265	277	285	226	231	302	322	254	478	351	221	291	268	250	219	317	285	229	148	268	314	237	263	280	156	384	357	372	206	240	237	240	243	586	522
Ga01G1366	427	432	543	569	571	732	367	258	491	275	238	290	702	611	582	466	572	586	550	392	617	436	422	447	736	462	914	1016	1062	539	610	690	546	422	960	618
Ga01G1367	0	1	1	0	0	0	0	0	0	0	0	0	0	1	0	0	0	0	0	0	0	0	0	0	0	0	0	0	0	1	1	0	0	0	0	0
Ga01G1368	0	0	0	0	0	0	0	0	0	0	0	0	0	0	0	0	0	0	0	0	0	0	0	0	0	0	0	0	0	0	0	0	0	0	0	0
Ga01G1369	149	161	215	238	230	326	277	264	285	207	181	112	195	139	198	96	184	173	321	79	237	253	312	364	293	173	392	240	274	179	169	242	163	173	374	434
Ga01G1370	413	508	609	627	544	572	477	515	554	560	495	422	719	628	551	509	662	661	647	375	715	747	718	641	517	334	937	769	813	466	520	578	501	522	1375	1264
Ga01G1371	526	565	736	716	678	730	595	515	697	695	584	571	839	671	618	670	728	743	710	421	747	628	653	704	634	518	1305	877	1046	545	539	622	568	583	1469	1143
Ga01G1372	206	318	283	279	214	281	241	285	263	270	254	238	385	305	302	240	314	326	365	204	329	258	280	275	289	235	468	432	493	285	255	222	255	296	592	486
Ga01G1373	2453	2900	3060	3354	3160	3547	3031	2305	3104	1796	1489	1728	3567	2777	3753	2538	2943	2757	2531	1788	2728	1962	2712	2401	2317	2212	4915	4072	3701	2154	2274	2281	2117	2205	4557	3245
Ga01G1374	3	3	74	28	5	6	135	4	32	0	3	1	94	91	66	1	9	63	2	3	135	1	0	47	5	26	7	3	3	0	2	96	0	7	0	0
Ga01G1375	0	0	0	0	0	0	0	0	0	0	0	0	0	0	0	0	0	0	0	0	0	0	0	0	0	0	0	0	0	0	0	0	0	0	0	0
Ga01G1376	0	0	0	0	0	0	0	0	0	0	0	0	0	0	0	0	0	0	0	0	0	0	0	0	0	0	0	0	0	0	0	0	0	0	0	0
Ga01G1377	0	0	0	0	0	0	0	0	2	0	0	0	0	0	2	0	0	0	0	0	0	0	0	0	0	0	0	0	0	0	0	0	0	0	0	0
Ga01G1378	80	112	116	87	108	111	120	148	108	187	151	112	102	108	110	84	130	128	125	63	109	80	112	92	107	87	173	145	155	96	121	103	100	100	254	258
Ga01G1379	100	108	114	104	107	117	128	183	139	253	148	108	131	122	141	77	124	121	96	67	101	140	122	92	152	117	213	205	168	102	87	100	92	64	177	188
Ga01G1380	0	0	0	0	0	0	0	0	0	0	0	0	0	0	0	0	0	0	0	0	0	0	0	0	0	0	0	0	0	0	0	0	0	0	0	0
Ga01G1381	189	224	304	278	216	211	195	198	231	128	122	149	224	294	314	164	242	230	266	152	245	240	194	218	274	115	436	291	361	218	242	189	234	134	433	314
Ga01G1382	483	508	507	475	520	582	408	387	390	1146	770	515	525	355	397	524	583	657	509	332	486	324	451	406	346	394	839	879	590	331	508	562	470	592	1402	1301
Ga01G1383	0	0	0	0	0	0	0	0	0	0	0	0	0	0	0	0	0	0	0	0	0	0	0	0	0	0	0	0	0	0	0	0	0	0	0	0
Ga01G1384	0	0	0	0	0	0	0	0	0	0	0	0	0	0	0	0	0	0	0	0	0	0	0	0	0	0	0	0	0	0	0	0	0	0	0	0
Ga01G1385	0	0	0	0	0	0	0	0	0	0	0	0	0	0	0	0	0	0	0	0	0	0	0	0	0	0	0	0	0	0	0	0	0	0	0	0
Ga01G1386	0	0	0	0	0	0	0	0	0	0	0	0	0	0	0	0	0	0	0	0	0	0	0	0	0	0	0	0	0	0	0	0	0	0	0	0
Ga01G1387	0	0	0	0	0	0	0	0	0	0	0	0	0	0	0	0	0	0	0	0	0	0	0	0	0	0	0	0	0	0	0	0	0	0	0	0
Ga01G1388	7	8	18	16	6	6	10	10	12	33	10	17	16	14	8	10	10	15	11	8	17	19	14	16	26	5	19	13	15	14	16	4	9	20	47	27
Ga01G1389	252	375	250	221	171	168	170	179	411	100	152	138	888	614	207	491	386	475	214	300	296	367	167	179	440	290	664	893	596	444	496	483	511	206	484	374
Ga01G1390	387	398	640	553	509	488	428	372	636	446	407	353	639	617	649	473	647	571	621	341	658	564	506	549	737	352	1041	738	992	541	531	470	537	396	999	889
Ga01G1391	432	518	542	552	476	523	351	375	436	162	156	181	671	587	615	436	511	485	458	380	468	273	364	390	433	356	696	689	910	378	498	475	470	360	686	487
Ga01G1392	120	170	210	193	190	162	165	122	211	230	199	139	228	211	242	148	200	192	218	151	233	141	195	196	201	98	336	209	341	170	170	160	194	173	470	385
Ga01G1393	0	0	0	0	0	0	0	0	0	0	0	0	0	0	0	0	0	0	0	0	0	0	0	0	0	0	0	0	0	0	0	0	0	0	0	0
Ga01G1394	0	0	0	0	0	0	0	0	0	0	0	0	0	0	0	0	0	0	0	0	0	0	0	0	0	0	0	0	0	0	0	0	0	0	0	0
Ga01G1395	16	15	12	11	10	14	26	17	10	4	3	2	24	20	12	20	8	13	8	2	3	8	2	5	14	19	25	37	14	13	14	14	21	7	15	10
Ga01G1396	0	0	0	0	0	0	0	0	1	0	0	0	0	0	0	1	1	1	0	0	0	1	0	0	0	0	2	0	0	0	0	0	0	0	1	0
Ga01G1397	0	0	0	0	0	0	0	1	1	0	0	0	0	0	0	0	0	0	0	0	0	0	0	0	0	0	0	0	0	0	0	0	0	0	0	1
Ga01G1398	0	0	0	0	0	0	0	0	0	0	0	0	0	0	0	0	0	0	0	0	0	0	0	0	0	0	0	0	0	0	0	0	0	0	0	0
Ga01G1399	236	221	285	281	207	231	199	270	278	244	189	189	381	322	319	225	296	304	339	231	337	329	237	210	229	209	424	381	427	254	185	249	243	171	422	414
Ga01G1400	0	0	0	0	0	0	0	0	0	0	0	0	0	0	0	0	0	0	0	0	0	0	0	0	0	0	0	0	0	0	0	0	0	0	0	0
Ga01G1401	0	0	0	0	0	0	0	0	0	0	0	0	0	0	0	0	0	0	0	0	0	0	0	0	0	0	0	0	0	0	0	0	0	0	0	0
Ga01G1402	0	0	0	1	0	0	0	0	0	0	0	0	0	0	0	0	0	0	0	0	0	0	0	0	0	0	0	0	0	0	0	0	0	0	0	0
Ga01G1403	0	0	0	0	0	0	0	0	0	0	0	0	0	0	0	0	0	0	0	0	0	0	0	0	0	0	0	0	0	0	0	0	0	0	0	0
Ga01G1404	424	459	504	613	549	765	532	594	593	928	679	521	696	520	536	569	723	681	697	399	708	663	738	698	410	399	921	765	793	427	430	457	459	502	1371	1154
Ga01G1405	0	0	0	0	0	0	0	0	0	0	0	0	0	0	0	0	0	0	0	0	0	0	0	0	0	0	0	0	0	0	0	0	0	0	0	0
Ga01G1406	9	2	2	11	7	21	26	12	18	343	250	84	7	6	6	10	13	15	26	6	16	148	56	60	6	10	10	14	6	5	9	9	8	18	203	276
Ga01G1407	0	0	0	0	0	0	0	0	0	0	0	0	0	0	0	0	0	0	0	0	0	0	0	0	0	0	0	0	0	0	0	0	0	0	0	0
Ga01G1408	0	0	0	0	0	0	0	0	0	0	0	0	0	0	0	0	0	0	0	0	0	0	0	0	0	0	0	0	0	0	0	0	0	0	0	0
Ga01G1409	2234	2608	2921	3180	2773	3165	2726	2917	2928	4999	2935	2175	3634	2846	2951	2699	2911	2982	2818	2122	3048	2420	3098	3131	2689	1924	4300	3910	4253	2421	2453	2554	2405	2500	5552	4524
Ga01G1410	2	17	20	5	3	6	6	2	3	18	27	9	4	4	8	1	5	12	0	0	17	4	2	3	18	3	0	8	5	7	38	19	34	6	7	17
Ga01G1411	0	0	0	0	0	0	0	0	0	0	0	0	0	0	0	0	0	0	0	0	0	0	0	0	0	0	0	0	0	0	0	0	0	0	0	0
Ga01G1412	14	3	2	6	14	7	8	44	8	483	204	23	4	4	3	6	7	4	11	1	7	40	5	7	15	7	6	15	18	5	6	26	9	6	61	52
Ga01G1413	539	536	541	863	833	979	767	786	817	1283	855	715	796	532	570	547	688	652	745	435	756	569	810	745	588	523	1194	896	902	409	545	707	443	730	1647	1411
Ga01G1414	145	192	433	403	218	232	342	173	409	40	113	210	430	401	360	237	297	315	297	159	324	209	284	301	327	73	348	248	339	189	190	160	226	124	321	202
Ga01G1415	0	0	0	0	0	0	10	0	3	0	0	0	0	2	1	0	0	2	0	0	5	0	1	4	1	3	1	0	0	0	1	2	0	1	0	1
Ga01G1416	392	852	434	578	343	714	990	298	851	26	393	530	1561	1010	1066	1280	1201	1318	2008	1420	1734	884	1332	1596	572	752	1574	1653	1197	514	779	1305	569	1823	3364	3838
Ga01G1417	1576	1070	989	3082	2890	4857	5478	8528	3072	4637	2838	1463	4863	2485	1923	1771	2009	1867	6286	2358	4368	8803	8189	5772	1501	3921	5268	2101	2968	1679	959	1723	992	1763	6706	5868
Ga01G1418	730	866	995	867	805	985	827	759	820	1210	856	738	1244	1014	871	850	1051	1096	1001	762	1084	940	1035	1011	791	654	1468	1266	1274	724	772	879	715	907	2065	1768
Ga01G1419	1	9	8	13	5	1	4	6	9	7	5	3	15	21	14	4	10	10	9	6	14	15	18	14	4	5	24	11	10	5	10	5	7	16	34	14
Ga01G1420	25	124	104	62	50	38	12	159	20	82	201	26	6	64	6	6	31	24	40	4	22	12	9	8	228	17	13	75	133	188	688	327	382	90	414	1054
Ga01G1421	0	0	0	0	0	0	0	0	0	0	0	0	0	0	0	0	0	0	0	0	0	0	0	0	0	0	0	0	0	0	0	0	0	0	0	0
Ga01G1422	493	679	668	720	694	769	569	561	630	557	466	523	863	837	829	638	693	723	705	553	717	595	584	593	938	546	1257	1170	1245	633	673	725	626	601	1238	1077
Ga01G1423	8	8	3	49	38	27	136	172	67	1930	1396	426	39	18	10	48	49	48	94	91	49	127	258	361	13	2	27	5	6	14	12	20	12	58	198	221
Ga01G1424	0	0	0	0	0	0	0	0	0	0	0	0	0	0	0	0	0	0	0	0	0	0	0	0	0	0	0	0	0	0	0	0	0	0	0	0
Ga01G1425	0	0	0	0	0	0	0	0	0	0	0	0	0	0	0	0	0	0	0	0	0	0	0	0	0	0	0	0	0	0	0	0	0	0	0	0
Ga01G1426	435	518	596	702	733	718	567	769	696	1196	761	541	809	580	486	533	660	655	679	443	643	905	667	558	513	442	1010	886	902	455	554	706	489	544	1450	1538
Ga01G1427	70	83	95	95	78	105	64	96	94	137	90	115	126	100	109	99	104	103	100	62	107	61	97	134	113	51	167	108	140	79	58	71	67	87	162	171
Ga01G1428	22	31	52	37	28	26	42	52	48	44	36	26	115	69	93	79	48	57	85	43	69	45	53	36	36	37	63	58	89	32	23	41	27	26	72	42
Ga01G1429	144	767	610	374	215	271	53	780	104	993	675	204	164	421	120	45	283	240	187	33	215	235	53	51	1025	79	124	125	795	783	1405	839	735	273	1232	2146
Ga01G1430	5	2	4	59	49	59	83	126	39	24	15	1	66	53	41	7	12	10	60	28	38	70	102	54	66	18	43	10	69	74	12	10	9	4	8	6
Ga01G1431	118	95	108	124	147	172	112	177	118	368	133	86	623	463	706	450	469	540	374	246	439	548	504	284	1028	619	1056	1068	1441	752	533	612	657	429	793	581
Ga01G1432	12	6	8	10	11	9	5	15	10	41	41	11	10	12	7	8	18	20	16	3	8	20	4	5	16	11	16	13	11	5	14	21	17	6	20	28
Ga01G1433	0	0	0	0	0	0	0	0	0	0	0	0	0	0	0	0	0	0	0	0	0	0	0	0	0	0	0	0	0	0	0	0	0	0	0	0
Ga01G1434	313	367	296	239	227	298	272	267	230	679	433	158	350	239	305	303	373	369	278	189	263	685	144	218	259	175	398	444	410	251	320	392	279	163	313	293
Ga01G1435	19	17	29	26	20	30	23	9	39	30	6	7	43	35	18	23	27	35	30	18	24	18	24	19	35	33	43	45	60	27	28	20	23	14	38	30
Ga01G1436	19	23	22	33	22	21	15	14	24	24	21	13	45	23	24	18	35	27	28	23	36	28	19	21	25	38	50	40	58	24	17	18	16	20	51	33
Ga01G1437	396	375	388	411	394	480	187	162	266	74	106	136	480	427	310	349	373	521	359	238	336	259	172	161	438	193	415	636	515	237	382	440	319	217	489	389
Ga01G1438	127	144	160	150	127	245	215	108	145	72	78	70	136	98	110	79	93	86	46	31	86	36	78	72	138	75	135	280	191	76	62	178	110	67	114	50
Ga01G1439	15	11	28	66	52	21	20	8	47	34	27	34	6	6	6	13	9	13	1	0	5	6	10	2	17	1	4	16	13	6	6	26	6	12	52	9
Ga01G1440	13	9	17	27	21	9	14	12	10	16	14	21	1	1	0	3	4	2	0	0	4	0	3	1	3	1	1	3	6	3	1	10	4	6	24	11
Ga01G1441	419	462	613	625	556	565	429	444	580	345	353	332	602	579	613	484	560	546	604	397	619	453	446	463	601	294	780	599	825	470	463	410	453	393	964	715
Ga01G1442	0	0	2	2	0	0	5	2	3	2	1	0	1	0	1	0	0	2	0	0	1	0	0	0	0	1	0	0	0	0	0	2	0	0	0	0
Ga01G1443	130	141	212	219	219	195	239	266	162	790	401	393	140	113	136	104	109	131	90	56	115	95	125	103	190	116	363	268	247	154	122	170	117	189	373	406
Ga01G1444	18	10	11	24	25	45	31	99	28	566	268	115	12	8	15	9	11	14	17	3	24	47	55	40	32	15	30	27	38	26	11	32	10	53	173	138
Ga01G1445	143	168	330	120	89	96	178	140	139	272	182	145	302	290	227	123	197	212	108	76	215	57	108	168	203	92	220	238	314	71	156	138	136	116	322	241
Ga01G1446	528	538	629	866	670	843	1171	1299	1009	1555	1072	701	968	632	755	448	582	487	740	375	770	1003	709	697	889	581	1141	1069	1304	717	544	574	541	443	1177	955
Ga01G1447	0	0	0	0	0	0	0	0	0	0	0	0	0	0	0	0	0	0	0	0	0	0	0	0	0	0	0	0	0	0	0	0	0	0	0	0
Ga01G1448	0	0	0	0	0	0	0	0	0	0	0	0	0	0	0	0	0	0	0	0	0	1	0	0	0	0	0	0	0	0	0	0	0	0	0	0
Ga01G1449	0	0	0	2	0	2	4	0	1	2	0	1	1	4	0	1	0	1	3	1	1	2	4	0	5	1	3	3	7	6	1	2	2	4	6	10
Ga01G1450	149	149	235	153	127	148	140	75	186	84	75	110	292	271	273	206	231	249	189	164	212	114	153	159	332	140	376	359	395	270	234	210	280	148	313	203
Ga01G1451	148	168	229	185	175	178	148	195	175	429	300	174	219	165	175	192	231	201	236	111	189	195	190	190	186	121	335	223	265	149	179	167	171	203	465	464
Ga01G1452	89	80	107	139	93	120	105	85	119	271	148	104	130	75	64	117	146	115	121	48	141	291	119	135	76	98	136	147	92	59	75	116	109	88	349	293
Ga01G1453	0	0	0	0	0	0	0	0	0	0	0	0	0	0	0	0	0	0	0	0	0	0	0	0	0	0	0	0	0	0	0	0	0	0	0	0
Ga01G1454	3	7	16	14	17	17	17	10	23	70	19	7	68	20	13	52	46	42	58	15	72	234	71	99	0	25	18	18	4	3	10	61	5	206	739	942
Ga01G1455	471	1318	1118	709	1118	778	651	698	824	2681	2679	1617	877	547	409	820	974	1035	626	520	1007	1211	797	1161	646	437	1041	894	929	696	1377	1200	1000	1084	3793	5703
Ga01G1456	332	596	502	481	498	529	305	355	328	431	420	371	479	379	309	317	392	407	351	277	366	238	235	275	763	304	625	879	861	430	646	688	581	295	760	777
Ga01G1457	0	1	3	0	0	0	0	0	0	0	0	0	0	1	0	0	0	0	0	0	0	0	0	0	4	0	0	0	1	1	0	0	1	0	0	4
Ga01G1458	473	561	730	562	563	459	457	334	531	444	451	505	666	606	528	478	634	639	472	257	527	395	396	419	518	229	801	734	749	441	442	397	465	286	789	768
Ga01G1459	0	7	19	1	1	0	2	6	1	4	10	1	1	1	1	3	0	3	2	2	0	3	1	1	109	11	28	13	64	35	36	23	34	4	4	6
Ga01G1460	831	1237	1169	1646	1783	1745	2045	1611	1743	1555	1346	1325	349	228	168	210	411	380	280	213	387	520	355	483	1788	1581	2580	3834	2901	1675	2818	2816	2920	2641	6612	6336
Ga01G1461	133	164	189	209	207	234	171	191	154	329	253	176	226	148	123	148	203	189	170	93	170	239	183	164	141	105	226	254	206	110	152	177	137	148	353	429
Ga01G1462	656	1073	617	523	410	499	400	266	838	32	134	218	1323	1122	784	776	838	1049	601	724	711	393	310	427	865	732	1255	1704	1184	899	1071	1334	1054	427	948	614
Ga01G1463	878	1702	1521	811	741	869	677	975	666	1384	1874	1176	1180	1146	740	885	946	1089	704	592	834	678	729	734	1576	720	1593	1687	1512	1087	1805	1529	1643	822	2264	3114
Ga01G1464	166	199	246	214	254	210	196	238	167	448	314	221	184	172	158	168	199	218	177	146	206	134	206	198	201	125	302	260	263	178	211	211	173	213	495	491
Ga01G1465	320	420	461	321	273	342	297	341	300	336	249	270	580	504	489	437	482	483	360	290	448	301	316	270	477	295	679	678	643	343	428	373	288	295	623	565
Ga01G1466	84	64	82	63	64	72	39	55	46	56	41	58	147	132	92	73	95	112	96	59	109	66	70	56	136	73	193	166	183	91	79	95	67	44	116	84
Ga01G1467	95	147	94	98	97	111	96	144	133	148	135	104	150	107	107	125	156	184	185	133	172	259	123	111	100	70	196	144	144	98	130	143	120	218	508	575
Ga01G1468	484	525	727	747	581	570	595	739	622	1126	787	630	858	696	668	594	692	733	682	472	717	749	712	690	693	413	1149	917	1068	612	589	659	580	637	1553	1404
Ga01G1469	0	0	0	0	0	0	0	0	0	0	0	0	0	0	0	0	0	0	0	0	0	0	0	0	0	0	0	0	0	0	0	0	0	0	0	0
Ga01G1470	0	0	0	0	0	0	0	0	0	0	0	0	0	0	0	0	1	0	0	0	0	0	0	0	0	0	0	0	0	0	0	0	0	0	1	0
Ga01G1471	0	0	1	0	0	0	2	1	6	6	8	4	7	5	1	0	0	2	1	0	2	1	1	0	1	1	4	0	7	2	0	0	0	1	1	4
Ga01G1472	490	504	624	619	606	682	760	809	669	1021	732	540	660	452	570	480	601	577	648	376	624	695	721	681	525	440	952	762	779	422	448	475	467	595	1290	1309
Ga01G1473	143	169	204	216	190	180	162	200	164	272	208	215	288	251	209	204	239	224	153	164	182	221	200	170	229	191	279	309	311	117	176	185	182	161	396	340
Ga01G1474	58	73	94	87	91	88	96	99	99	106	79	65	104	71	81	87	80	101	102	56	98	87	89	84	95	48	135	99	130	76	61	76	56	81	153	118
Ga01G1475	163	277	585	736	404	310	161	98	258	10	49	101	494	455	578	268	343	271	611	314	561	275	351	482	687	130	595	498	756	513	326	334	353	265	544	249
Ga01G1476	26	32	90	30	26	16	18	36	20	19	14	22	64	57	43	31	27	35	29	11	14	11	10	9	12	9	22	25	37	22	16	10	28	8	30	27
Ga01G1477	294	308	457	592	529	623	486	588	615	987	652	532	632	506	428	394	420	419	517	326	537	555	660	560	543	422	1038	592	753	404	352	417	328	418	970	850
Ga01G1478	0	0	0	0	0	0	0	0	0	0	0	0	0	0	0	0	0	0	0	0	0	0	0	0	0	0	0	0	0	0	0	0	0	0	0	0
Ga01G1479	0	0	0	0	0	0	0	0	0	0	0	0	0	0	0	0	0	0	0	0	0	0	0	0	0	0	0	0	0	0	0	0	0	0	0	0
Ga01G1480	376	413	599	598	473	503	435	511	546	861	595	571	702	561	443	451	569	556	527	372	595	533	544	528	562	397	1049	721	838	515	443	466	431	462	1251	1046
Ga01G1481	2120	2410	2655	2623	2427	2608	2083	1923	2307	2564	1775	1330	3815	3077	2821	2823	3198	3372	2828	2071	2829	2523	2513	2092	3172	2172	5063	4805	4712	2565	2888	2915	2698	2068	4230	3487
Ga01G1482	2	2	2	0	1	0	1	0	0	0	3	0	1	0	1	0	3	1	2	1	1	6	2	1	0	0	1	1	3	0	1	3	2	1	3	3
Ga01G1483	357	458	586	566	552	523	468	440	611	664	481	392	710	537	689	486	568	594	572	401	649	548	616	605	653	266	895	683	878	479	445	415	430	442	1098	846
Ga01G1484	272	264	230	212	233	281	211	254	202	159	141	126	356	280	250	295	384	372	323	207	303	259	234	185	196	162	308	302	337	182	254	272	242	211	431	367
Ga01G1485	742	800	893	927	915	1009	964	860	922	1033	752	675	1216	1032	875	931	1188	1337	1231	677	1089	1012	1064	977	855	682	1509	1304	1195	754	854	884	770	817	2088	2013
Ga01G1486	186	62	97	164	139	145	278	633	50	254	231	393	120	68	113	279	447	432	195	64	210	50	279	387	122	217	305	261	223	101	198	148	186	474	1216	1016
Ga01G1487	0	0	1	0	4	0	1	0	1	2	3	1	0	0	1	0	1	0	1	0	2	4	0	0	0	0	0	0	3	0	1	1	0	1	0	2
Ga01G1488	520	605	744	793	700	811	836	857	736	1225	862	667	1027	792	733	788	927	853	1070	629	1060	953	1065	826	845	588	1395	1098	1094	661	716	794	620	738	1837	1592
Ga01G1489	119	101	145	169	140	147	139	124	146	158	103	86	196	181	124	121	179	160	202	120	259	171	221	179	164	121	301	216	257	146	100	198	112	158	365	265
Ga01G1490	2451	3034	3526	3641	2929	2711	2824	2806	3365	3255	2450	2661	4048	3873	4021	3121	3417	3353	2944	2387	3359	3007	2766	2608	4280	2042	5414	4973	5668	2992	3276	3317	3425	2722	6523	5276
Ga01G1491	1244	1568	1806	2045	1435	1407	1193	1293	1747	1374	1269	1224	2242	1950	2365	1531	1948	1722	1871	1529	1892	1643	1369	1426	2940	1146	2827	3270	3701	2082	1851	1872	2122	1835	4015	2762
Ga01G1492	31	10	16	27	30	31	25	21	23	103	63	48	45	43	35	24	28	31	23	14	43	28	36	33	39	13	45	66	62	23	26	25	22	29	116	94
Ga01G1493	80	142	197	76	74	38	55	182	10	709	1336	829	26	21	31	19	78	69	29	28	52	47	56	153	192	70	93	148	95	89	621	216	356	524	526	1060
Ga01G1494	175	226	205	185	579	263	142	631	98	550	629	444	142	123	62	166	239	263	154	201	142	236	448	331	254	237	422	288	252	176	604	301	293	462	757	1063
Ga01G1495	2732	4932	4092	1083	1215	983	1371	1545	740	1902	4781	4147	3017	2520	2059	2276	3336	2938	2252	2664	3677	1736	1918	3756	3397	2314	3425	2584	2800	2322	3689	2224	2629	5412	8509	12544
Ga01G1496	919	953	1194	518	516	556	1055	1208	518	1074	2123	1574	778	615	668	591	888	845	582	651	852	369	924	1180	969	645	1131	1005	944	490	1260	860	1038	1460	2314	3236
Ga01G1497	1167	1725	1814	489	468	534	820	524	559	673	1751	1356	1510	1377	975	1285	1625	1346	1261	1187	1977	1048	890	1568	1836	1757	1985	1337	1512	1210	1454	992	1079	2055	3293	4230
Ga01G1498	155	246	269	128	104	102	275	290	173	397	718	269	283	273	196	149	166	154	137	129	233	138	116	246	526	183	229	510	339	136	616	358	512	380	1090	1513
Ga01G1499	1175	1359	1666	1698	1339	1463	1315	1443	1330	1513	1223	1178	1736	1476	1644	1315	1777	1441	1608	1029	1752	1617	1634	1453	1478	929	2292	2105	2186	1207	1398	1396	1450	1398	3485	2702
Ga01G1500	279	307	228	335	325	304	293	357	279	354	330	188	316	257	198	254	366	252	204	137	236	487	185	135	194	352	552	772	326	191	415	347	309	217	481	600
Ga01G1501	473	553	547	505	407	412	455	547	404	525	381	382	558	541	552	453	552	539	455	448	492	552	330	313	533	394	778	1032	812	506	550	593	532	456	858	747
Ga01G1502	39	47	40	38	40	28	53	71	30	71	43	33	31	31	25	32	41	50	26	31	29	23	26	18	29	50	55	69	49	34	41	45	28	38	78	67
Ga01G1503	10	3	2	5	5	4	0	1	4	1	3	0	4	2	3	6	4	8	8	9	3	7	2	2	3	5	3	9	8	3	9	3	15	4	10	5
Ga01G1504	0	0	0	0	0	0	0	0	0	0	0	0	0	0	0	0	0	0	0	0	0	0	0	0	0	0	0	0	0	0	0	0	0	0	0	0
Ga01G1505	2	4	0	4	5	5	4	8	4	23	10	2	1	3	6	1	1	1	4	0	0	75	4	3	4	3	0	0	3	3	2	1	1	5	17	15
Ga01G1506	0	0	0	0	0	0	0	0	0	0	0	0	0	0	0	0	0	0	0	0	0	0	0	0	0	0	0	0	0	0	0	0	0	0	0	0
Ga01G1507	0	0	0	0	0	0	0	0	0	0	0	0	0	0	0	0	0	0	0	0	0	0	0	0	0	0	0	0	0	0	0	0	0	0	0	0
Ga01G1508	0	0	0	0	0	0	0	0	0	0	0	0	0	0	0	0	0	0	0	0	0	0	0	0	0	0	0	0	0	0	0	0	0	0	0	0
Ga01G1509	13	24	70	24	6	17	19	35	35	12	27	43	17	11	28	10	12	14	7	6	20	2	8	6	16	2	9	22	24	16	20	8	27	2	15	16
Ga01G1510	168	306	392	241	238	262	177	146	238	389	365	163	380	313	304	317	366	398	335	234	376	261	324	255	300	183	432	408	356	245	553	290	575	205	571	561
Ga01G1511	0	0	0	0	0	0	0	0	0	0	0	0	0	0	0	0	0	0	0	0	0	0	0	0	0	0	0	0	0	0	0	0	0	0	0	0
Ga01G1512	19	18	17	15	16	23	16	23	19	8	10	8	29	13	8	9	17	23	24	25	19	23	19	14	26	18	30	58	39	15	26	33	21	32	59	69
Ga01G1513	0	0	0	0	0	0	0	0	0	0	0	0	0	0	0	0	0	0	0	0	0	0	0	0	0	0	0	0	0	0	0	0	0	0	0	0
Ga01G1514	11	18	21	13	18	11	21	28	21	41	20	24	15	18	26	19	28	28	7	10	18	25	22	32	8	2	16	12	8	5	15	15	13	29	55	42
Ga01G1515	0	1	2	1	1	0	4	0	2	2	1	6	2	1	2	3	7	0	7	1	4	3	1	1	4	4	13	4	2	2	2	1	3	2	3	4
Ga01G1516	36	38	54	41	43	49	76	72	56	110	69	64	60	59	36	40	51	52	57	41	65	52	54	61	51	48	98	84	69	45	48	49	46	65	149	156
Ga01G1517	0	0	0	0	0	0	0	0	0	0	0	0	0	0	0	0	2	0	0	0	0	0	0	0	0	2	0	0	0	0	0	0	1	0	0	2
Ga01G1518	0	0	0	0	0	0	0	0	0	0	0	0	0	0	0	0	0	0	0	0	0	0	0	0	0	0	0	0	0	0	0	0	0	0	0	0
Ga01G1519	31	28	61	32	27	19	31	37	26	20	9	15	59	25	41	33	40	23	45	16	38	16	30	32	43	40	50	52	75	22	31	24	32	12	58	32
Ga01G1520	439	610	653	543	578	594	541	625	536	1067	726	506	726	544	503	575	631	651	550	453	581	543	632	556	517	421	939	806	830	498	570	535	439	470	1199	1169
Ga01G1521	448	609	530	492	501	544	414	450	553	418	348	322	640	610	693	534	574	627	493	406	589	415	467	461	587	346	712	770	864	430	592	539	550	349	855	691
Ga01G1522	0	0	0	0	0	0	0	0	0	0	0	0	0	0	0	0	0	0	0	0	0	0	0	0	0	0	0	0	0	0	0	0	0	0	0	0
Ga01G1523	1311	1523	1865	1841	1556	1713	1597	2194	1749	2454	1828	1505	2143	1694	1806	1559	1876	1874	1766	1036	1751	2159	1704	1603	1697	1143	2778	2450	2801	1533	1552	1538	1520	1600	3940	3383
Ga01G1524	58	57	80	97	62	57	52	65	41	75	61	39	87	77	64	68	83	77	84	53	103	108	86	72	79	51	108	108	157	71	66	70	63	43	141	108
Ga01G1525	0	0	0	0	0	0	0	0	0	0	0	0	0	0	0	0	0	0	0	0	0	0	0	0	0	0	0	0	0	0	0	0	0	0	0	0
Ga01G1526	853	517	633	982	1085	1062	1431	2811	1212	4260	2413	1085	799	579	924	496	786	748	984	495	1101	1170	1472	1170	637	768	1436	1080	1190	728	558	625	599	1338	2869	2263
Ga01G1527	0	0	0	0	0	0	0	0	0	0	0	0	0	0	0	0	0	0	0	0	0	0	0	0	0	0	0	0	0	0	0	0	0	0	0	0
Ga01G1528	0	3	3	0	1	1	0	1	2	0	0	1	1	1	0	0	0	0	0	1	2	1	1	1	2	3	0	2	1	0	3	0	0	1	2	0
Ga01G1529	15	24	31	54	53	29	62	48	81	86	76	32	46	47	46	29	33	48	50	21	48	130	70	69	73	55	100	50	61	54	38	47	34	40	93	86
Ga01G1530	0	0	0	0	0	0	0	0	0	0	0	0	0	0	0	0	0	0	0	0	0	0	0	0	0	0	0	0	0	0	0	0	0	0	0	0
Ga01G1531	86	109	127	132	116	132	99	124	117	171	110	97	159	135	135	130	135	130	125	102	116	130	151	131	136	73	198	186	218	93	114	129	95	109	283	264
Ga01G1532	0	0	0	0	0	0	0	0	0	0	0	0	0	0	0	0	0	0	0	0	0	0	0	0	0	0	0	0	0	0	0	0	0	0	0	0
Ga01G1533	0	0	0	0	0	0	0	0	0	0	0	0	0	0	0	0	0	0	0	0	0	0	0	0	0	0	0	0	0	0	0	0	0	0	0	0
Ga01G1534	0	0	0	0	0	1	1	0	0	1	1	0	0	0	0	0	0	0	0	0	0	3	0	0	0	0	0	1	0	0	0	0	0	0	0	0
Ga01G1535	4	1	3	6	19	4	52	47	30	141	44	21	62	14	2	13	6	8	9	7	8	191	22	14	10	11	96	6	8	6	19	54	0	9	28	4
Ga01G1536	0	0	0	0	0	0	0	0	0	0	0	0	0	0	0	0	0	0	0	0	0	0	0	0	0	0	0	0	0	0	0	0	0	0	0	0
Ga01G1537	0	0	0	0	0	0	0	0	0	0	0	0	0	0	0	0	0	0	0	0	0	0	0	0	0	0	0	0	0	0	0	0	0	0	0	0
Ga01G1538	0	0	0	0	0	0	0	0	0	0	0	0	0	0	0	0	0	0	0	0	0	0	0	0	0	0	0	0	0	0	0	0	0	0	0	0
Ga01G1539	0	0	0	0	0	0	0	0	0	0	0	0	0	0	0	0	0	0	0	0	0	0	0	0	0	0	0	0	0	0	0	0	0	0	0	0
Ga01G1540	0	0	0	0	0	0	0	0	0	0	0	0	0	0	0	0	0	0	0	0	0	0	0	0	0	0	0	0	0	0	0	0	0	0	0	0
Ga01G1541	34	25	30	45	47	39	46	39	45	49	33	45	138	48	32	115	90	69	93	24	110	101	125	71	66	108	204	174	70	73	53	79	61	61	172	128
Ga01G1542	16	16	15	15	19	13	21	39	19	31	22	18	22	21	17	12	24	24	21	26	17	26	20	28	24	13	33	27	35	26	15	15	13	18	40	42
Ga01G1543	695	859	1077	1153	880	816	750	697	1064	924	675	673	1381	1172	1413	933	1117	1052	978	806	1118	1016	776	834	1481	597	1814	1432	2009	1139	919	1072	1037	726	1766	1421
Ga01G1544	0	0	0	0	0	0	0	0	0	0	0	0	0	0	0	0	0	0	0	0	0	0	0	0	0	0	0	0	0	0	0	0	0	0	0	0
Ga01G1545	457	608	603	681	651	656	449	501	587	583	447	460	931	659	649	610	692	696	669	540	712	578	621	549	712	461	1128	906	1100	604	553	621	547	553	1169	945
Ga01G1546	0	0	0	0	0	0	0	0	0	0	0	0	0	0	0	0	0	0	0	0	0	0	0	0	0	0	0	0	0	0	0	0	0	0	0	0
Ga01G1547	30	25	45	55	63	73	44	43	68	38	41	38	25	43	30	16	22	37	35	17	26	23	21	28	69	29	102	61	102	47	47	54	46	28	164	140
Ga01G1548	0	0	0	0	0	0	0	0	0	0	0	0	0	0	0	0	0	0	0	0	0	0	0	0	0	0	0	0	0	0	0	0	0	0	0	0
Ga01G1549	43	35	25	15	12	12	16	13	15	30	23	28	42	15	24	12	34	18	19	11	19	11	18	7	22	71	97	95	67	37	26	20	24	30	80	61
Ga01G1550	57	84	130	177	89	115	88	70	113	65	60	73	127	101	138	83	107	95	141	68	134	126	88	105	135	58	203	127	211	121	87	81	102	95	170	133
Ga01G1551	19	10	11	39	30	38	42	37	53	7	5	10	48	38	40	33	52	25	30	8	50	59	45	39	32	30	88	64	38	26	11	4	14	25	54	36
Ga01G1552	0	0	0	0	0	0	0	0	0	0	0	0	0	1	0	0	0	0	0	0	0	0	0	0	0	1	0	1	0	1	1	0	0	0	0	1
Ga01G1553	0	7	5	3	2	1	3	0	1	2	1	0	8	4	9	13	14	8	6	1	11	1	12	3	4	3	7	8	2	4	4	1	7	4	7	10
Ga01G1554	33	49	111	48	48	33	18	10	47	11	16	27	87	79	65	71	95	94	77	25	88	29	58	60	187	31	116	95	220	71	44	37	56	30	119	70
Ga01G1555	0	0	0	0	0	0	0	0	0	0	0	0	0	0	0	0	0	0	0	0	0	0	0	0	0	0	0	0	0	0	0	0	0	0	0	0
Ga01G1556	748	868	1174	1171	934	852	892	1031	1130	904	734	859	1210	1112	1420	1010	1345	1153	1052	953	1331	1117	1040	776	1275	636	1672	1313	1752	963	1027	989	1057	863	2430	1793
Ga01G1557	0	0	0	0	0	0	0	0	0	0	0	0	0	0	0	0	0	0	0	0	0	0	0	0	0	0	0	0	0	0	0	0	0	0	0	0
Ga01G1558	0	0	0	0	0	0	0	0	0	0	0	0	0	0	0	0	0	0	0	0	0	0	4	0	0	0	0	0	0	0	0	0	0	0	0	1
Ga01G1559	0	0	1	0	0	0	0	0	1	0	1	1	0	0	0	0	0	0	0	0	0	1	2	1	0	0	0	0	0	0	0	0	2	0	0	0
Ga01G1560	140	134	199	302	249	286	221	206	288	306	194	172	220	228	266	185	241	191	203	121	257	201	209	195	179	129	362	309	385	140	185	208	183	162	441	357
Ga01G1561	267	297	300	319	287	387	311	328	286	364	270	242	392	339	381	314	359	331	321	229	414	277	298	275	361	258	567	477	499	236	276	314	270	324	676	564
Ga01G1562	263	272	294	282	313	305	262	274	223	348	267	225	369	329	327	298	358	373	323	203	360	253	258	222	344	222	493	485	486	248	271	334	250	292	681	610
Ga01G1563	313	503	475	513	414	426	379	531	357	390	290	282	691	649	674	487	553	483	503	329	525	608	357	343	647	430	881	960	1042	552	505	527	546	369	775	682
Ga01G1564	1110	1287	1539	1466	1296	1419	1151	1170	1461	843	752	811	1759	1429	1535	1169	1341	1321	1353	1083	1302	1128	1370	1173	1652	916	2079	2091	2279	1315	1307	1179	1266	1094	2324	1932
Ga01G1565	139	161	163	182	159	148	140	224	183	228	164	141	230	178	151	128	145	171	196	109	192	150	150	146	224	118	316	203	281	112	143	148	148	120	353	326
Ga01G1566	281	450	350	342	355	388	231	382	289	512	323	230	398	396	303	228	362	298	319	205	294	252	293	267	383	288	587	486	493	341	365	333	383	280	680	712
Ga01G1567	212	220	324	348	383	336	412	840	334	1381	703	612	360	304	254	267	310	324	377	199	303	520	514	427	249	139	411	307	354	224	283	248	242	316	786	820
Ga01G1568	0	0	0	0	0	0	0	0	0	0	0	0	0	0	0	0	0	0	0	0	0	0	0	0	0	0	0	0	0	0	0	0	0	0	0	0
Ga01G1569	46	86	138	135	388	137	67	555	51	897	385	113	68	70	69	39	72	76	69	29	59	58	104	93	134	35	159	96	117	71	76	65	54	77	199	281
Ga01G1570	0	0	0	0	0	0	2	0	0	0	0	0	3	1	0	0	0	0	0	0	1	0	0	0	0	0	0	0	0	0	0	1	0	0	0	0
Ga01G1571	0	0	0	0	0	0	0	0	1	0	0	0	0	0	0	0	1	0	0	0	0	0	0	0	0	1	0	1	0	0	0	0	0	0	0	0
Ga01G1572	619	605	739	1093	900	1174	585	760	850	789	585	597	1275	875	758	966	969	969	843	700	934	1081	1071	676	394	515	1064	1013	738	348	567	501	571	406	1149	875
Ga01G1573	0	0	0	0	0	0	0	0	0	0	0	0	0	0	0	0	0	0	0	0	0	0	0	0	0	0	0	0	0	0	0	0	0	0	0	0
Ga01G1574	769	735	876	894	717	810	727	764	834	1065	819	676	954	908	921	816	941	970	799	621	868	1041	718	705	997	580	1364	1319	1230	698	875	777	865	706	1555	1352
Ga01G1575	117	215	87	143	74	119	177	50	142	111	125	199	269	266	192	325	720	259	394	467	625	321	635	909	64	178	443	95	61	130	130	93	74	1141	1414	996
Ga01G1576	605	758	849	872	824	769	735	747	738	1256	901	677	960	806	761	687	876	774	865	538	863	961	866	843	808	634	1423	1098	1340	735	714	789	695	700	1802	1459
Ga01G1577	0	0	0	0	0	0	0	0	0	1	0	0	0	0	0	0	1	0	0	0	0	0	0	1	0	0	0	0	0	0	0	0	0	0	0	0
Ga01G1578	25	26	60	56	31	21	46	54	50	85	79	33	61	57	48	30	36	48	28	11	73	319	45	65	38	10	39	28	44	23	27	29	21	13	51	39
Ga01G1579	0	0	0	0	1	0	0	0	0	0	0	0	0	0	0	0	0	0	0	0	0	0	0	0	0	0	0	0	0	0	0	0	0	0	0	0
Ga01G1580	0	0	0	0	0	0	0	0	0	0	0	0	0	0	0	0	0	0	0	0	0	0	0	0	0	0	0	0	0	0	0	0	0	0	1	0
Ga01G1581	0	0	0	0	0	0	0	0	0	0	0	0	0	0	0	0	0	0	0	0	0	0	0	0	0	0	0	0	0	0	0	0	0	0	0	0
Ga01G1582	0	0	0	0	0	0	0	0	0	0	0	0	0	0	0	0	0	0	0	0	0	0	0	0	0	0	0	0	0	0	0	0	0	0	0	0
Ga01G1583	2736	3561	2481	4608	3578	4025	5439	6173	5554	6626	4153	4716	5373	4824	4194	3662	5992	4876	3725	3058	4760	3129	6111	5851	2261	2358	5590	5102	5056	2743	3215	3910	3069	8756	12525	7756
Ga01G1584	3274	2294	1945	4143	4645	6484	4423	6492	4746	3811	2250	3359	6559	3483	2741	5276	5829	4880	6826	4182	6406	7495	7008	4241	2098	3240	5891	4886	3931	2099	2988	2972	2885	6091	12107	10642
Ga01G1585	272	336	339	258	216	342	322	378	345	337	280	262	498	348	302	331	345	395	412	229	402	342	367	289	408	364	734	645	612	326	293	328	352	424	1100	955
Ga01G1586	5	4	10	3	5	4	6	3	5	1	2	6	7	6	6	7	11	10	2	2	5	3	6	4	4	6	12	9	7	5	2	3	0	5	11	2
Ga01G1587	0	0	0	0	0	0	0	0	0	0	0	0	0	0	0	0	0	0	0	0	0	0	0	0	0	0	0	0	0	0	0	0	0	0	0	0
Ga01G1588	0	0	0	0	0	0	0	0	0	0	0	0	0	0	0	0	0	0	0	0	0	0	0	0	0	0	0	0	0	0	0	0	0	0	0	0
Ga01G1589	4	0	0	1	0	0	2	1	0	0	0	0	3	0	0	1	0	1	0	0	0	0	1	0	1	1	10	0	2	1	0	1	2	0	2	0
Ga01G1590	0	0	0	0	0	0	0	0	0	0	0	0	0	0	0	0	0	0	0	0	0	0	0	0	0	0	0	0	0	0	0	0	0	0	0	0
Ga01G1591	0	0	0	0	0	0	0	0	0	0	0	0	0	0	0	0	0	0	0	0	0	0	0	0	0	0	1	0	0	1	0	1	0	0	0	2
Ga01G1592	1	1	0	1	0	0	1	2	0	0	0	0	0	1	0	0	0	0	0	0	2	0	0	1	1	4	10	2	0	1	0	1	3	1	0	0
Ga01G1593	0	0	0	0	0	0	0	0	0	0	0	0	0	0	0	0	0	0	0	0	0	0	0	0	0	0	0	0	0	0	0	0	0	0	0	0
Ga01G1594	14	29	52	30	23	27	51	33	30	8	19	12	87	63	46	26	36	62	40	26	136	27	15	24	232	147	367	462	441	211	364	293	322	454	550	389
Ga01G1595	504	561	782	545	430	488	410	346	555	351	288	246	765	654	819	543	674	689	724	413	763	581	449	463	932	571	1347	999	1310	616	604	621	664	403	948	557
Ga01G1596	322	380	419	405	352	360	278	363	303	351	354	345	543	439	463	327	445	350	351	300	421	207	432	359	392	293	782	676	662	334	369	365	394	429	704	488
Ga01G1597	34	42	56	35	16	20	28	20	22	39	39	52	80	90	124	38	55	49	24	8	70	30	35	39	105	27	160	73	166	115	42	26	62	335	137	67
Ga01G1598	11	21	10	12	11	11	27	29	16	46	39	22	29	22	13	12	12	16	23	11	30	23	30	30	10	19	33	19	24	12	11	14	10	12	53	89
Ga01G1599	304	351	399	418	369	353	440	413	437	591	441	410	524	392	357	388	437	441	369	251	366	345	404	340	353	260	767	575	622	330	296	360	338	317	941	808
Ga01G1600	0	0	0	1	0	0	0	1	0	1	2	1	11	8	0	0	0	4	0	2	24	1	0	4	0	0	1	0	0	1	0	0	1	0	0	1
Ga01G1601	0	0	0	1	0	0	0	0	0	0	0	0	0	0	0	0	0	0	0	0	0	0	0	0	0	0	0	0	0	0	0	0	0	0	0	0
Ga01G1602	0	0	0	0	0	0	0	0	0	0	0	0	0	0	0	0	0	0	0	0	0	0	0	0	0	0	0	0	0	0	0	0	0	0	0	0
Ga01G1603	0	0	0	0	0	0	0	0	0	0	0	0	0	0	0	0	0	0	0	0	0	0	0	0	0	0	0	0	0	0	0	0	0	0	0	0
Ga01G1604	772	985	1207	1156	921	1082	895	788	1061	643	636	726	1349	1103	1151	948	1041	1016	983	828	1139	726	1069	933	1016	744	1573	1382	1629	851	853	915	882	840	1762	1378
Ga01G1605	491	572	642	818	662	704	583	716	780	727	617	597	1022	714	679	710	756	815	712	532	740	825	696	605	734	449	1131	1064	1248	612	628	777	713	580	1300	1065
Ga01G1606	17	14	24	26	26	21	8	21	27	22	17	27	29	33	26	17	24	21	13	23	33	22	18	22	25	13	40	26	39	33	22	25	25	20	47	50
Ga01G1607	573	637	793	650	561	775	658	768	693	928	673	467	954	730	655	657	872	872	740	447	754	782	708	615	648	476	1145	1043	1101	515	656	695	651	604	1538	1178
Ga01G1608	0	0	0	0	0	0	0	0	0	0	0	0	0	0	0	0	0	0	0	0	0	0	0	0	0	0	0	0	0	0	0	0	0	0	0	0
Ga01G1609	0	0	0	0	0	0	0	0	0	0	0	0	0	0	0	0	0	0	0	0	0	0	0	0	0	0	0	0	0	0	0	0	0	0	0	0
Ga01G1610	27	44	46	37	36	31	81	35	73	80	77	87	51	34	28	33	59	81	56	58	100	26	52	91	8	9	8	22	5	5	13	11	8	62	90	115
Ga01G1611	1569	1913	2264	2498	2088	2292	1908	1963	2255	2589	1923	1735	2816	2130	2119	2215	2425	2470	2286	1769	2274	1922	2345	2054	2131	1703	4123	3176	3631	1811	2109	2222	2035	2134	4788	4091
Ga01G1612	1	5	2	1	1	4	1	3	0	11	2	3	396	310	309	278	309	318	364	205	314	367	311	339	316	214	546	429	451	257	300	310	291	279	755	753
Ga01G1613	0	0	0	0	0	0	0	0	0	0	0	0	0	0	0	0	0	0	0	0	0	0	0	0	0	0	0	0	0	0	0	0	0	0	0	0
Ga01G1614	269	271	267	314	273	345	286	350	221	352	231	242	323	222	191	252	250	313	306	166	284	259	249	202	230	220	361	450	334	170	256	297	263	285	705	690
Ga01G1615	1146	1295	1449	1262	1100	1342	890	722	973	383	449	561	1652	1484	1538	1234	1397	1493	1394	1010	1401	966	1069	1054	1283	817	1851	1746	1947	1068	1217	1092	1133	918	1787	1227
Ga01G1616	5	4	4	6	3	8	22	9	8	1	1	4	11	4	9	5	5	4	7	3	4	2	12	12	5	7	14	18	5	0	2	5	4	8	8	10
Ga01G1617	0	0	0	0	0	0	0	0	0	0	0	0	0	0	0	0	0	0	0	0	0	0	0	0	0	0	0	0	0	0	0	0	0	0	0	0
Ga01G1618	1790	2194	2444	3200	2900	3187	2942	3300	2939	3628	2983	2191	3655	2680	2619	2418	2838	2690	3256	2169	3184	3747	3861	3430	2838	1986	4943	3372	4217	2413	2323	2468	2154	2597	5721	5203
Ga01G1619	0	0	0	0	0	0	0	0	0	0	0	0	0	0	0	0	0	0	0	0	0	0	0	0	0	0	0	0	0	0	0	0	0	0	0	0
Ga01G1620	0	0	1	0	1	0	0	0	0	1	0	1	1	0	1	0	0	0	0	0	0	0	0	0	1	0	0	0	0	0	0	0	0	1	0	1
Ga01G1621	69	76	117	81	81	68	76	68	76	121	69	67	110	63	70	67	87	93	56	38	64	48	60	58	74	75	100	105	114	67	77	92	59	57	117	118
Ga01G1622	44	30	44	59	47	40	44	44	51	49	34	38	57	53	45	35	45	54	40	20	51	29	41	25	54	46	79	58	76	30	32	50	46	33	81	93
Ga01G1623	79	65	86	69	64	69	68	77	70	95	44	66	101	76	48	71	89	76	70	56	77	45	68	82	82	45	136	101	115	77	60	52	59	58	116	118
Ga01G1624	28	31	32	41	36	37	50	48	40	70	45	25	44	45	48	35	37	36	36	27	41	51	47	41	32	32	56	50	47	42	35	32	27	24	59	48
Ga01G1625	0	0	0	0	0	0	0	0	0	0	0	0	0	0	0	0	0	0	0	0	0	0	0	0	0	0	0	0	0	0	0	0	0	0	0	0
Ga01G1626	16	20	24	21	10	21	5	9	21	11	10	8	40	19	10	16	31	29	20	26	19	26	22	9	17	3	27	25	26	11	11	14	18	8	35	27
Ga01G1627	0	0	0	0	0	0	0	0	0	0	0	0	0	0	0	0	0	0	0	0	0	0	0	0	0	0	0	0	0	0	0	0	0	0	0	0
Ga01G1628	93	145	130	131	130	146	107	129	131	177	140	100	182	144	129	96	150	153	106	120	142	109	111	102	129	83	203	210	200	102	127	127	106	130	256	223
Ga01G1629	97	143	119	115	111	115	98	130	123	143	97	102	147	137	123	114	144	128	104	91	105	96	117	107	106	87	168	220	189	108	105	150	115	110	220	216
Ga01G1630	553	536	616	819	763	795	898	1088	831	1545	1063	787	897	687	627	663	833	788	884	459	789	937	966	789	604	496	1226	921	889	562	595	618	542	686	1727	1700
Ga01G1631	168	182	195	132	121	100	179	142	179	293	225	318	224	174	164	226	237	225	170	117	209	206	172	213	181	124	392	264	273	154	162	205	158	309	656	700
Ga01G1632	0	0	0	0	0	0	0	0	0	0	0	0	0	0	0	0	0	0	0	0	0	0	0	0	0	0	0	0	0	0	0	0	0	0	0	0
Ga01G1633	0	0	0	0	0	0	0	0	0	0	0	0	0	0	0	0	0	0	0	0	0	0	0	0	0	0	0	0	0	0	0	0	0	0	0	0
Ga01G1634	35	114	69	218	275	330	240	322	143	1525	2077	662	24	46	26	39	147	73	154	28	159	454	362	526	194	25	72	146	70	94	751	146	514	458	1342	2046
Ga01G1635	586	663	755	777	734	801	803	804	755	1236	886	746	941	760	670	710	844	803	837	532	830	824	830	820	636	596	1423	1079	1060	611	662	722	671	836	2061	2025
Ga01G1636	69	68	99	97	100	94	91	117	85	58	69	65	105	91	62	100	115	95	94	49	101	58	77	98	94	49	183	152	131	78	74	69	87	66	161	170
Ga01G1637	0	0	0	0	0	0	0	0	0	0	0	0	0	0	0	0	0	0	0	0	0	0	0	0	0	0	0	0	0	0	0	0	0	0	0	0
Ga01G1638	19	11	27	12	3	2	2	8	6	6	8	11	9	5	10	11	13	14	1	3	8	4	5	5	9	2	15	8	29	15	6	6	8	2	6	10
Ga01G1639	7274	6918	6988	6042	4775	7841	3604	1482	8569	390	795	1393	13285	8097	4537	8060	7119	8781	7628	7629	6099	4079	2299	1686	6512	7571	12275	14425	12119	6224	5883	9971	7022	2142	5064	3330
Ga01G1640	0	0	0	0	0	0	0	0	0	0	0	0	0	0	0	0	0	0	0	0	0	0	0	0	0	0	0	0	0	0	0	0	0	0	0	0
Ga01G1641	0	1	3	1	1	0	1	0	6	0	0	0	2	0	0	0	1	3	0	0	0	0	0	1	1	1	1	3	3	2	2	0	1	0	0	2
Ga01G1642	4	1	3	2	3	1	6	1	3	14	9	1	0	1	1	0	0	0	1	0	0	1	0	1	2	0	3	11	1	2	2	7	1	1	4	2
Ga01G1643	712	822	939	877	655	748	759	940	863	718	530	599	1220	1015	930	860	1015	1012	813	682	854	741	685	724	921	610	1486	1260	1370	685	771	777	751	688	1368	1094
Ga01G1644	10	13	10	5	5	6	2	0	7	0	0	3	12	7	4	7	9	14	7	13	6	0	3	5	9	5	10	15	14	14	6	12	8	2	8	6
Ga01G1645	185	178	243	122	84	96	126	147	107	498	288	265	256	162	182	160	176	160	103	114	121	62	83	143	204	157	409	355	307	210	176	183	222	117	271	257
Ga01G1646	911	1237	1713	1150	831	676	679	694	1201	327	335	445	2966	2366	2423	1190	1153	1350	1229	1679	1344	1905	600	675	3093	1178	2906	2986	3953	1921	1863	1899	2031	421	1078	712
Ga01G1647	0	2	1	0	0	0	0	1	0	0	0	0	2	1	0	1	2	1	1	0	1	1	0	0	2	9	9	3	2	1	1	0	2	0	0	0
Ga01G1648	1	2	11	6	1	1	38	5	9	1	4	3	10	5	9	0	5	6	0	1	27	0	2	6	5	7	4	1	1	0	0	11	2	0	1	2
Ga01G1649	0	0	0	0	0	0	0	0	0	0	0	0	0	0	0	0	0	0	0	0	0	0	0	0	0	0	0	0	0	0	0	0	0	0	0	0
Ga01G1650	80	115	120	116	105	98	125	111	100	227	194	123	135	97	123	87	138	138	107	64	155	114	123	114	126	95	205	173	165	116	127	120	105	90	275	306
Ga01G1651	11	25	64	30	10	5	65	35	66	22	30	33	47	59	36	10	28	54	40	13	99	10	24	96	36	15	28	13	15	9	21	53	11	14	14	69
Ga01G1652	0	0	0	0	0	0	0	0	0	0	0	0	0	0	0	0	0	0	0	0	0	0	0	0	0	0	0	0	0	0	0	0	0	0	0	0
Ga01G1653	0	0	0	0	0	0	0	0	0	0	0	0	0	0	0	0	0	0	0	0	0	0	0	0	0	0	0	0	0	0	0	0	0	0	0	0
Ga01G1654	0	0	0	0	0	0	0	0	0	0	0	0	0	0	0	0	0	0	0	0	0	0	0	0	0	0	0	0	0	0	0	0	0	0	0	0
Ga01G1655	0	0	1	0	1	0	0	0	0	0	0	0	0	0	0	0	1	0	0	0	1	1	0	0	0	0	0	0	0	0	0	0	0	0	1	0
Ga01G1656	1	11	4	4	2	0	4	20	2	23	32	9	9	6	3	6	11	7	8	20	11	15	3	6	10	19	9	17	29	13	18	38	14	5	12	9
Ga01G1657	0	0	0	0	0	0	0	0	0	0	0	0	0	0	0	0	0	0	0	0	0	0	0	0	0	0	0	0	0	0	0	0	0	0	0	0
Ga01G1658	0	0	0	0	0	0	0	0	0	1	0	0	0	0	0	0	0	0	0	0	0	0	0	0	0	0	0	0	0	0	0	0	0	0	0	0
Ga01G1659	0	0	0	0	0	0	0	0	0	0	0	0	0	0	0	0	0	0	0	0	0	0	0	0	0	0	0	0	0	0	0	0	0	0	0	0
Ga01G1660	18	12	16	14	15	8	11	10	8	23	12	24	15	21	19	15	16	15	11	7	7	9	18	12	10	12	37	19	18	14	13	9	18	13	47	29
Ga01G1661	55	45	49	46	46	30	62	55	53	52	49	29	89	57	59	77	63	70	59	58	45	52	36	35	46	56	157	91	79	44	35	48	37	45	92	77
Ga01G1662	1327	1454	1586	1573	1322	1458	1353	1495	1548	1484	1099	873	2465	2005	1745	1736	1951	2060	1802	1287	1599	1866	1442	1114	1913	1425	3463	2487	2889	1664	1472	1660	1338	1072	2660	2407
Ga01G1663	0	0	0	0	0	0	0	0	0	0	0	0	0	0	0	0	0	0	0	0	0	0	0	0	0	0	0	0	0	0	0	0	0	0	0	0
Ga01G1664	0	0	0	0	0	0	0	0	0	0	0	0	0	0	0	0	0	0	0	0	0	0	0	0	0	0	0	0	0	0	0	0	0	0	0	0
Ga01G1665	0	0	0	0	0	0	0	0	0	0	0	0	0	0	0	0	0	0	0	0	0	0	0	0	0	0	0	0	0	0	0	0	0	0	0	0
Ga01G1666	148	222	322	207	630	251	252	336	559	1368	1111	811	768	400	188	555	656	609	354	455	327	849	148	226	264	218	859	565	426	328	561	571	393	328	1074	1565
Ga01G1667	6	11	4	13	6	1	56	58	13	276	305	17	11	12	21	6	7	13	3	2	10	1	4	15	16	15	24	12	22	25	15	11	13	4	9	8
Ga01G1668	1386	1942	2492	1696	1657	1450	1109	858	1477	897	824	853	2225	2066	1883	1662	1974	2224	1558	1258	1752	1093	1479	1485	1617	932	2333	2093	2526	1522	1739	1838	1701	1260	2987	2168
Ga01G1669	326	406	358	487	430	400	378	493	462	681	470	290	569	442	430	436	601	616	568	312	540	554	381	358	470	281	701	669	584	409	426	396	399	303	897	806
Ga01G1670	486	502	568	594	563	651	555	714	648	862	595	544	848	663	619	576	705	695	628	446	662	656	645	572	633	391	991	925	929	517	568	608	533	504	1322	1200
Ga01G1671	21	27	17	42	50	46	17	24	38	41	11	14	39	40	22	12	56	32	60	16	54	114	88	73	25	71	136	43	23	39	32	26	15	49	109	205
Ga01G1672	214	265	273	289	382	290	307	416	339	494	349	257	411	325	280	274	317	296	289	193	302	246	259	283	371	208	640	511	514	264	276	315	308	293	758	671
Ga01G1673	1	0	0	1	0	0	1	1	0	1	0	0	0	0	0	0	0	0	1	0	0	0	0	1	2	0	0	0	0	2	0	2	0	0	1	0
Ga01G1674	940	1402	1528	1472	1272	1386	1387	1453	1425	1202	1230	1139	1697	1465	1264	1354	1491	1462	1328	1110	1505	983	1387	1452	1222	886	2223	1940	1887	1039	1360	1373	1266	1428	3418	3142
Ga01G1675	0	0	0	0	0	0	0	0	0	0	2	1	0	0	1	0	0	0	0	0	0	0	0	0	0	0	0	0	0	0	0	0	0	0	0	0
Ga01G1676	3	1	5	3	3	6	9	9	14	2	8	8	1	2	3	1	1	0	2	1	1	0	0	4	11	1	9	6	13	8	1	4	8	6	9	12
Ga01G1677	126	182	190	179	147	142	114	105	163	133	94	115	172	179	185	133	171	145	180	114	157	115	128	132	193	107	260	244	276	159	144	148	169	127	297	204
Ga01G1678	310	349	371	309	300	310	313	263	417	359	261	247	415	265	280	279	348	309	240	189	227	195	243	257	172	194	610	405	386	190	236	247	232	229	590	464
Ga01G1679	415	462	575	530	477	544	450	444	537	599	433	468	572	431	477	376	505	463	332	293	403	310	396	349	287	293	732	517	483	268	332	304	296	313	801	669
Ga01G1680	78	100	103	78	70	78	75	86	83	103	79	78	92	57	73	84	105	91	58	41	69	61	71	59	40	44	106	104	74	44	44	48	48	59	143	123
Ga01G1681	613	626	671	885	836	947	797	1210	997	1278	902	778	1125	835	685	684	743	765	762	548	741	898	800	627	588	596	1291	882	964	491	619	686	595	607	1516	1386
Ga01G1682	0	0	0	0	0	0	0	0	0	0	0	0	0	0	0	0	0	0	0	0	0	0	0	0	0	0	0	0	1	0	0	0	0	0	0	0
Ga01G1683	0	0	0	0	0	0	0	0	0	0	0	0	0	0	0	0	0	0	0	0	0	0	0	0	0	0	0	0	0	0	0	0	0	0	0	1
Ga01G1684	0	0	0	0	0	0	0	0	0	0	0	0	0	0	0	0	1	0	0	1	0	0	0	0	0	0	0	0	0	0	0	0	0	0	0	0
Ga01G1685	0	0	0	0	0	0	0	0	0	0	0	1	0	0	0	0	0	0	0	0	0	0	0	0	0	1	1	0	0	0	0	0	0	0	0	1
Ga01G1686	0	0	0	0	0	0	0	0	0	0	0	0	0	0	0	0	0	0	0	0	0	0	0	0	0	0	0	0	0	0	0	1	0	0	0	1
Ga01G1687	3	6	18	16	13	13	22	13	14	17	11	14	18	14	13	8	10	22	8	2	29	4	22	28	3	5	20	8	17	21	6	24	13	21	40	41
Ga01G1688	2253	2418	2613	2527	2339	2682	2059	1821	1984	992	1236	1440	2881	2479	2420	2625	3129	3365	2766	1957	2808	2394	2400	2023	2251	1345	3100	3407	3547	2034	2534	2463	2302	2337	5240	4096
Ga01G1689	833	877	1158	1134	935	921	1050	1247	1082	1823	1256	976	1521	1145	1149	974	1246	1168	1181	773	1238	1090	1178	1124	961	610	1832	1253	1459	854	842	873	909	932	2406	2036
Ga01G1690	534	644	865	1073	954	933	999	1225	1243	1983	1280	867	1226	1024	1046	823	1002	891	1160	784	1189	1076	1067	1070	1112	508	1766	1104	1540	907	816	787	817	905	2476	2091
Ga01G1691	87	57	123	220	394	284	454	702	554	2672	1475	650	388	117	50	256	344	262	359	106	371	1617	507	617	137	178	482	199	207	140	350	568	176	670	1237	1472
Ga01G1692	1753	1818	1923	2302	2353	2086	2744	3018	1858	2245	1856	1744	2202	1916	1942	2056	2830	2594	2254	1185	2187	2869	2266	2079	1913	1510	2857	3267	2632	1499	1995	1965	1925	1980	5085	4854
Ga01G1693	165	222	229	258	254	255	270	263	234	400	248	241	248	238	187	202	240	242	230	143	214	242	254	170	238	183	395	382	363	162	191	230	219	213	559	456
Ga01G1694	906	1084	1430	1334	1030	1053	1233	1252	1270	2540	1717	1290	1795	1378	1393	1210	1673	1391	1408	907	1467	1304	1414	1237	1258	639	2112	1540	1907	1165	1084	1153	1210	1095	2927	2355
Ga01G1695	6	2	2	34	37	32	29	47	37	50	37	33	27	6	2	14	18	9	31	12	9	118	27	18	1	24	9	18	6	4	53	64	15	20	53	57
Ga01G1696	457	553	629	599	550	583	541	610	602	751	608	558	856	714	591	614	651	737	659	489	681	586	654	605	663	531	1365	907	1127	592	650	639	603	571	1289	984
Ga01G1697	734	759	1002	987	795	875	1074	1341	933	1903	1114	858	1192	1002	923	871	1138	1144	1008	661	1046	1146	1016	886	927	594	1533	1332	1396	762	809	863	769	719	1995	1707
Ga01G1698	3	3	3	2	1	1	17	76	0	282	79	20	11	8	6	11	9	9	8	4	2	21	3	3	16	5	24	18	26	18	5	23	6	1	5	8
Ga01G1699	2	0	1	4	3	3	6	19	5	473	529	44	0	3	0	3	0	2	2	0	15	9	7	12	1	7	1	4	1	3	2	1	3	2	20	12
Ga01G1700	0	0	0	2	2	4	1	0	2	1	2	2	1	2	1	2	5	4	2	2	4	2	2	1	0	0	1	1	0	0	2	1	0	0	3	3
Ga01G1701	1	37	29	8	1	3	4	13	2	39	113	2	3	5	4	2	2	6	3	0	2	2	2	2	21	1	3	17	12	11	81	26	72	9	27	108
Ga01G1702	3	3	3	25	17	34	22	18	26	28	4	4	7	12	8	3	7	6	1	0	9	0	5	5	9	6	50	27	12	1	7	1	5	6	4	4
Ga01G1703	395	516	595	595	619	647	573	769	561	1205	675	485	575	469	389	414	474	440	490	194	439	512	532	373	806	468	1303	1190	1078	564	677	560	755	684	2159	2415
Ga01G1704	2	2	2	7	4	3	3	1	0	8	3	3	2	1	0	1	2	0	0	1	1	1	0	0	0	0	0	1	0	0	0	0	1	0	2	2
Ga01G1705	87	75	123	89	92	86	93	78	107	137	104	94	123	90	93	82	120	82	84	64	85	60	104	91	93	91	249	176	166	101	86	90	81	112	236	172
Ga01G1706	0	0	1	0	0	0	1	0	0	2	0	0	2	1	1	0	1	3	0	0	1	1	0	0	0	0	0	0	0	0	0	1	0	0	0	0
Ga01G1707	3600	4247	4392	4731	4153	4577	3793	3898	3728	6753	4643	4035	5104	4083	4521	4495	5335	4983	4097	3244	4497	4382	4933	4250	3814	3047	6962	7235	6159	3630	4234	4122	4327	4763	9381	8006
Ga01G1708	140	138	293	262	412	248	133	189	144	5200	1402	568	290	231	175	398	335	320	214	139	183	96	386	277	201	175	788	273	224	176	119	131	154	185	273	176
Ga01G1709	243	235	243	331	356	399	258	367	263	644	432	331	274	248	281	226	285	298	355	123	277	291	322	250	194	177	347	290	340	188	211	214	198	235	611	628
Ga01G1710	709	778	823	845	811	893	802	942	758	1427	991	708	1018	748	718	807	973	873	867	638	956	1065	860	779	721	601	1355	1074	1148	592	726	685	591	797	1631	1471
Ga01G1711	55	62	62	56	49	45	59	48	55	110	85	65	81	49	52	63	66	59	53	28	68	52	60	58	60	54	129	117	84	41	57	49	56	60	137	146
Ga01G1712	0	0	4	0	0	2	1	1	1	0	0	0	3	1	0	0	2	0	1	0	3	0	0	1	1	0	0	0	1	0	1	0	0	0	1	0
Ga01G1713	0	0	0	0	0	0	0	0	0	0	0	0	0	0	0	0	0	1	0	0	0	0	1	0	0	0	1	0	0	0	0	0	0	2	1	1
Ga01G1714	0	0	1	1	1	0	3	2	0	4	3	0	2	0	0	0	1	0	0	0	0	0	2	2	0	0	1	1	0	0	0	1	2	0	1	2
Ga01G1715	270	250	363	454	389	373	455	720	390	1461	914	616	396	326	307	276	389	325	392	173	416	452	485	444	396	229	661	462	518	255	299	320	281	414	1087	1011
Ga01G1716	0	0	0	0	0	0	0	0	0	0	0	0	0	0	0	0	0	0	0	0	0	0	0	0	0	0	0	0	0	0	0	0	1	0	0	0
Ga01G1717	4	4	2	1	4	0	5	8	6	4	10	4	3	5	3	1	0	3	1	1	11	1	1	1	0	2	4	9	0	1	20	15	22	113	18	7
Ga01G1718	0	0	0	2	5	2	19	80	2	45	82	29	15	6	3	3	3	2	6	6	2	9	20	10	12	103	15	2	11	4	1	34	1	2	49	5
Ga01G1719	0	0	0	0	0	0	0	0	0	0	0	0	0	0	0	0	0	0	0	0	0	0	0	0	0	0	0	0	0	0	0	0	0	0	0	0
Ga01G1720	0	0	0	0	0	0	0	0	0	0	0	0	0	0	0	0	0	0	0	0	0	0	0	0	0	0	0	0	0	0	0	0	0	0	0	0
Ga01G1721	0	0	0	0	0	0	0	0	0	0	0	0	0	0	0	0	0	0	0	0	0	0	0	0	0	0	0	0	0	0	0	0	0	0	0	0
Ga01G1722	0	0	0	0	0	0	0	0	0	0	0	0	0	0	0	0	0	0	0	0	0	0	0	0	0	0	0	0	0	0	0	0	0	0	0	0
Ga01G1723	86	91	135	135	112	123	125	89	166	198	125	114	167	168	155	98	136	138	172	125	174	200	176	139	166	85	278	177	208	123	141	117	108	128	296	251
Ga01G1724	0	0	0	0	0	0	0	0	0	0	0	0	0	0	0	0	0	0	0	0	0	0	0	0	0	0	0	0	0	0	0	0	0	0	0	0
Ga01G1725	0	0	0	0	0	0	0	0	0	0	0	0	0	0	0	0	0	0	0	0	0	0	0	0	0	0	0	0	0	0	0	0	0	0	0	0
Ga01G1726	12	10	20	4	5	10	9	19	8	15	14	2	34	14	35	21	18	14	12	5	14	105	9	5	35	54	35	30	51	17	21	26	22	3	4	2
Ga01G1727	0	0	0	0	0	0	0	0	0	0	0	0	0	0	0	0	0	1	0	0	0	1	0	0	0	0	0	1	1	0	0	0	0	0	0	0
Ga01G1728	0	0	0	0	0	0	0	0	0	0	0	0	0	0	0	0	0	0	0	0	0	0	0	0	0	0	0	0	0	0	0	0	0	0	0	0
Ga01G1729	2	0	0	1	0	0	0	1	0	0	0	1	13	1	1	1	0	3	5	1	0	299	0	1	2	151	23	8	6	6	1	24	7	0	12	0
Ga01G1730	0	0	0	0	0	0	0	0	0	0	0	0	0	0	0	0	0	0	0	0	0	0	0	0	0	0	0	0	0	0	0	0	0	0	0	0
Ga01G1731	0	0	0	0	0	0	0	0	0	0	0	0	0	0	0	0	0	0	0	0	0	0	0	0	0	0	0	0	0	0	0	0	0	0	0	0
Ga01G1732	0	0	1	0	0	1	6	1	0	4	9	3	0	0	1	0	0	3	0	0	2	0	1	3	0	0	0	1	1	0	0	0	1	4	2	3
Ga01G1733	43	60	48	52	44	56	69	28	30	9	11	8	148	110	167	84	73	82	135	36	211	36	191	200	54	48	90	102	101	24	51	41	46	19	86	46
Ga01G1734	1	0	1	0	1	0	1	1	1	2	2	4	0	0	0	0	0	0	0	0	0	0	0	1	0	0	0	0	0	0	0	0	0	0	1	0
Ga01G1735	0	0	0	0	0	0	0	0	0	0	0	0	0	0	0	0	0	0	0	0	0	0	0	0	0	0	0	0	0	0	0	0	0	0	0	0
Ga01G1736	2782	2939	3274	3352	3118	3759	3760	5055	3107	6474	4269	3488	5061	3891	3517	3801	4703	4426	3869	2682	4330	4203	4754	3729	3437	2563	5229	5452	4656	2765	3135	2807	3112	3321	7831	7834
Ga01G1737	0	0	0	0	0	0	0	0	0	0	0	0	0	0	0	0	0	0	0	0	0	0	0	0	0	0	0	0	0	0	0	0	0	0	0	0
Ga01G1738	968	308	2116	555	320	203	387	171	489	4145	4768	1866	63	68	1419	25	516	446	290	46	364	665	4216	8749	101	58	84	82	88	68	422	146	569	1515	2970	1891
Ga01G1739	0	0	0	0	0	0	0	0	0	0	0	0	0	1	0	0	0	0	0	0	0	0	0	0	0	0	0	0	0	0	0	0	0	0	0	0
Ga01G1740	3	2	5	2	3	0	11	12	9	11	5	3	14	8	8	0	6	3	4	1	21	3	4	8	3	5	7	2	11	4	1	2	1	4	13	11
Ga01G1741	0	0	0	0	0	0	0	0	0	0	0	0	0	0	0	0	0	0	1	0	0	0	0	0	0	0	0	0	0	0	0	0	0	0	0	0
Ga01G1742	105	138	123	133	147	147	135	145	160	182	137	117	183	154	167	116	188	161	177	111	181	146	180	167	163	93	256	200	211	130	114	139	121	158	366	264
Ga01G1743	1	1	3	3	4	2	1	3	6	0	1	2	11	8	10	1	1	7	2	6	10	1	1	1	22	3	10	3	15	8	5	3	4	1	1	2
Ga01G1744	509	675	659	873	894	1184	811	1255	679	1052	688	488	1158	828	914	609	755	645	1054	686	1032	697	862	622	983	570	1257	1134	1354	691	684	857	619	589	1220	986
Ga01G1745	0	2	0	0	2	0	4	3	2	36	16	4	2	1	1	1	0	2	2	1	1	7	2	5	2	0	3	1	1	3	0	1	0	0	0	5
Ga01G1746	685	843	870	843	748	795	592	628	728	514	490	639	968	863	855	733	819	906	821	714	833	494	862	742	909	592	1337	1284	1434	804	832	874	722	811	1472	1080
Ga01G1747	230	148	187	245	230	269	170	294	211	333	306	294	227	204	212	168	247	217	191	104	188	193	242	169	103	212	295	301	235	114	115	112	123	147	316	306
Ga01G1748	33	26	36	35	19	45	24	37	15	44	19	34	58	46	57	47	48	49	49	29	46	32	67	48	24	15	32	30	21	9	25	12	23	28	59	55
Ga01G1749	0	0	0	0	0	0	0	1	0	0	0	0	0	0	0	0	0	0	0	0	0	0	0	0	0	0	0	0	0	0	0	0	1	0	0	0
Ga01G1750	0	0	0	0	0	0	0	0	0	0	0	0	0	0	0	0	0	0	0	0	0	0	0	0	0	0	0	0	0	0	0	0	0	0	0	0
Ga01G1751	172	169	225	185	204	212	225	341	222	530	307	188	255	193	201	158	256	197	169	103	155	195	221	205	174	128	344	309	299	160	189	200	146	180	479	417
Ga01G1752	2688	3557	3748	8105	9943	10625	3842	6952	3489	5799	2018	2890	4059	3723	4203	3346	5418	4613	5660	3656	5158	1612	5648	4422	3788	1817	5008	4662	5903	2347	3628	5010	2466	4548	5511	2854
Ga01G1753	2	1	2	6	9	4	21	46	2	276	92	16	0	1	4	2	2	3	0	1	3	1	3	9	0	2	1	2	5	2	2	3	1	1	2	2
Ga01G1754	954	1156	1209	1163	1231	1033	1439	1586	1188	3021	1771	1193	1436	958	1179	936	1244	1113	1062	701	1030	933	1081	981	904	822	2298	1764	1789	950	1039	1117	896	1089	2662	2315
Ga01G1755	3339	3528	4134	4523	4100	4623	4834	5358	3975	6900	5060	3810	4387	3366	3309	3855	4923	4724	5062	2637	4167	7205	5356	4434	3028	2673	6015	5376	4996	2665	3206	3854	3261	4335	11626	10808
Ga01G1756	126	138	224	181	112	146	135	205	171	209	155	138	210	196	203	166	211	216	160	121	198	136	152	174	251	128	355	265	353	175	171	176	183	144	367	285
Ga01G1757	0	0	0	0	0	0	0	0	0	0	0	0	0	0	0	0	0	0	0	0	0	0	0	0	0	0	0	0	0	0	0	0	0	0	0	0
Ga01G1758	0	0	0	0	0	0	0	0	0	0	0	0	0	0	0	0	0	0	0	0	0	0	0	0	0	0	0	0	0	0	0	0	0	0	0	0
Ga01G1759	0	0	0	0	0	0	0	0	0	2	1	0	0	0	0	0	0	0	0	0	0	2	0	0	0	0	0	0	0	0	0	0	0	0	0	1
Ga01G1760	53	75	37	38	38	37	49	65	50	161	94	52	154	132	33	83	84	73	60	28	63	119	39	28	83	99	248	145	113	92	101	100	74	56	175	189
Ga01G1761	0	0	0	0	0	0	0	0	0	0	0	0	0	0	0	0	0	0	0	0	0	0	0	0	0	0	0	0	0	0	0	0	0	0	0	0
Ga01G1762	4	5	1	1	4	2	1	4	5	0	1	0	9	1	2	4	2	1	2	0	3	4	2	0	1	0	4	10	0	2	3	2	5	1	2	0
Ga01G1763	0	1	0	1	2	0	1	0	0	0	0	0	0	1	0	0	0	0	1	0	0	0	0	0	0	1	0	0	0	0	0	0	0	0	0	0
Ga01G1764	0	0	0	0	0	0	0	0	0	0	0	0	0	0	0	0	0	0	0	0	0	0	0	0	0	0	0	0	0	0	0	0	0	0	0	0
Ga01G1765	0	0	0	0	0	0	0	0	0	0	0	0	0	0	0	0	0	0	0	0	0	0	0	0	0	0	0	0	0	0	0	0	0	0	0	0
Ga01G1766	0	0	0	0	0	0	0	0	0	0	0	0	0	0	0	0	0	0	0	0	0	0	0	0	0	0	0	0	0	0	0	0	0	0	0	0
Ga01G1767	0	0	0	0	0	0	0	0	0	0	0	0	0	0	0	0	0	0	0	0	0	0	0	0	0	0	0	0	0	0	0	0	0	0	0	0
Ga01G1768	47	37	62	83	119	114	145	117	78	538	310	86	67	37	38	48	98	74	82	35	86	831	83	94	40	83	74	98	79	25	58	133	53	60	352	362
Ga01G1769	0	1	1	1	0	0	1	1	0	0	1	0	0	1	1	0	1	0	1	0	5	2	0	3	1	0	0	0	0	1	0	0	0	2	2	5
Ga01G1770	308	370	466	270	244	300	230	257	268	454	315	224	463	359	295	393	388	490	314	234	334	217	246	183	352	248	650	502	504	262	359	333	317	287	723	590
Ga01G1771	0	0	0	0	0	0	0	0	0	0	0	0	0	0	0	0	0	0	0	0	0	0	0	0	0	0	0	0	0	0	0	0	0	0	0	0
Ga01G1772	0	0	0	0	0	0	0	0	0	0	0	0	0	0	0	0	0	0	0	0	0	0	0	0	0	0	0	0	0	0	0	0	0	0	0	0
Ga01G1773	77	71	72	87	91	110	109	150	52	179	128	86	65	58	62	54	69	86	96	45	96	99	97	128	58	58	90	90	89	51	64	75	48	113	316	265
Ga01G1774	557	601	572	682	1375	1043	710	734	770	441	550	743	782	656	520	537	657	710	570	471	712	604	651	619	591	502	1154	1065	968	437	649	770	588	951	2121	2032
Ga01G1775	277	301	496	386	788	498	194	335	241	824	429	249	10	5	7	5	6	10	3	6	5	3	7	4	5	4	8	9	9	1	9	13	6	2	20	13
Ga01G1776	0	1	2	2	7	6	1	7	2	18	7	4	0	0	2	0	2	1	0	0	4	0	5	4	0	0	1	0	0	1	1	1	0	0	2	3
Ga01G1777	0	0	0	0	0	0	0	0	0	0	0	0	0	0	0	0	0	0	0	0	0	0	0	0	0	0	0	0	0	0	0	0	0	0	0	0
Ga01G1778	86	92	122	122	175	156	84	128	113	227	148	118	119	91	72	76	91	103	112	59	114	106	115	70	128	75	154	142	158	86	102	102	98	92	220	209
Ga01G1779	737	859	914	660	682	804	582	636	619	579	463	413	1148	863	958	770	980	966	809	601	833	626	725	582	826	501	1330	1257	1324	706	849	842	770	516	1328	1117
Ga01G1780	23	24	51	66	59	51	64	105	74	92	43	58	97	61	40	59	58	47	76	48	47	237	91	67	41	25	84	50	74	32	41	39	44	36	97	55
Ga01G1781	748	843	1063	1824	1924	2207	1256	944	1393	2095	1505	1156	1966	1493	1142	1014	1244	1282	1490	665	1445	1247	1302	1149	1695	688	2358	1835	2072	1028	951	1370	964	687	1845	1569
Ga01G1782	12	63	72	45	33	21	14	40	18	99	120	11	23	47	9	5	25	30	16	9	33	28	5	15	138	13	38	54	85	80	288	144	162	16	77	169
Ga01G1783	0	0	0	0	0	0	0	0	0	0	0	0	0	0	0	0	0	0	0	0	0	0	0	0	0	0	0	0	0	0	0	0	0	0	0	0
Ga01G1784	0	0	0	0	0	0	0	0	0	0	0	0	0	0	0	0	0	0	0	0	0	0	0	0	0	0	0	0	0	0	0	0	0	0	0	0
Ga01G1785	1	0	1	0	5	1	11	5	6	9	2	7	0	1	0	0	0	0	0	0	0	0	0	0	0	0	3	9	7	10	25	20	20	72	32	19
Ga01G1786	38	50	85	77	64	42	73	57	57	47	36	34	87	68	83	41	57	44	72	41	87	40	65	89	98	47	90	96	137	73	54	66	70	53	129	89
Ga01G1787	142	184	166	187	158	179	127	176	149	157	149	174	238	195	148	183	245	250	215	169	256	169	177	166	163	128	285	274	242	141	175	175	158	205	434	339
Ga01G1788	0	0	0	0	0	0	0	0	0	0	0	0	0	0	0	0	0	0	0	0	0	0	0	0	0	0	0	0	0	0	0	0	0	0	0	0
Ga01G1789	0	1	6	5	1	2	8	5	7	1	5	2	5	8	1	0	4	6	1	0	15	1	0	5	1	2	0	1	2	0	0	5	1	2	5	1
Ga01G1790	0	0	0	0	0	0	0	0	0	0	0	0	0	0	0	0	0	0	0	0	0	0	0	0	0	0	0	0	0	0	0	0	0	0	0	0
Ga01G1791	68	45	68	58	48	78	36	83	64	28	43	12	124	96	65	90	114	92	61	22	73	35	69	40	34	82	164	117	78	28	76	37	56	21	38	19
Ga01G1792	209	419	219	178	350	553	78	65	98	842	618	527	222	91	73	193	243	285	140	105	147	37	13	28	486	116	372	861	536	159	507	735	371	354	619	717
Ga01G1793	0	0	0	0	0	0	0	0	0	0	0	0	0	0	0	0	0	0	0	0	0	0	0	0	0	0	0	0	0	0	0	0	0	0	0	0
Ga01G1794	0	0	0	0	0	0	0	0	0	0	0	0	0	0	0	0	0	0	0	0	0	0	0	0	0	0	0	0	0	0	0	0	0	0	0	0
Ga01G1795	0	0	18	8	2	6	10	2	19	9	27	4	68	59	15	3	4	32	0	0	73	0	0	7	3	3	10	4	1	0	0	1	0	0	0	0
Ga01G1796	280	305	322	303	313	341	168	144	195	191	173	156	343	317	263	218	251	298	293	259	278	195	176	167	358	203	417	523	498	228	290	321	266	203	472	404
Ga01G1797	0	0	0	0	0	0	0	0	0	0	0	0	0	0	0	0	0	0	0	0	0	0	0	0	0	0	0	0	0	0	0	0	0	0	0	0
Ga01G1798	383	486	521	522	440	478	396	332	373	321	298	382	699	507	476	495	571	570	472	439	545	442	419	379	543	352	841	731	804	374	531	504	476	420	822	647
Ga01G1799	9	15	31	31	16	22	59	21	38	59	68	50	31	22	18	14	37	41	18	11	55	169	18	46	11	21	26	37	20	16	24	22	4	23	136	267
Ga01G1800	148	145	142	175	199	163	194	185	227	155	135	133	270	163	229	178	239	250	234	157	254	238	260	238	208	117	352	271	293	155	194	176	194	192	586	433
Ga01G1801	516	584	668	693	733	782	784	969	757	872	638	611	928	617	823	716	803	891	776	468	819	790	836	712	717	468	1104	1060	1042	647	670	746	621	677	1670	1444
Ga01G1802	984	1305	1197	1312	1378	1288	1073	1208	1248	836	785	984	1691	1325	1385	1386	1510	1532	1333	1205	1466	931	1464	1292	1208	755	1886	1651	1684	1061	1086	1084	953	1191	2344	2067
Ga01G1803	632	1272	666	840	719	731	358	209	804	97	271	516	1337	1252	1013	1252	1813	987	1107	1648	1470	648	1408	1614	717	913	1661	1637	1309	904	1008	978	898	2144	3117	2185
Ga01G1804	361	394	464	469	478	415	511	569	406	841	536	384	608	391	426	391	513	482	407	313	393	363	366	337	323	311	757	634	630	322	392	434	286	382	909	942
Ga01G1805	38	42	56	55	55	36	47	42	57	62	42	41	72	34	52	54	78	54	61	51	52	52	54	44	45	40	128	81	79	43	51	53	33	58	146	118
Ga01G1806	837	1033	1214	1090	980	1090	883	938	921	1311	1012	910	1223	904	1023	972	1180	1148	975	741	1077	1028	950	867	1160	671	1875	1699	1694	866	1057	1190	1212	1038	2331	1889
Ga01G1807	86	69	82	84	112	93	116	115	109	191	127	110	103	82	54	87	103	108	69	42	100	78	84	79	75	68	153	126	127	47	81	72	66	85	205	173
Ga01G1808	0	0	0	0	0	0	0	0	0	0	1	0	0	1	0	0	0	0	0	0	0	0	0	0	0	0	0	0	0	0	0	0	0	0	1	0
Ga01G1809	10	10	9	11	14	8	26	18	18	13	24	5	37	39	16	20	13	13	16	8	67	10	7	22	6	12	25	7	18	7	5	12	10	8	7	5
Ga01G1810	0	0	0	0	0	0	0	0	0	0	0	0	0	0	0	0	0	0	0	0	0	0	0	0	0	0	0	0	0	0	0	0	0	0	0	0
Ga01G1811	0	0	0	0	0	0	0	0	0	0	0	0	0	0	0	0	0	0	0	0	0	0	0	0	0	0	0	0	0	0	0	0	0	0	0	0
Ga01G1812	209	167	171	198	147	226	166	270	124	190	108	121	401	271	229	248	329	357	333	230	365	220	272	192	152	283	312	289	245	84	161	85	140	148	342	241
Ga01G1813	7	6	12	26	10	17	26	34	17	14	22	9	16	21	4	1	17	19	11	7	22	4	15	16	3	5	10	4	4	2	5	14	3	2	21	17
Ga01G1814	0	0	0	0	0	0	0	0	0	0	0	0	0	0	0	0	0	0	0	0	0	0	0	0	0	0	0	0	0	0	0	0	0	0	0	0
Ga01G1815	177	261	256	240	271	288	227	269	240	958	840	357	335	216	211	198	276	253	261	161	249	422	297	267	212	156	367	354	349	209	432	374	313	283	813	996
Ga01G1816	0	1	1	2	0	1	2	7	0	13	12	2	1	3	0	0	2	2	0	0	1	10	1	1	1	2	3	0	0	2	4	8	1	1	7	3
Ga01G1817	0	0	0	0	0	0	0	0	0	0	0	0	0	0	0	0	0	0	0	0	0	0	0	0	0	0	0	0	0	0	0	0	0	0	0	0
Ga01G1818	527	668	628	652	866	663	604	846	567	1856	1452	947	730	432	466	623	869	824	621	431	723	1175	696	863	512	451	1051	1293	944	491	915	796	700	1012	2292	2860
Ga01G1819	21	31	32	38	50	39	36	27	33	338	226	133	48	29	35	32	32	28	28	24	33	48	28	38	25	20	60	74	51	20	47	47	43	56	154	163
Ga01G1820	38	56	44	44	55	47	44	55	44	74	64	55	68	40	48	29	56	49	47	25	42	41	37	31	58	40	105	94	97	64	48	43	39	43	103	105
Ga01G1821	5	7	4	2	5	4	3	4	7	6	6	13	11	8	6	5	3	6	2	7	9	20	9	2	4	6	14	11	11	1	6	4	5	8	18	13
Ga01G1822	0	0	0	0	0	0	0	1	0	0	0	0	0	0	0	0	0	0	0	0	0	0	0	0	0	0	0	0	0	0	0	0	0	0	0	0
Ga01G1823	532	536	562	882	857	884	1165	1575	1054	2349	1692	1049	1591	1022	578	898	1024	1083	1176	829	1145	2223	1152	967	743	656	1303	1407	1044	594	679	996	707	767	2320	2515
Ga01G1824	0	0	0	0	0	0	0	0	0	0	0	0	0	0	0	0	0	0	0	0	0	0	0	0	0	0	0	0	0	0	0	0	0	0	0	0
Ga01G1825	8	9	13	9	16	7	23	28	11	144	83	12	19	7	8	8	13	11	10	8	7	168	9	10	18	18	22	31	30	18	14	43	24	12	52	52
Ga01G1826	597	651	673	755	700	851	725	705	891	556	413	485	1353	1116	998	810	743	860	884	845	953	806	818	678	1005	725	1362	1340	1419	877	695	745	631	594	1205	937
Ga01G1827	14	35	42	39	20	35	32	45	38	228	119	55	41	32	13	18	35	38	25	19	40	37	19	27	36	25	40	60	34	17	38	62	51	39	129	167
Ga01G1828	5210	9927	10567	9436	8996	7663	5959	7236	11290	6838	8910	7195	9854	7916	7932	7311	9256	9009	7442	6478	7933	8770	6359	7670	8812	4965	13510	15526	13434	7863	14773	13656	14723	11697	28353	24164
Ga01G1829	0	0	0	0	0	0	0	0	0	0	0	0	0	0	0	0	0	0	0	0	0	0	0	0	0	0	0	0	0	0	0	0	0	0	0	0
Ga01G1830	0	0	1	5	1	1	5	2	1	39	39	23	4	0	1	11	15	5	23	5	9	56	9	9	1	0	1	3	2	3	2	0	1	0	1	0
Ga01G1831	486	650	776	521	399	448	216	347	612	814	657	530	645	509	388	476	582	606	408	316	473	444	240	226	656	377	863	825	833	467	743	811	631	363	1424	1284
Ga01G1832	3	2	11	10	9	5	5	6	3	2	8	6	3	5	6	3	1	1	1	0	0	0	0	1	26	10	56	28	39	16	31	19	40	1	2	4
Ga01G1833	4	2	89	19	5	1	105	12	30	9	9	3	66	26	30	4	9	28	5	2	57	2	3	25	8	21	12	9	10	1	7	77	6	3	11	9
Ga01G1834	0	0	2	1	1	0	1	0	1	0	3	1	0	0	1	0	0	1	0	1	0	1	0	1	0	0	2	0	0	0	1	0	0	0	1	0
Ga01G1835	878	1343	1252	1212	1222	1250	793	914	929	1026	970	1060	2109	1924	1562	1593	1813	2032	1689	1482	1778	1250	1324	1174	963	758	1822	1702	1547	838	1168	1400	1040	1199	2539	2270
Ga01G1836	26	23	22	50	31	32	51	108	35	90	62	62	99	34	36	38	47	33	74	40	64	35	50	44	41	64	181	47	119	81	39	43	50	87	213	198
Ga01G1837	0	0	0	0	0	0	0	0	0	0	0	0	0	0	0	0	0	0	0	0	0	0	0	0	0	0	0	0	0	0	0	0	0	0	0	0
Ga01G1838	73	107	71	33	19	19	19	29	10	173	79	103	101	77	21	76	104	102	64	62	52	27	17	15	54	143	133	113	65	54	78	115	78	172	212	169
Ga01G1839	576	652	884	757	739	690	777	821	764	818	581	465	974	835	607	748	820	905	732	475	781	643	707	652	728	431	1135	833	903	635	632	585	645	558	1377	1263
Ga01G1840	173	165	176	185	168	205	224	243	192	464	299	242	233	202	153	153	198	219	184	138	213	207	219	194	156	132	288	249	215	151	143	176	147	158	459	487
Ga01G1841	0	1	25	3	0	1	43	1	6	1	7	0	18	26	11	0	2	17	0	0	27	0	0	15	0	2	1	1	0	1	1	14	1	0	0	0
Ga01G1842	716	777	893	865	817	943	851	1037	866	1442	1077	771	1150	912	714	892	924	930	899	666	932	926	953	808	822	720	1654	1234	1323	692	755	858	791	773	1975	1902
Ga01G1843	1513	1940	2297	2244	1850	1745	1454	1509	2153	1362	1188	1500	2478	2368	2554	1786	2092	1879	1798	1556	2052	1390	1452	1353	3076	1152	3995	3130	3895	2129	2146	1906	2236	1393	3329	2443
Ga01G1844	0	0	0	0	0	0	0	0	0	0	0	0	0	0	0	0	0	0	0	0	0	0	0	0	0	0	0	0	0	0	0	0	0	0	0	0
Ga01G1845	5811	7447	10804	7956	6480	5580	3488	2991	6774	1029	2126	3050	8826	8131	8158	5905	6358	7112	5572	4266	6021	3136	4923	4667	8474	3344	11168	8694	12618	7659	7021	6067	7430	2881	7542	3360
Ga01G1846	137	246	295	238	216	231	196	195	252	197	182	210	296	265	289	175	245	233	231	167	210	169	201	198	336	167	423	530	436	239	209	223	265	185	423	349
Ga01G1847	1411	1465	1320	1643	1476	2114	2228	2377	2113	1869	1461	1367	2656	1880	1568	1855	1797	2139	2258	1479	2115	1691	2087	1851	1390	1738	3004	2544	2199	1329	1420	1831	1327	2176	5571	4437
Ga01G1848	0	0	0	0	0	0	0	0	0	0	0	0	0	0	0	0	0	0	0	0	0	0	0	0	0	0	0	0	0	0	0	0	0	0	0	0
Ga01G1849	0	0	0	0	0	0	0	0	0	0	0	0	0	0	0	0	0	0	0	0	0	0	0	0	0	0	0	0	0	0	0	0	0	0	0	0
Ga01G1850	0	0	0	0	0	0	0	0	0	0	0	0	0	0	0	0	0	0	0	0	0	0	0	0	0	0	0	0	0	0	0	0	0	0	0	0
Ga01G1851	0	0	0	0	0	0	0	0	0	0	0	0	0	0	0	0	0	0	0	0	0	0	0	0	0	0	0	0	0	0	0	0	0	0	0	0
Ga01G1852	0	0	0	0	0	0	0	0	0	0	0	0	0	0	0	0	0	0	0	0	0	0	0	0	0	0	0	0	0	0	0	0	0	0	0	0
Ga01G1853	0	0	0	0	0	0	0	0	0	0	0	0	0	0	0	0	0	0	0	0	0	0	0	0	0	0	0	0	0	0	0	0	0	0	0	0
Ga01G1854	0	0	0	0	0	0	0	0	0	0	0	0	0	0	0	0	0	0	0	0	0	0	0	0	0	0	0	0	0	0	0	0	0	0	0	0
Ga01G1855	27	22	28	29	23	32	33	29	37	56	39	36	41	28	27	30	31	26	19	11	17	12	38	30	20	17	107	48	35	32	17	16	23	23	43	36
Ga01G1856	663	524	605	961	1041	1274	703	902	1151	1414	901	824	1674	1154	1268	1322	1466	1464	1526	1181	1431	1398	1487	1153	476	429	1086	1053	948	489	597	554	576	626	1539	1133
Ga01G1857	5	4	6	6	6	5	3	4	7	6	3	3	2	1	2	3	4	1	2	1	4	0	2	1	10	6	8	3	10	8	5	7	12	2	16	10
Ga01G1858	284	377	722	287	243	273	412	362	426	200	185	149	636	520	519	229	341	354	351	249	459	139	219	336	446	273	457	532	709	200	373	402	369	295	666	441
Ga01G1859	357	331	412	506	445	407	453	548	437	778	555	381	559	457	424	369	462	497	477	276	487	484	528	403	422	298	810	599	633	367	368	382	398	371	928	810
Ga01G1860	458	1026	959	495	518	500	446	637	432	1559	1739	750	713	572	504	560	697	633	512	438	636	676	560	604	898	405	913	776	941	708	1286	886	987	662	1633	2320
Ga01G1861	1412	1631	1599	1459	1643	1796	1098	1157	1958	818	909	880	2353	1388	1185	1656	1780	1700	1507	1468	1650	2636	1227	1169	1658	1500	3396	2923	2919	1574	1899	2136	1698	1190	2793	2336
Ga01G1862	247	300	327	395	305	283	392	464	309	775	477	345	355	270	265	265	346	314	380	196	346	435	437	338	351	195	505	451	479	223	281	264	264	356	846	837
Ga01G1863	478	507	450	516	495	541	419	469	500	372	260	309	892	762	550	514	556	593	543	497	533	402	364	260	629	458	994	847	846	445	487	533	475	315	730	563
Ga01G1864	753	847	799	553	620	542	626	561	702	1010	676	382	1391	1052	527	920	839	1208	747	643	724	765	470	404	1107	700	1793	1403	1368	974	932	1079	980	478	1009	900
Ga01G1865	31	52	41	7	9	12	18	31	17	74	45	34	86	78	18	44	36	64	15	17	37	22	20	22	83	31	96	48	79	55	70	58	64	22	64	71
Ga01G1866	0	0	0	0	0	0	0	0	0	0	0	0	0	0	0	0	0	0	0	0	0	0	0	0	0	0	0	0	0	0	0	0	0	0	0	0
Ga01G1867	1028	1169	1233	1424	1463	1298	1337	1450	1256	2957	1778	1367	1398	1060	1094	1058	1447	1311	1114	764	1165	1175	1299	1149	1034	804	2034	1854	1618	926	1097	1048	954	1314	3002	3078
Ga01G1868	862	1035	902	1001	979	1044	903	1146	992	1858	1087	807	1337	1030	1130	962	1191	1062	1141	833	1174	1600	910	984	1012	789	1634	1549	1746	938	1010	1127	1053	1086	2368	1922
Ga01G1869	0	0	1	0	0	0	0	0	1	0	0	0	0	0	0	0	0	0	0	0	0	0	0	0	0	0	0	0	0	0	0	0	0	0	1	4
Ga01G1870	263	273	311	308	265	303	321	357	299	562	366	335	355	276	236	262	346	358	251	185	274	240	321	254	223	182	386	392	392	244	240	230	245	246	644	663
Ga01G1871	505	948	447	283	119	158	229	226	253	7	170	344	795	441	372	677	627	614	440	843	592	177	178	246	613	350	593	926	1041	543	606	745	702	626	721	493
Ga01G1872	180	233	301	372	323	300	313	302	407	517	363	318	387	300	391	251	310	277	369	210	384	266	341	372	361	184	489	333	506	298	236	225	240	289	727	554
Ga01G1873	1310	1488	1719	1561	1620	1841	1295	1491	1366	1039	967	1375	2294	1808	1628	1664	1786	1914	1689	1490	1714	959	2308	1648	1497	1138	2686	2323	2499	1352	1334	1509	1281	1407	2625	2163
Ga01G1874	197	220	295	276	234	240	213	183	242	403	258	232	360	246	255	229	330	321	280	216	306	314	280	330	267	158	397	320	364	227	240	233	230	258	651	534
Ga01G1875	0	0	0	0	0	0	0	0	0	0	0	0	0	0	0	0	0	0	0	0	0	0	0	0	0	0	0	0	0	0	0	0	0	0	0	0
Ga01G1876	0	0	0	0	0	0	0	0	0	0	0	0	1	1	0	0	0	1	0	0	0	0	0	1	0	0	0	0	0	0	0	0	0	0	0	0
Ga01G1877	47	37	38	29	31	43	52	66	55	78	63	49	23	10	19	13	24	24	22	6	21	31	24	21	42	42	60	100	67	43	34	41	37	52	111	104
Ga01G1878	324	281	417	363	309	279	355	420	360	351	239	292	390	281	346	203	292	288	175	125	224	168	229	249	286	211	552	424	389	246	210	253	287	185	391	407
Ga01G1879	916	961	1061	1295	1292	1354	1135	1392	1178	2180	1457	936	1181	986	934	1012	1330	1312	1172	683	1046	1051	1293	993	722	734	1642	1406	1206	649	910	933	839	978	2389	2418
Ga01G1880	0	0	0	0	0	0	0	0	0	0	0	0	0	0	0	0	0	0	0	0	0	0	0	0	0	0	0	0	0	0	0	0	0	0	0	0
Ga01G1881	0	0	0	0	0	0	0	0	0	0	0	0	0	0	0	0	0	0	0	0	0	0	0	0	0	0	0	0	0	0	0	0	0	0	0	0
Ga01G1882	0	0	0	0	0	0	0	0	0	0	0	0	0	0	0	0	0	0	0	0	0	0	0	0	0	0	0	0	0	0	0	0	0	0	0	0
Ga01G1883	158	165	207	203	160	197	145	116	150	48	88	89	201	213	217	161	184	184	178	112	193	155	185	183	180	100	249	208	218	142	153	124	157	146	319	246
Ga01G1884	0	0	0	0	0	0	0	0	0	0	0	0	0	0	0	0	0	0	0	0	0	0	0	0	0	0	0	0	0	0	0	0	0	0	0	0
Ga01G1885	32	32	39	39	22	27	35	16	35	37	27	29	11	9	7	9	8	5	3	7	12	6	5	1	4	5	9	9	8	7	17	11	4	4	9	13
Ga01G1886	0	0	0	0	0	0	0	0	0	0	0	0	0	0	0	0	0	0	0	0	0	0	0	0	0	0	0	0	0	0	0	0	0	0	0	0
Ga01G1887	254	287	333	301	277	290	316	358	300	396	248	231	360	327	322	279	351	303	283	173	305	295	320	302	314	148	453	450	434	301	282	264	286	280	588	495
Ga01G1888	979	1121	1246	1128	1087	1215	1085	1185	1055	1154	986	750	1575	1128	1121	1075	1380	1296	1243	882	1263	1071	1228	1026	1177	775	2027	1650	1809	977	1055	1134	1060	949	2379	2009
Ga01G1889	1850	1939	1983	2117	1998	2140	1967	2051	2217	2787	1839	1851	3021	2785	2417	2474	2723	3069	2334	1550	1891	2126	2095	1768	2298	1459	4149	3003	3234	1850	2117	2010	2021	1723	4272	3953
Ga01G1890	1491	1862	2308	2275	1926	1691	1118	1099	2060	774	907	1241	4186	3987	3737	3149	3415	3199	2127	1781	2425	1474	2244	1830	2708	1386	4948	3647	4106	2973	1919	1944	2370	1654	3329	1921
Ga01G1891	8	4	9	5	8	6	13	12	9	33	21	12	4	3	2	6	7	6	3	1	6	11	3	2	3	6	17	18	5	7	10	6	8	3	17	19
Ga01G1892	0	2	14	9	0	2	11	5	8	0	7	2	2	9	3	0	0	4	1	2	13	0	0	6	2	3	1	0	1	1	0	7	1	0	1	1
Ga01G1893	0	0	0	0	0	0	0	0	0	0	0	0	0	0	0	0	0	0	0	0	0	0	0	0	0	0	0	0	0	0	0	0	0	0	0	0
Ga01G1894	376	429	596	708	407	439	399	460	540	526	389	403	494	475	602	346	496	423	568	362	576	527	492	465	592	264	693	597	682	465	391	372	376	370	870	683
Ga01G1895	624	915	803	745	651	661	483	504	565	344	387	464	972	923	832	782	904	852	648	720	859	574	536	577	903	696	1251	1407	1442	787	839	880	864	788	1444	1151
Ga01G1896	0	0	0	1	0	0	0	0	0	0	0	0	0	1	0	0	0	0	0	1	2	0	0	1	0	0	0	0	0	0	0	0	0	0	0	0
Ga01G1897	0	0	0	0	0	0	0	0	0	0	0	0	0	0	0	0	0	0	0	0	0	0	0	0	0	0	0	0	0	0	0	0	0	0	0	0
Ga01G1898	0	0	0	0	0	0	0	0	0	0	0	0	0	0	1	0	0	0	0	0	0	0	0	0	0	0	0	0	0	0	0	0	0	0	0	0
Ga01G1899	0	0	0	0	0	0	0	0	0	0	0	0	0	2	0	1	0	0	0	0	1	0	0	0	0	0	0	0	0	0	0	0	0	0	0	0
Ga01G1900	0	0	0	5	4	0	1	3	5	0	0	1	0	2	0	0	4	0	3	2	5	1	3	1	0	1	1	1	0	0	0	0	0	1	4	1
Ga01G1901	3557	3905	4178	4484	3778	4472	3260	2972	3690	2664	2564	3527	5528	4882	4418	4220	4966	5255	4407	3880	4734	3116	3909	2958	4806	3556	6685	6587	6137	4021	3811	3526	3736	3582	7017	5927
Ga01G1902	138	182	281	258	209	214	193	247	179	431	296	224	242	205	184	177	227	235	192	121	248	183	261	219	215	111	364	250	311	166	193	178	193	195	474	377
Ga01G1903	0	0	0	0	0	0	0	0	0	0	0	0	0	0	0	0	0	0	0	0	0	0	0	0	0	0	0	0	0	0	0	0	0	0	0	0
Ga01G1904	527	538	588	537	555	576	549	592	421	959	793	661	729	518	499	571	637	647	555	388	619	553	753	596	550	384	1002	841	770	483	487	510	432	503	1465	1507
Ga01G1905	0	0	0	0	0	0	0	0	0	0	0	0	0	0	0	0	0	0	0	0	0	0	0	0	0	0	0	0	0	0	0	0	0	0	0	0
Ga01G1906	194	381	713	895	482	456	290	160	438	117	229	364	509	436	539	325	396	276	590	317	595	367	412	569	740	176	758	567	918	542	433	399	408	342	845	532
Ga01G1907	0	0	0	0	0	0	0	0	0	0	0	0	0	0	0	0	0	0	0	0	0	0	0	0	0	0	0	0	0	0	0	0	0	0	0	0
Ga01G1908	213	471	451	490	597	679	175	329	197	597	684	309	227	216	195	213	292	306	227	115	247	418	185	324	480	133	391	228	445	331	490	278	410	224	714	1239
Ga01G1909	204	461	599	512	756	648	258	287	470	970	812	376	499	433	421	222	295	310	323	224	342	475	490	465	726	251	778	484	646	499	662	522	512	237	897	1220
Ga01G1910	0	0	0	0	0	0	0	0	0	0	0	0	0	0	0	0	0	0	0	0	0	0	0	0	0	0	0	0	0	0	0	0	0	0	0	0
Ga01G1911	26	13	11	27	53	49	18	33	17	183	77	48	23	12	9	24	27	22	21	11	20	15	41	32	12	19	49	24	34	17	21	22	22	35	142	141
Ga01G1912	0	1	0	2	2	0	0	7	2	13	5	9	0	3	0	2	2	1	3	0	15	0	2	1	1	0	0	2	2	2	2	1	3	1	8	7
Ga01G1913	89	102	83	121	108	142	123	161	88	214	127	138	161	121	88	119	127	143	124	64	96	111	115	92	76	81	194	192	141	91	108	125	83	105	296	268
Ga01G1914	0	0	0	0	0	0	0	0	0	0	0	0	0	0	0	0	0	0	0	0	0	0	0	0	0	0	0	0	0	0	0	0	0	0	0	0
Ga01G1915	0	0	0	0	0	0	0	0	0	0	0	0	0	0	0	0	0	0	0	0	0	0	0	0	0	0	0	0	0	0	0	0	0	0	0	0
Ga01G1916	137	119	136	186	177	156	195	192	188	222	196	222	162	119	135	126	183	159	157	89	158	127	218	187	117	141	296	202	204	113	105	118	100	147	381	340
Ga01G1917	25	18	22	30	21	25	34	47	22	22	19	27	26	24	14	22	15	18	19	9	25	18	27	23	34	54	48	20	22	13	19	11	9	21	48	35
Ga01G1918	0	0	0	0	0	0	1	0	0	11	5	17	1	0	0	0	0	0	1	0	0	0	0	0	0	0	0	1	0	1	1	2	0	143	71	84
Ga01G1919	0	0	0	0	1	0	0	0	0	0	0	0	0	2	1	0	2	0	0	0	0	0	0	0	0	0	0	0	0	0	0	0	0	0	0	0
Ga01G1920	461	496	634	720	640	766	715	762	773	1147	782	668	820	626	511	605	667	689	786	447	722	647	794	739	501	472	1140	807	816	452	474	562	462	586	1452	1294
Ga01G1921	1210	1487	1633	1424	1245	1336	1139	1122	1062	1015	833	726	1994	1689	1756	1421	1736	1645	1356	825	1639	1413	1267	1201	2101	1256	3013	2965	3213	1605	1829	1662	1748	1151	2690	2148
Ga01G1922	7	3	18	9	3	13	28	21	17	25	21	14	34	17	13	9	8	14	14	8	33	11	10	17	18	11	35	12	24	12	12	15	15	6	18	30
Ga01G1923	494	605	782	910	649	668	560	738	691	863	651	686	896	882	880	617	885	845	782	529	967	796	729	617	1042	492	1324	1107	1275	746	666	659	800	579	1401	1135
Ga01G1924	308	491	1170	1686	708	702	367	147	544	30	152	290	814	906	982	419	572	431	1197	473	1306	500	763	1153	1073	191	1111	637	1473	926	517	473	568	478	1046	497
Ga01G1925	0	1	0	0	0	0	0	1	0	0	0	0	1	1	0	1	2	2	0	0	0	0	0	1	0	0	0	1	0	0	0	0	0	1	0	0
Ga01G1926	0	0	0	0	0	0	0	0	0	0	0	0	0	0	0	0	0	0	0	0	0	0	0	0	0	0	0	0	0	0	0	0	0	0	0	0
Ga01G1927	306	437	600	769	551	521	490	469	640	618	484	466	599	596	708	437	542	436	656	398	745	545	557	640	697	253	949	658	890	579	481	460	462	481	1314	1028
Ga01G1928	1720	1949	2321	2141	1791	1894	1782	1801	1679	1417	1148	966	2606	2096	2318	1944	2481	2275	2304	1415	2391	2153	2139	1794	2221	1154	2836	2773	3270	1701	1779	1679	2081	1683	3026	2438
Ga01G1929	542	616	734	781	645	763	649	691	639	998	799	763	676	662	677	537	657	690	700	357	764	785	843	781	663	459	1076	955	968	614	597	671	653	702	1657	1378
Ga01G1930	1873	2654	2304	2610	2226	2773	2269	1654	3043	791	1234	1912	3522	2829	2748	2572	2926	2884	3036	2063	3111	1762	2553	2548	2543	1568	3784	3772	3436	1984	2290	2089	2092	2793	5967	4612
Ga01G1931	0	0	0	0	0	0	0	0	0	0	0	0	0	0	0	0	0	0	0	0	0	0	0	0	0	0	0	0	0	0	0	0	0	0	0	0
Ga01G1932	98	152	223	48	54	77	81	98	59	281	484	239	98	72	75	86	76	126	71	52	110	50	102	88	223	57	130	101	140	112	254	176	237	117	349	514
Ga01G1933	131	199	252	281	206	217	154	128	216	253	193	168	275	229	304	190	252	212	260	174	281	251	224	237	296	141	366	300	426	238	233	232	218	176	390	292
Ga01G1934	396	407	595	639	538	652	549	580	606	939	636	531	630	572	469	482	546	602	592	390	633	541	712	641	460	429	1040	751	777	430	454	450	445	557	1416	1201
Ga01G1935	46	44	102	145	81	75	61	89	104	175	97	102	103	100	139	69	58	79	106	61	115	65	96	70	161	64	177	124	180	89	72	66	76	80	179	152
Ga01G1936	339	438	468	460	482	376	319	450	385	739	440	327	444	375	369	329	431	471	310	229	341	398	297	274	384	264	648	623	596	385	343	351	366	398	824	709
Ga01G1937	40	48	24	42	25	62	34	83	44	38	13	28	69	45	53	45	62	63	73	39	54	25	59	70	36	33	80	50	49	27	18	25	15	61	133	106
Ga01G1938	246	244	242	326	272	345	339	428	296	570	344	310	372	274	267	281	349	386	351	210	351	294	380	302	249	203	473	394	383	223	281	292	258	289	664	660
Ga01G1939	941	1112	1194	1266	1226	1250	1019	1317	936	1466	1200	1323	1319	1071	1091	1110	1138	1234	1150	836	1138	737	1244	1062	974	767	1747	1508	1644	846	1020	1131	934	1014	2082	1674
Ga01G1940	167	236	199	197	186	165	172	184	133	238	217	168	247	165	191	152	221	207	190	112	205	206	176	150	287	142	291	348	327	175	262	212	240	149	374	459
Ga01G1941	115	165	313	190	129	117	143	155	169	116	92	74	273	208	229	135	126	170	183	129	223	107	127	215	208	131	281	271	324	136	180	203	162	155	357	257
Ga01G1942	0	0	11	2	0	0	31	0	9	0	5	0	12	6	14	0	5	12	0	0	29	1	0	12	2	4	0	0	1	0	0	11	0	0	2	0
Ga01G1943	0	0	0	0	0	0	0	0	0	0	0	0	0	0	0	0	0	0	0	0	0	0	0	0	0	0	0	0	0	0	0	0	0	0	0	0
Ga01G1944	0	0	0	0	0	0	0	0	0	0	0	0	0	0	0	0	0	0	0	0	0	0	0	0	0	0	0	0	0	0	0	0	0	0	0	0
Ga01G1945	0	0	0	0	0	0	0	0	0	0	0	0	0	0	0	0	0	0	0	0	0	0	0	0	0	0	0	0	0	0	0	0	0	0	0	0
Ga01G1946	6	4	9	7	3	3	8	60	17	3	2	4	4	6	2	9	7	11	10	4	8	4	5	3	7	2	13	4	14	3	6	16	5	1	9	9
Ga01G1947	29	30	50	30	21	24	21	26	41	19	17	28	46	52	30	40	32	30	47	24	38	27	28	23	40	29	64	74	70	33	37	46	33	40	98	73
Ga01G1948	404	325	629	377	293	311	494	470	346	778	541	537	487	394	432	382	422	478	274	172	370	257	264	279	328	278	691	732	525	269	393	407	473	459	1000	851
Ga01G1949	413	540	561	576	428	458	562	692	555	451	399	409	757	626	535	498	592	565	606	404	631	613	589	547	529	426	995	802	871	518	421	543	485	396	980	841
Ga01G1950	0	0	0	0	0	0	0	0	0	0	0	0	0	0	0	0	0	0	0	0	1	0	0	0	0	0	0	0	0	0	0	0	0	1	0	0
Ga01G1951	4411	5515	6341	6422	5113	4739	4236	4568	5792	6294	4327	4264	7819	7559	8595	5036	6772	6281	5475	4648	6166	4880	4316	4434	8375	3744	11242	9123	10901	5989	5930	5166	6005	4421	9799	7701
Ga01G1952	6	7	14	6	4	2	11	9	10	3	3	1	4	5	3	6	6	6	9	5	9	2	4	11	6	6	8	2	9	3	6	3	2	7	10	9
Ga01G1953	3	3	1	3	0	3	7	3	3	4	4	5	4	4	2	6	5	4	3	2	1	1	1	5	0	3	5	10	4	2	6	3	8	10	14	7
Ga01G1954	0	0	0	0	0	0	0	0	0	0	0	0	0	0	0	0	0	0	0	0	0	0	0	0	0	0	0	0	0	0	0	0	0	0	0	0
Ga01G1955	1233	1361	1413	1431	1456	1510	1512	1520	1533	931	1076	1049	1952	1515	1353	1309	1457	1431	1512	1016	1580	1593	1283	1122	1437	1141	2699	1998	2329	1283	1331	1484	1295	992	2082	1890
Ga01G1956	3237	3938	4140	3826	3474	3550	3562	4432	3514	5818	3893	3357	4871	4302	4245	3732	4316	4090	3425	2827	3657	3561	3116	3014	5106	2702	7005	6352	6629	3887	3905	3839	3747	3158	6691	6365
Ga01G1957	160	209	184	268	181	246	309	328	288	344	395	381	393	268	194	269	272	278	337	198	299	464	274	300	194	168	317	341	371	187	198	306	221	294	824	813
Ga01G1958	0	0	0	0	0	0	0	0	0	0	0	0	0	0	0	0	0	0	0	0	0	0	0	0	0	0	0	0	0	0	0	0	0	0	0	1
Ga01G1959	5	7	12	4	0	5	0	3	10	0	1	5	9	5	1	3	11	5	3	8	10	3	2	2	9	3	7	7	6	9	3	7	7	5	8	8
Ga01G1960	1218	2397	2221	1164	1146	1294	841	1221	1084	1598	2507	1982	1725	1634	1280	1318	1595	1556	1483	1646	1837	1031	1314	1531	2322	1051	1843	1866	2258	1530	2773	2175	1975	1874	4405	5338
Ga01G1961	1048	1368	1372	1275	1299	1363	1218	1323	1501	1375	1060	815	1927	1338	1287	1194	1564	1539	1437	980	1580	1015	927	830	1557	945	1816	1780	2203	1163	1136	1250	1015	843	2061	1704
Ga01G1962	25	30	54	72	67	70	33	35	77	59	49	49	57	60	65	44	49	43	49	41	46	58	67	69	94	42	91	57	118	57	51	56	50	41	114	54
Ga01G1963	727	732	993	1061	865	857	1105	1272	871	1881	1427	861	1222	968	927	901	1207	1163	1096	579	1185	1262	1154	1059	783	582	1511	1333	1287	739	791	831	708	947	2235	2103
Ga01G1964	6	8	14	18	4	8	2	5	6	10	12	4	3	2	8	9	6	8	8	4	11	3	2	11	13	3	13	20	9	2	15	14	9	14	10	15
Ga01G1965	1384	985	1142	998	1276	1362	1330	1406	923	591	614	708	1490	1059	1066	1110	1549	1632	1509	685	1496	1235	1201	955	911	657	1386	1447	962	624	918	803	776	869	1857	1906
Ga01G1966	0	0	0	0	0	0	8	1	0	0	0	0	0	2	0	0	0	3	0	0	3	0	0	0	0	0	0	0	0	0	0	0	0	0	0	1
Ga01G1967	6830	7304	7733	10537	9687	10784	6059	5483	7525	4986	4201	4767	10474	8417	7455	8849	10940	12018	8961	5881	10274	6824	7997	7703	8653	4801	13378	13505	10708	6652	7796	7913	6961	8160	18198	11956
Ga01G1968	1176	1503	1644	1596	1275	1237	991	880	1341	646	574	660	1702	1695	2015	1442	1570	1596	1253	1167	1438	851	1049	1026	1702	787	2297	1916	2495	1434	1411	1191	1410	1044	1898	1247
Ga01G1969	0	0	0	0	1	0	0	0	0	0	0	1	0	1	0	0	0	0	0	0	1	0	0	0	0	0	1	0	0	0	0	0	0	0	0	1
Ga01G1970	694	892	1166	1185	943	898	781	862	1027	1301	898	833	1358	1224	1197	895	1199	1149	1069	699	1253	1104	903	829	1411	598	1936	1579	1720	1073	984	1017	983	859	1854	1594
Ga01G1971	13	20	30	39	23	34	21	22	45	34	18	20	28	44	54	21	30	29	37	35	40	25	39	33	39	26	48	24	54	28	24	26	30	22	74	46
Ga01G1972	746	843	916	1192	1035	1047	773	741	1056	2546	1560	961	869	674	1013	987	1185	1218	945	618	1000	961	978	1025	810	418	1129	1081	1200	651	760	799	691	890	1743	1476
Ga01G1973	254	333	409	423	315	325	377	318	371	300	222	206	450	426	425	337	431	425	421	299	468	342	325	300	412	245	534	412	628	357	301	341	286	281	648	457
Ga01G1974	1	2	0	0	0	0	1	1	1	1	0	1	1	0	1	2	2	2	1	2	0	1	0	2	2	0	0	1	1	0	0	1	1	0	2	2
Ga01G1975	5	5	4	19	7	14	4	6	4	33	13	39	2	3	0	4	8	7	9	3	9	3	9	7	5	0	15	7	3	3	2	4	5	15	33	56
Ga01G1976	0	0	0	0	0	0	0	0	0	0	0	0	0	0	0	0	0	0	0	0	0	0	0	0	0	0	0	0	0	0	0	0	0	0	0	0
Ga01G1977	0	0	0	0	0	0	0	0	0	0	0	0	0	0	0	0	0	0	0	0	0	0	0	0	0	0	0	0	0	0	0	0	0	0	0	0
Ga01G1978	297	290	487	686	549	507	519	565	792	1051	643	619	693	642	584	351	500	479	749	458	692	432	615	580	569	290	1063	561	800	532	416	404	413	437	1284	945
Ga01G1979	803	901	1230	1337	1067	1120	1086	1075	1295	1834	1326	1123	1433	1268	1216	974	1267	1193	1353	919	1461	1128	1305	1205	1132	600	1846	1330	1604	1032	983	1016	1075	1027	2637	2215
Ga01G1980	0	0	0	0	0	0	0	0	0	0	0	0	0	0	0	0	0	0	0	0	0	0	0	0	0	0	0	0	0	0	0	0	0	0	0	0
Ga01G1981	0	0	0	0	0	0	0	0	0	0	0	0	0	0	0	0	0	0	0	0	0	0	0	0	0	0	0	0	0	0	0	0	0	0	0	0
Ga01G1982	0	0	0	0	0	0	0	0	0	0	0	0	0	0	0	0	0	0	0	0	0	0	0	0	0	0	0	0	0	0	0	0	0	0	0	0
Ga01G1983	0	0	0	0	0	0	0	0	0	0	0	0	0	0	0	0	0	0	0	0	0	0	0	0	0	0	0	0	0	0	0	0	0	0	0	0
Ga01G1984	54	57	108	98	74	84	87	71	102	104	60	84	144	138	108	75	101	116	94	62	141	104	92	96	135	57	151	103	157	93	68	90	83	62	172	123
Ga01G1985	1093	1086	1130	1333	1268	1449	1672	1602	1304	2113	1527	1269	1722	1281	1272	1354	1693	1711	1569	1009	1544	1490	1658	1420	959	828	1876	1824	1385	847	1089	1093	927	1263	2912	2717
Ga01G1986	588	712	793	717	663	659	561	765	589	313	346	534	794	677	755	601	740	688	669	452	677	392	569	520	734	448	970	1053	1176	657	705	735	666	546	1125	814
Ga01G1987	0	0	0	0	0	0	0	0	0	0	0	0	0	0	0	0	0	0	0	0	0	0	0	0	0	0	0	0	0	0	0	0	0	0	0	0
Ga01G1988	0	0	0	0	0	0	0	0	0	0	0	0	0	0	0	0	0	0	0	0	0	0	0	0	0	0	0	0	0	0	0	0	0	0	0	0
Ga01G1989	145	239	416	172	217	81	21	22	157	9	28	42	229	384	345	222	217	176	109	208	142	87	35	20	236	213	482	496	256	185	372	183	251	40	145	40
Ga01G1990	107	147	210	294	224	184	232	268	306	302	203	184	205	233	235	187	191	161	241	146	256	183	278	291	258	97	386	216	335	192	161	160	165	190	417	263
Ga01G1991	1283	1284	1781	2045	1692	1724	1608	1387	1811	2836	1975	1505	2184	1895	2073	1645	2129	1911	1941	1120	2073	1616	2374	2095	1671	1006	3157	2161	2396	1505	1518	1468	1463	1599	3399	2532
Ga01G1992	68	82	99	98	81	68	116	97	94	153	109	86	104	107	94	93	115	106	93	43	99	98	103	97	69	62	173	108	124	80	57	68	62	65	161	189
Ga01G1993	0	0	0	0	0	0	0	0	0	0	0	0	0	0	0	0	0	0	0	0	0	0	0	0	0	0	0	0	0	0	0	0	0	0	0	0
Ga01G1994	0	0	0	0	0	0	0	0	0	0	0	0	0	0	0	0	0	1	0	0	2	0	0	0	0	0	0	0	0	0	0	0	0	0	0	0
Ga01G1995	14	6	23	12	11	20	17	11	12	40	34	25	39	18	26	23	24	30	13	11	29	60	21	15	22	19	33	32	38	17	21	28	17	13	32	43
Ga01G1996	88	103	141	112	101	119	74	93	115	104	60	79	123	139	118	111	112	132	108	61	104	97	109	83	90	76	167	176	147	105	97	90	102	80	180	121
Ga01G1997	1373	973	1320	1840	1851	1652	1007	1467	1775	3268	1444	1504	1884	1598	1108	1399	1781	1889	1369	716	1202	1423	1106	700	964	1104	2701	2908	1754	1034	883	1440	1099	999	2541	2035
Ga01G1998	29	18	37	31	42	47	127	218	47	187	67	35	201	52	18	63	86	120	85	27	85	2366	49	46	31	57	131	100	56	44	50	235	51	30	272	250
[truncated: 38,962 more rows]

## Sheet: Table S4
Supplementary Table 4. A2-47_DEGs
T1 vsT0						T3 vs T1						T4 vs T3
GeneSymbol	log2FoldChange	pvalue	padj	change		GeneSymbol	log2FoldChange	pvalue	padj	change		GeneSymbol	log2FoldChange	pvalue	padj	change
Ga12G1736	-3.58202	6.2269e-152	1.68537e-147	DOWN		Ga01G0745	-3.06905	1.29122e-33	3.5214e-29	DOWN		Ga06G1776	-7.09266	5.97418e-125	1.72367e-120	DOWN
Ga13G1179	-2.58853	4.43727e-89	6.00495e-85	DOWN		Ga13G0558	-1.48058	2.05343e-28	2.80005e-24	DOWN		Ga12G1734	4.76892	9.61938e-111	1.38769e-106	UP
Ga02G1274	-4.06499	7.89604e-84	7.1238e-80	DOWN		Ga06G2023	3.47189	1.8315e-27	1.66496e-23	UP		Ga06G2459	-3.71086	3.64451e-88	3.50504e-84	DOWN
Ga02G0324	-2.32045	1.55096e-66	1.04946e-62	DOWN		Ga11G3872	-2.80374	3.90073e-27	2.65952e-23	DOWN		Ga11G2981	5.29277	8.83619e-81	6.37354e-77	UP
Ga09G0227	5.7325	3.66541e-66	1.98416e-62	UP		Ga05G3006	-2.35577	6.19442e-27	3.37869e-23	DOWN		Ga13G0258	4.34951	2.37022e-75	1.36771e-71	UP
Ga05G1345	4.7308	2.73894e-65	1.05903e-61	UP		Ga13G0258	-2.22336	5.76313e-26	2.61954e-22	DOWN		Ga12G1736	5.73622	7.68363e-72	3.6948e-68	UP
Ga11G0666	3.19697	2.4485e-65	1.05903e-61	UP		Ga05G0878	-3.07051	3.18186e-25	1.23965e-21	DOWN		Ga01G2647	2.99896	9.30436e-72	3.83499e-68	UP
Ga12G1322	4.08439	8.74808e-65	2.95969e-61	UP		Ga12G0280	-2.76707	2.12966e-24	7.26003e-21	DOWN		Ga11G0961	-5.47379	2.32061e-59	8.36928e-56	DOWN
Ga01G2200	3.18927	8.04539e-58	2.41952e-54	UP		Ga11G2989	-2.89636	2.92766e-23	8.87145e-20	DOWN		Ga13G0558	2.56852	2.93467e-59	9.40791e-56	UP
Ga11G2981	-3.02014	6.14644e-51	1.66359e-47	DOWN		Ga09G2392	-1.89294	2.63756e-22	6.53922e-19	DOWN		Ga09G2101	3.79382	1.79527e-52	5.17972e-49	UP
Ga08G1995	-3.34428	1.39402e-44	3.43004e-41	DOWN		Ga11G2633	-1.72501	2.58295e-22	6.53922e-19	DOWN		Ga10G1015	-3.08885	1.73272e-48	4.54478e-45	DOWN
Ga08G2450	-2.23635	8.40639e-44	1.89606e-40	DOWN		Ga10G1226	-1.88803	1.48943e-19	3.38498e-16	DOWN		Ga09G2392	2.74303	4.48209e-47	1.07764e-43	UP
Ga03G0730	2.29549	1.18833e-43	2.47411e-40	UP		Ga01G0085	1.78654	3.74029e-19	7.84656e-16	UP		Ga02G1022	-2.64412	1.51366e-46	3.35939e-43	DOWN
Ga10G1501	4.25393	8.19031e-43	1.58342e-39	UP		Ga07G1423	-2.96775	5.21697e-19	1.01627e-15	DOWN		Ga04G0203	-4.84355	3.26783e-44	6.73453e-41	DOWN
Ga11G1888	-2.27422	6.62106e-41	1.1947e-37	DOWN		Ga06G2029	-1.43413	1.08095e-18	1.96531e-15	DOWN		Ga03G0068	-2.26407	4.0409e-44	7.77253e-41	DOWN
Ga09G1578	-2.53447	2.10793e-40	3.56583e-37	DOWN		Ga11G1248	-1.69497	2.23814e-18	3.8149e-15	DOWN		Ga10G0268	4.4593	1.96793e-43	3.54866e-40	UP
Ga03G2431	1.50333	1.37981e-38	2.19681e-35	UP		Ga10G1178	-1.7619	8.77585e-18	1.40785e-14	DOWN		Ga06G1281	-3.12501	8.47151e-43	1.43776e-39	DOWN
Ga03G2432	-3.52365	2.36005e-38	3.54873e-35	DOWN		Ga05G0921	-2.33839	1.59373e-17	2.28759e-14	DOWN		Ga07G2215	3.3535	8.43281e-42	1.35169e-38	UP
Ga11G0816	1.62042	3.74506e-38	5.33494e-35	UP		Ga05G0790	-1.83523	3.49026e-17	4.53268e-14	DOWN		Ga11G3347	2.48495	1.25972e-41	1.91292e-38	UP
Ga05G0285	-3.29744	4.28959e-37	5.8051e-34	DOWN		Ga09G2101	-2.57316	3.44075e-17	4.53268e-14	DOWN		Ga05G3758	1.59337	1.98019e-41	2.85662e-38	UP
Ga11G3967	3.58534	2.52613e-36	3.25582e-33	UP		Ga03G1863	-1.20464	7.37049e-17	9.13673e-14	DOWN		Ga06G2168	-4.98685	1.64945e-40	2.26618e-37	DOWN
Ga12G0334	2.77938	4.69181e-36	5.7722e-33	UP		Ga12G1734	-1.59633	8.21934e-16	9.55125e-13	DOWN		Ga06G2001	-3.89249	1.73943e-40	2.28119e-37	DOWN
Ga11G3577	-1.75009	2.28578e-35	2.68986e-32	DOWN		Ga02G1258	-1.35427	1.92531e-15	2.10028e-12	DOWN		Ga01G1792	2.90052	1.12461e-38	1.41075e-35	UP
Ga01G1497	-1.79164	5.866e-35	6.61538e-32	DOWN		Ga11G3886	1.05719	1.33333e-14	1.34676e-11	UP		Ga01G0269	-1.58365	1.7498e-38	2.10355e-35	DOWN
Ga09G2404	2.79135	3.10061e-33	3.35684e-30	UP		Ga12G0264	1.83527	1.40392e-14	1.36742e-11	UP		Ga07G0614	-2.53174	3.16813e-38	3.65627e-35	DOWN
Ga09G1696	-1.86938	7.62421e-33	7.9368e-30	DOWN		Ga08G0174	-1.66349	3.26569e-14	3.0711e-11	DOWN		Ga01G0745	4.02425	3.94982e-38	4.38309e-35	UP
Ga12G2366	-3.60848	1.14419e-32	1.14699e-29	DOWN		Ga03G0739	-1.91598	4.66023e-14	4.23646e-11	DOWN		Ga13G0604	-1.91449	4.25173e-37	4.54336e-34	DOWN
Ga11G3246	-2.48488	1.26859e-32	1.22627e-29	DOWN		Ga09G1395	-1.27877	7.0397e-14	6.19312e-11	DOWN		Ga05G2498	3.04647	4.49233e-37	4.62902e-34	UP
Ga04G0710	-1.88131	2.06282e-32	1.92525e-29	DOWN		Ga13G1448	-1.14185	1.41504e-13	1.16942e-10	DOWN		Ga07G1165	-6.1638	6.52783e-36	6.49452e-33	DOWN
Ga10G2457	2.59078	2.59514e-32	2.34134e-29	UP		Ga02G1169	3.12177	1.94646e-13	1.56129e-10	UP		Ga05G3006	3.24622	4.31032e-35	4.14538e-32	UP
Ga13G1515	-2.04535	3.94112e-32	3.44098e-29	DOWN		Ga03G0527	2.79041	6.76641e-13	5.2488e-10	UP		Ga13G1448	1.80107	5.86835e-35	5.46173e-32	UP
Ga12G1050	-2.28016	6.60962e-32	5.5905e-29	DOWN		Ga08G2914	-1.80431	6.9286e-13	5.2488e-10	DOWN		Ga05G3040	8.68022	5.41335e-34	4.88081e-31	UP
Ga11G0232	-2.18399	1.69583e-31	1.39089e-28	DOWN		Ga14G2011	-2.41344	8.67082e-13	6.3911e-10	DOWN		Ga14G0657	1.90952	7.9077e-34	6.91373e-31	UP
Ga04G0849	-2.18305	2.07297e-31	1.6502e-28	DOWN		Ga01G2647	-1.58198	1.24486e-12	8.93418e-10	DOWN		Ga03G0525	-3.11041	8.65117e-33	7.34128e-30	DOWN
Ga06G0181	-7.14712	2.8819e-31	2.22861e-28	DOWN		Ga01G0567	1.46012	1.3441e-12	9.39908e-10	UP		Ga09G0043	-7.10816	1.16117e-32	9.57205e-30	DOWN
Ga12G1734	-1.74919	6.72888e-31	5.059e-28	DOWN		Ga05G1920	-1.93026	2.33002e-12	1.58861e-09	DOWN		Ga05G2614	-1.30684	1.21567e-32	9.7429e-30	DOWN
Ga02G1679	3.2067	1.65339e-29	1.17213e-26	UP		Ga06G0810	-1.74941	2.66826e-12	1.77485e-09	DOWN		Ga12G0240	2.78118	1.21384e-31	9.46531e-29	UP
Ga03G1634	3.80976	1.68895e-29	1.17213e-26	UP		Ga07G2205	-1.5004	4.87399e-12	3.16484e-09	DOWN		Ga01G2475	3.94039	4.24049e-31	3.21965e-28	UP
Ga05G3694	-2.17005	1.63998e-29	1.17213e-26	DOWN		Ga05G4025	2.61271	5.28055e-12	3.3491e-09	UP		Ga14G0189	5.13191	1.44391e-30	1.06819e-27	UP
Ga14G1480	-2.91545	3.34981e-29	2.26665e-26	DOWN		Ga11G3406	-1.96774	5.79719e-12	3.5932e-09	DOWN		Ga06G1712	3.57994	1.916e-30	1.38201e-27	UP
Ga12G2319	-2.42302	4.53699e-29	2.99508e-26	DOWN		Ga08G0931	2.10129	6.95619e-12	4.21576e-09	UP		Ga01G2200	-4.82057	2.257e-30	1.58827e-27	DOWN
Ga06G1048	-1.31265	2.22347e-28	1.43287e-25	DOWN		Ga01G0195	-4.21037	1.17726e-11	6.55232e-09	DOWN		Ga06G1070	-2.3139	5.2458e-30	3.60361e-27	DOWN
Ga06G1151	-2.19749	2.75088e-28	1.70576e-25	DOWN		Ga04G0240	-2.0585	1.17243e-11	6.55232e-09	DOWN		Ga05G2575	-1.63205	7.69798e-30	5.16516e-27	DOWN
Ga14G1486	2.0162	2.77298e-28	1.70576e-25	UP		Ga08G2868	-1.32257	1.14753e-11	6.55232e-09	DOWN		Ga13G2655	4.17972	4.88892e-29	3.2058e-26	UP
Ga04G2000	4.32792	2.88662e-28	1.73621e-25	UP		Ga09G0849	7.05994	1.12696e-11	6.55232e-09	UP		Ga09G1971	4.3148	1.59095e-28	1.02005e-25	UP
Ga05G0384	-1.70298	5.90228e-28	3.47285e-25	DOWN		Ga01G0389	-3.30034	1.22664e-11	6.6906e-09	DOWN		Ga11G2989	2.981	3.34175e-28	2.09601e-25	UP
Ga03G0523	1.45925	7.19289e-28	4.14219e-25	UP		Ga03G1279	-2.03494	1.63788e-11	8.75851e-09	DOWN		Ga08G0312	1.45284	4.10033e-28	2.51708e-25	UP
Ga05G2976	8.69519	1.24864e-27	7.04077e-25	UP		Ga12G0380	-1.55317	1.80735e-11	9.47888e-09	DOWN		Ga13G0896	-3.97047	7.1121e-28	4.27496e-25	DOWN
Ga09G2152	2.03202	2.52076e-27	1.39238e-24	UP		Ga05G0282	2.04137	1.98526e-11	1.02155e-08	UP		Ga05G3430	-2.15105	1.69563e-27	9.98413e-25	DOWN
Ga13G0604	1.07669	6.34942e-27	3.43707e-24	UP		Ga05G4005	-1.75162	2.22233e-11	1.12236e-08	DOWN		Ga14G2566	-5.22459	2.51151e-27	1.44924e-24	DOWN
Ga02G0530	-4.62786	9.33366e-27	4.95343e-24	DOWN		Ga04G0667	-1.50234	2.69571e-11	1.31281e-08	DOWN		Ga09G0360	-3.26815	9.41837e-27	5.32821e-24	DOWN
Ga08G2009	4.45537	1.50464e-26	7.83163e-24	UP		Ga06G1712	-1.85804	2.92035e-11	1.39726e-08	DOWN		Ga04G1786	-3.1048	4.23432e-26	2.3494e-23	DOWN
Ga05G1292	-1.74699	1.78038e-26	9.09204e-24	DOWN		Ga04G1253	2.44765	3.04997e-11	1.43412e-08	UP		Ga09G0354	1.3434	4.33166e-26	2.35806e-23	UP
Ga07G2240	2.25527	2.12985e-26	1.06753e-23	UP		Ga07G2480	-1.92826	3.14313e-11	1.45287e-08	DOWN		Ga05G1797	-5.02697	4.49627e-26	2.40234e-23	DOWN
Ga05G3720	-2.70468	3.42096e-26	1.68349e-23	DOWN		Ga13G1851	1.20214	5.32564e-11	2.42068e-08	UP		Ga13G1826	-4.01046	6.4911e-26	3.40511e-23	DOWN
Ga03G0903	-4.57603	9.78942e-26	4.73144e-23	DOWN		Ga11G2155	-2.81769	8.5065e-11	3.74176e-08	DOWN		Ga12G2517	2.87707	2.06707e-25	1.06498e-22	UP
Ga13G1911	-2.41391	2.91812e-25	1.38564e-22	DOWN		Ga07G2611	1.78809	1.06553e-10	4.54049e-08	UP		Ga09G0652	3.75161	3.54848e-25	1.79615e-22	UP
Ga06G0295	-1.54509	3.42899e-25	1.57303e-22	DOWN		Ga04G0677	-1.01324	1.57813e-10	6.52102e-08	DOWN		Ga10G3088	1.88284	4.47397e-25	2.22557e-22	UP
Ga12G0599	2.7099	3.4142e-25	1.57303e-22	UP		Ga09G0136	-1.48114	1.91206e-10	7.55736e-08	DOWN		Ga06G1730	-2.28582	9.45058e-25	4.62149e-22	DOWN
Ga07G2334	-2.32254	7.99807e-25	3.60793e-22	DOWN		Ga11G3347	-1.22784	1.89033e-10	7.55736e-08	DOWN		Ga11G3408	-6.86508	1.41593e-24	6.80873e-22	DOWN
Ga12G1885	-2.29648	1.47345e-24	6.53776e-22	DOWN		Ga09G2526	1.42931	2.39176e-10	9.05947e-08	UP		Ga07G0582	4.35633	2.00877e-24	9.50115e-22	UP
Ga04G2138	6.02561	2.4899e-24	1.08696e-21	UP		Ga10G1052	2.35655	2.34775e-10	9.05947e-08	UP		Ga08G2947	2.29519	7.755e-24	3.60882e-21	UP
Ga08G1739	1.94782	9.67235e-24	4.15543e-21	UP		Ga09G0043	2.37393	2.75064e-10	1.02761e-07	UP		Ga07G0958	4.20359	1.01937e-23	4.66839e-21	UP
Ga02G0733	1.13886	1.04786e-23	4.43147e-21	UP		Ga08G0863	-2.43606	3.13844e-10	1.15664e-07	DOWN		Ga04G1078	-1.6829	1.19145e-23	5.37119e-21	DOWN
Ga13G1956	4.97113	1.21767e-23	5.07039e-21	UP		Ga02G0827	-2.31803	3.18617e-10	1.15858e-07	DOWN		Ga12G0177	5.33268	1.79232e-23	7.95569e-21	UP
Ga12G2170	2.15669	2.22964e-23	9.14357e-21	UP		Ga03G2588	-1.48467	3.61555e-10	1.28056e-07	DOWN		Ga05G3729	-3.49725	2.55199e-23	1.11561e-20	DOWN
Ga10G1015	1.61143	3.21958e-23	1.30062e-20	UP		Ga03G0208	2.67675	3.89661e-10	1.34517e-07	UP		Ga05G0614	3.37159	1.23727e-22	5.32803e-20	UP
Ga01G2191	2.22328	6.63223e-23	2.63982e-20	UP		Ga12G2319	1.71393	3.88132e-10	1.34517e-07	UP		Ga05G3029	1.516	1.70545e-22	7.23614e-20	UP
Ga10G2157	-3.43968	9.12523e-23	3.57947e-20	DOWN		Ga09G1853	2.35977	4.60197e-10	1.54944e-07	UP		Ga02G0461	3.3991	1.96798e-22	8.22902e-20	UP
Ga05G1909	1.36059	4.2449e-22	1.61821e-19	UP		Ga04G2004	-3.18172	4.88817e-10	1.58702e-07	DOWN		Ga08G0499	2.95529	2.36617e-22	9.75266e-20	UP
Ga05G0202	4.53169	4.74102e-22	1.75781e-19	UP		Ga13G2592	-1.50159	4.78809e-10	1.58702e-07	DOWN		Ga10G1594	-2.38737	3.16496e-22	1.28613e-19	DOWN
Ga13G1182	2.64377	4.71916e-22	1.75781e-19	UP		Ga14G1576	-1.55993	4.8831e-10	1.58702e-07	DOWN		Ga02G1548	2.68417	4.68064e-22	1.84994e-19	UP
Ga11G2157	1.11585	5.21953e-22	1.90908e-19	UP		Ga02G0324	1.07782	5.14185e-10	1.64975e-07	UP		Ga12G1322	-4.34198	4.63524e-22	1.84994e-19	DOWN
Ga11G2840	1.13147	5.54966e-22	2.00276e-19	UP		Ga02G0091	-1.23379	5.40998e-10	1.71559e-07	DOWN		Ga08G0500	2.8611	5.12802e-22	1.99937e-19	UP
Ga11G3222	1.9165	1.02561e-21	3.65251e-19	UP		Ga01G2777	-1.23896	1.06061e-09	3.32472e-07	DOWN		Ga11G3222	-3.66301	6.82516e-22	2.62559e-19	DOWN
Ga09G2461	2.81381	1.08985e-21	3.8309e-19	UP		Ga09G2244	2.68551	1.07678e-09	3.33704e-07	UP		Ga03G2166	3.63102	7.48844e-22	2.84285e-19	UP
Ga05G2651	1.49182	2.6791e-21	9.29647e-19	UP		Ga05G1816	1.23072	1.12777e-09	3.41965e-07	UP		Ga04G1886	-1.18769	1.04719e-21	3.92383e-19	DOWN
Ga01G1495	-1.97496	2.90568e-21	9.95508e-19	DOWN		Ga09G0347	1.39511	1.12851e-09	3.41965e-07	UP		Ga10G2673	-3.46269	1.6743e-21	6.19319e-19	DOWN
Ga02G1549	1.40852	3.07995e-21	1.04202e-18	UP		Ga07G1457	-1.45952	1.20767e-09	3.61931e-07	DOWN		Ga05G1679	3.51246	2.10939e-21	7.70379e-19	UP
Ga01G2081	3.46672	3.56734e-21	1.18615e-18	UP		Ga07G0773	-2.05996	1.26703e-09	3.71554e-07	DOWN		Ga13G2228	2.53108	2.5189e-21	9.04561e-19	UP
Ga11G0665	2.88355	6.88275e-21	2.21772e-18	UP		Ga03G1931	-1.18	1.39208e-09	3.99629e-07	DOWN		Ga14G2232	-3.44287	2.53949e-21	9.04561e-19	DOWN
Ga12G0890	4.06975	6.80546e-21	2.21772e-18	UP		Ga07G2630	-1.54169	1.92413e-09	5.46612e-07	DOWN		Ga03G0760	4.8162	7.04482e-21	2.47875e-18	UP
Ga12G0781	1.38155	7.90831e-21	2.51819e-18	UP		Ga12G0119	-2.03128	2.04124e-09	5.68047e-07	DOWN		Ga02G1641	-2.14767	7.31817e-21	2.5439e-18	DOWN
Ga03G2151	1.63629	8.86858e-21	2.79113e-18	UP		Ga04G0651	-2.20772	2.22347e-09	6.12511e-07	DOWN		Ga11G2917	3.13366	1.3977e-20	4.80078e-18	UP
Ga06G0019	1.93106	1.02785e-20	3.19767e-18	UP		Ga11G3299	1.46344	2.26563e-09	6.17883e-07	UP		Ga07G2630	1.92742	2.15344e-20	7.30955e-18	UP
Ga06G1776	4.9289	1.35007e-20	4.15239e-18	UP		Ga01G0407	-2.29285	2.65421e-09	7.1669e-07	DOWN		Ga01G2777	1.31385	2.33951e-20	7.84879e-18	UP
Ga09G0360	1.61547	1.87863e-20	5.71315e-18	UP		Ga07G2118	-1.3104	3.14657e-09	8.41306e-07	DOWN		Ga02G1730	4.26794	2.93219e-20	9.72409e-18	UP
Ga03G1382	2.06395	2.31531e-20	6.96289e-18	UP		Ga14G0637	1.02705	3.76285e-09	9.96314e-07	UP		Ga05G1022	3.06696	3.17441e-20	1.04077e-17	UP
Ga06G0036	3.94027	2.46835e-20	7.30823e-18	UP		Ga05G0029	1.2979	3.902e-09	1.02322e-06	UP		Ga01G0707	2.83581	5.21796e-20	1.69156e-17	UP
Ga07G2678	-2.0338	2.48414e-20	7.30823e-18	DOWN		Ga09G2602	-2.0888	4.12291e-09	1.07086e-06	DOWN		Ga08G2879	1.11769	5.74491e-20	1.84169e-17	UP
Ga05G1950	1.41425	3.19467e-20	9.29752e-18	UP		Ga07G0582	-3.66908	4.38868e-09	1.12913e-06	DOWN		Ga07G0722	4.17321	2.22833e-19	7.06504e-17	UP
Ga03G2587	2.71071	3.65325e-20	1.0519e-17	UP		Ga03G1935	-1.29302	4.72998e-09	1.20557e-06	DOWN		Ga08G2637	-1.75141	2.56643e-19	8.04854e-17	DOWN
Ga01G1496	-1.08995	5.16049e-20	1.47025e-17	DOWN		Ga08G1789	-1.82297	5.00102e-09	1.26285e-06	DOWN		Ga09G0885	1.01273	2.64832e-19	8.21605e-17	UP
Ga11G2614	-2.06817	5.49114e-20	1.54816e-17	DOWN		Ga05G2286	2.8479	5.66681e-09	1.40496e-06	UP		Ga02G1258	1.81593	3.54303e-19	1.08748e-16	UP
Ga01G0328	2.37541	5.71766e-20	1.59044e-17	UP		Ga05G0558	-1.2223	6.04079e-09	1.48418e-06	DOWN		Ga07G0802	3.08538	3.63546e-19	1.10411e-16	UP
Ga12G0240	-2.14998	5.75862e-20	1.59044e-17	DOWN		Ga07G0722	-2.78524	6.19169e-09	1.49695e-06	DOWN		Ga07G2055	4.24287	8.80855e-19	2.64734e-16	UP
Ga10G1961	-1.81829	6.10592e-20	1.66932e-17	DOWN		Ga14G2718	-1.20649	6.20252e-09	1.49695e-06	DOWN		Ga09G2047	2.05447	1.04507e-18	3.1085e-16	UP
Ga10G0929	3.37936	6.41451e-20	1.73615e-17	UP		Ga03G2010	2.55084	6.4318e-09	1.53867e-06	UP		Ga06G0766	1.69928	1.27957e-18	3.76715e-16	UP
Ga07G0429	2.67389	6.88205e-20	1.84425e-17	UP		Ga01G0244	-1.45163	6.80686e-09	1.61423e-06	DOWN		Ga11G0656	-1.8217	1.30369e-18	3.79939e-16	DOWN
Ga13G2830	-1.82729	1.00999e-19	2.68004e-17	DOWN		Ga04G1620	-1.67924	7.41276e-09	1.74277e-06	DOWN		Ga06G1282	-1.48291	1.31804e-18	3.8028e-16	DOWN
Ga07G1100	-1.53123	1.05036e-19	2.7601e-17	DOWN		Ga02G0461	-1.92172	7.53298e-09	1.75589e-06	DOWN		Ga06G0215	-1.92978	2.07351e-18	5.92327e-16	DOWN
Ga12G0666	1.85485	1.39517e-19	3.63093e-17	UP		Ga12G1365	-1.58497	7.70333e-09	1.78038e-06	DOWN		Ga08G2605	-2.28928	2.90057e-18	8.20463e-16	DOWN
Ga11G0337	-1.53035	1.42204e-19	3.66561e-17	DOWN		Ga11G0232	1.21862	8.7002e-09	1.99388e-06	UP		Ga04G1384	4.24609	3.0743e-18	8.61161e-16	UP
Ga06G0149	-2.11019	1.66965e-19	4.26327e-17	DOWN		Ga05G1344	-1.47917	1.0529e-08	2.38016e-06	DOWN		Ga03G2038	6.08907	4.61378e-18	1.27997e-15	UP
Ga05G2861	1.47278	1.87003e-19	4.7303e-17	UP		Ga07G0785	-1.02515	1.09945e-08	2.43774e-06	DOWN		Ga13G0722	5.58262	5.32816e-18	1.46408e-15	UP
Ga11G3106	1.97309	2.17679e-19	5.45529e-17	UP		Ga06G0055	2.06578	1.1206e-08	2.4646e-06	UP		Ga09G0315	-2.88126	1.49022e-17	4.03669e-15	DOWN
Ga13G1266	-2.59323	2.50295e-19	6.21514e-17	DOWN		Ga05G0192	-2.72388	1.22143e-08	2.64372e-06	DOWN		Ga13G2377	-2.82172	1.49704e-17	4.03669e-15	DOWN
Ga03G0270	2.22665	3.86084e-19	9.49978e-17	UP		Ga12G2105	-1.70384	1.2856e-08	2.76071e-06	DOWN		Ga01G2476	10.7291	2.65205e-17	7.0849e-15	UP
Ga05G0427	-1.67879	4.42972e-19	1.08013e-16	DOWN		Ga11G1490	-1.09154	1.31652e-08	2.80501e-06	DOWN		Ga07G1334	-1.71106	2.69609e-17	7.13647e-15	DOWN
Ga04G0651	2.96562	4.50135e-19	1.0878e-16	UP		Ga12G2170	-1.48863	1.53062e-08	3.2298e-06	DOWN		Ga08G1010	1.19008	2.85599e-17	7.491e-15	UP
Ga09G1567	1.92606	5.56653e-19	1.33331e-16	UP		Ga13G0679	1.76692	1.53958e-08	3.2298e-06	UP		Ga06G2029	2.00388	3.44148e-17	8.94537e-15	UP
Ga05G2373	2.22003	6.15463e-19	1.46124e-16	UP		Ga10G0877	2.8772	1.5723e-08	3.27326e-06	UP		Ga03G1489	-1.64426	3.76049e-17	9.68729e-15	DOWN
Ga12G0529	-1.54163	6.34792e-19	1.49403e-16	DOWN		Ga04G2047	1.21614	1.87569e-08	3.78918e-06	UP		Ga13G1407	4.4724	4.0141e-17	1.02491e-14	UP
Ga03G1420	1.16578	6.50995e-19	1.51895e-16	UP		Ga07G0093	1.56064	1.99868e-08	3.9787e-06	UP		Ga13G1179	-6.78281	4.5247e-17	1.14515e-14	DOWN
Ga01G2312	-1.10827	9.27908e-19	2.14656e-16	DOWN		Ga10G2743	1.82065	2.03388e-08	4.01942e-06	UP		Ga07G1100	2.48403	5.09018e-17	1.27706e-14	UP
Ga13G1440	4.42585	9.64871e-19	2.21315e-16	UP		Ga01G0211	-1.41742	2.05495e-08	4.03184e-06	DOWN		Ga08G0934	2.55462	5.87131e-17	1.46034e-14	UP
Ga06G0634	-2.38842	1.33708e-18	3.04112e-16	DOWN		Ga04G1486	-2.44288	2.17557e-08	4.20796e-06	DOWN		Ga13G2735	1.27352	6.37419e-17	1.57186e-14	UP
Ga11G2989	2.37661	1.43236e-18	3.20399e-16	UP		Ga05G1855	2.97266	2.16636e-08	4.20796e-06	UP		Ga05G2141	3.32726	7.02317e-17	1.71722e-14	UP
Ga10G1594	1.14611	1.83028e-18	4.06053e-16	UP		Ga02G1741	2.8252	2.48774e-08	4.72799e-06	UP		Ga10G2033	6.94918	1.01152e-16	2.45246e-14	UP
Ga05G0614	-2.43723	1.88107e-18	4.13927e-16	DOWN		Ga03G0058	-1.16487	2.49645e-08	4.72799e-06	DOWN		Ga03G1947	1.74067	1.15919e-16	2.78708e-14	UP
Ga11G1919	1.46575	2.5996e-18	5.67426e-16	UP		Ga11G2744	1.73207	2.47755e-08	4.72799e-06	UP		Ga13G1929	3.25571	1.24281e-16	2.96343e-14	UP
Ga07G1459	1.53163	3.97486e-18	8.60668e-16	UP		Ga01G2333	-1.19177	2.62128e-08	4.93018e-06	DOWN		Ga11G3321	2.1204	1.32617e-16	3.13628e-14	UP
Ga14G0657	2.47534	4.76834e-18	1.02428e-15	UP		Ga06G0218	1.62971	2.6829e-08	5.01151e-06	UP		Ga10G0711	4.65719	1.39792e-16	3.27909e-14	UP
Ga03G1181	-2.86189	4.8996e-18	1.04419e-15	DOWN		Ga12G1644	2.44696	2.86455e-08	5.31442e-06	UP		Ga14G0085	-2.35852	1.65877e-16	3.85959e-14	DOWN
Ga12G2421	2.40761	5.24774e-18	1.10965e-15	UP		Ga13G2574	-1.51583	3.74684e-08	6.81226e-06	DOWN		Ga06G1787	-1.92752	1.69431e-16	3.91074e-14	DOWN
Ga14G1665	1.66343	6.79486e-18	1.42566e-15	UP		Ga07G1131	-1.02821	4.25028e-08	7.6259e-06	DOWN		Ga02G1274	4.27918	1.9871e-16	4.55015e-14	UP
Ga01G1313	2.00269	9.42745e-18	1.96251e-15	UP		Ga11G3941	-1.51797	4.22968e-08	7.6259e-06	DOWN		Ga13G2056	6.22299	2.36861e-16	5.38104e-14	UP
Ga08G2681	-1.1305	9.49857e-18	1.96251e-15	DOWN		Ga13G1685	-1.58259	4.57289e-08	8.1511e-06	DOWN		Ga13G0964	-1.87182	2.70995e-16	6.10839e-14	DOWN
Ga10G0536	3.70865	9.93573e-18	2.03728e-15	UP		Ga09G2472	1.74568	4.91649e-08	8.65049e-06	UP		Ga14G0064	3.2737	3.17115e-16	7.09255e-14	UP
Ga07G1427	-3.38181	1.78256e-17	3.60051e-15	DOWN		Ga03G2311	-1.25705	5.37561e-08	9.32112e-06	DOWN		Ga10G0303	-1.58653	3.40424e-16	7.55533e-14	DOWN
Ga13G0351	-2.25091	1.93507e-17	3.8796e-15	DOWN		Ga04G0795	-1.22533	5.43436e-08	9.32112e-06	DOWN		Ga08G2198	6.13072	3.70093e-16	8.15108e-14	UP
Ga12G0590	6.5964	1.95843e-17	3.89757e-15	UP		Ga14G0222	-1.22974	5.4302e-08	9.32112e-06	DOWN		Ga05G2151	-5.31563	4.03117e-16	8.81115e-14	DOWN
Ga01G1752	1.38741	2.08851e-17	4.12611e-15	UP		Ga02G1135	-1.27624	5.86457e-08	9.93407e-06	DOWN		Ga11G1968	-1.50529	5.4169e-16	1.1751e-13	DOWN
Ga01G0933	1.3682	2.36228e-17	4.63314e-15	UP		Ga12G0306	-1.73462	5.8347e-08	9.93407e-06	DOWN		Ga01G0486	5.68709	5.48549e-16	1.1811e-13	UP
Ga06G2223	-1.35942	2.65422e-17	5.16828e-15	DOWN		Ga11G3408	1.94201	6.30251e-08	1.061e-05	UP		Ga01G1819	2.67469	6.23961e-16	1.33352e-13	UP
Ga11G0323	2.09405	3.8094e-17	7.31243e-15	UP		Ga13G2301	-1.01941	6.87642e-08	1.15051e-05	DOWN		Ga12G2214	-1.41316	6.29298e-16	1.33504e-13	DOWN
Ga08G2418	1.4422	3.85049e-17	7.33925e-15	UP		Ga05G1446	1.85475	7.87427e-08	1.29366e-05	UP		Ga03G1065	2.54305	6.85133e-16	1.44288e-13	UP
Ga04G1468	1.45857	4.9573e-17	9.38282e-15	UP		Ga12G0756	-1.05046	8.20407e-08	1.33977e-05	DOWN		Ga03G2139	4.89044	7.15353e-16	1.49561e-13	UP
Ga05G3820	-2.09349	5.20909e-17	9.79092e-15	DOWN		Ga09G2262	-1.18575	8.71834e-08	1.41528e-05	DOWN		Ga01G2252	-4.74097	7.4755e-16	1.55168e-13	DOWN
Ga05G3582	-1.06359	6.44436e-17	1.20292e-14	DOWN		Ga01G2659	-1.05156	9.0355e-08	1.44712e-05	DOWN		Ga08G2417	3.41268	1.3075e-15	2.67547e-13	UP
Ga11G0044	1.92569	6.57936e-17	1.2197e-14	UP		Ga08G2221	1.762	9.07366e-08	1.44712e-05	UP		Ga05G0131	-2.5081	1.39104e-15	2.82637e-13	DOWN
Ga06G1765	3.48026	7.2657e-17	1.33778e-14	UP		Ga03G0076	1.29658	9.75212e-08	1.53734e-05	UP		Ga01G2201	-5.05779	1.49121e-15	3.0087e-13	DOWN
Ga05G1022	-1.61147	9.82866e-17	1.79745e-14	DOWN		Ga07G2182	1.1063	1.0653e-07	1.66971e-05	UP		Ga03G0403	2.54229	1.54788e-15	3.10135e-13	UP
Ga04G0176	5.28525	1.23186e-16	2.2231e-14	UP		Ga05G0656	1.21364	1.22765e-07	1.91316e-05	UP		Ga07G1730	-3.29669	1.7239e-15	3.4302e-13	DOWN
Ga05G1797	1.91878	1.23204e-16	2.2231e-14	UP		Ga10G1126	2.00197	1.24759e-07	1.93319e-05	UP		Ga07G2493	-1.67045	1.81796e-15	3.59259e-13	DOWN
Ga13G2804	4.30829	1.25397e-16	2.24768e-14	UP		Ga01G2730	-1.52902	1.27918e-07	1.97094e-05	DOWN		Ga02G1417	-1.60879	2.23002e-15	4.36587e-13	DOWN
Ga11G1326	-2.73744	1.2885e-16	2.29438e-14	DOWN		Ga03G2166	-2.44306	1.32917e-07	2.03646e-05	DOWN		Ga14G2766	-1.39173	2.23953e-15	4.36587e-13	DOWN
Ga09G1816	1.1983	1.38716e-16	2.45391e-14	UP		Ga13G1903	-2.709	1.38371e-07	2.10819e-05	DOWN		Ga07G0006	3.60063	2.39919e-15	4.64574e-13	UP
Ga11G3531	-2.3439	1.58068e-16	2.76018e-14	DOWN		Ga14G0657	-1.29943	1.41844e-07	2.1491e-05	DOWN		Ga12G2469	1.7028	2.69934e-15	5.19208e-13	UP
Ga09G2669	2.25394	1.99489e-16	3.43909e-14	UP		Ga06G0933	1.19237	1.54286e-07	2.29929e-05	UP		Ga06G0710	3.86298	3.15654e-15	6.03128e-13	UP
Ga01G0404	2.46712	2.08077e-16	3.56443e-14	UP		Ga04G0468	-1.54517	1.57931e-07	2.34081e-05	DOWN		Ga14G2303	1.4782	3.41561e-15	6.48336e-13	UP
Ga14G2718	2.17486	2.17998e-16	3.71091e-14	UP		Ga10G1597	2.17218	1.63538e-07	2.39786e-05	UP		Ga07G0460	3.10945	3.44946e-15	6.50482e-13	UP
Ga10G0842	-1.60554	2.3529e-16	3.98022e-14	DOWN		Ga09G1757	-2.46539	1.93202e-07	2.75864e-05	DOWN		Ga06G0140	3.83016	3.49394e-15	6.54593e-13	UP
Ga04G0016	3.23924	2.60058e-16	4.37188e-14	UP		Ga07G0134	-1.52187	1.96624e-07	2.79288e-05	DOWN		Ga07G0273	6.62956	4.4477e-15	8.27904e-13	UP
Ga07G0803	-2.31454	2.68741e-16	4.48996e-14	DOWN		Ga10G1744	-1.89012	2.02073e-07	2.85541e-05	DOWN		Ga11G2877	3.98074	5.04526e-15	9.33115e-13	UP
Ga12G1633	-2.02382	3.34392e-16	5.51869e-14	DOWN		Ga11G3351	1.09946	2.13378e-07	2.99961e-05	UP		Ga11G0072	2.24837	6.72113e-15	1.23515e-12	UP
Ga14G1650	-1.60799	3.38441e-16	5.55166e-14	DOWN		Ga02G1417	1.06057	2.48403e-07	3.47044e-05	UP		Ga01G0654	-1.99117	7.12281e-15	1.30068e-12	DOWN
Ga08G2112	-1.34451	3.85509e-16	6.28566e-14	DOWN		Ga04G0029	-1.1353	2.5043e-07	3.47044e-05	DOWN		Ga05G0427	2.87992	7.18623e-15	1.30401e-12	UP
Ga07G0582	5.58476	4.36409e-16	7.03027e-14	UP		Ga04G0263	1.68216	2.50688e-07	3.47044e-05	UP		Ga13G0236	1.52692	7.41895e-15	1.33782e-12	UP
Ga09G1764	1.44227	4.3897e-16	7.03027e-14	UP		Ga05G1408	-1.74057	3.10637e-07	4.25714e-05	DOWN		Ga05G1307	-2.5322	8.06903e-15	1.44601e-12	DOWN
Ga11G2699	2.15351	4.35828e-16	7.03027e-14	UP		Ga06G0071	3.62282	3.1757e-07	4.33038e-05	UP		Ga04G0280	2.35557	1.13817e-14	2.01463e-12	UP
Ga08G0591	1.87267	5.2729e-16	8.34599e-14	UP		Ga03G2587	-1.66454	3.27294e-07	4.4188e-05	DOWN		Ga07G0956	1.95488	1.13433e-14	2.01463e-12	UP
Ga07G0785	1.49269	5.55868e-16	8.74717e-14	UP		Ga12G2517	-1.53346	3.35873e-07	4.51227e-05	DOWN		Ga09G1183	1.56606	1.16144e-14	2.04329e-12	UP
Ga11G2336	1.56541	6.20649e-16	9.65431e-14	UP		Ga05G2125	-1.01777	3.62433e-07	4.84523e-05	DOWN		Ga10G0742	-2.48517	1.1915e-14	2.08346e-12	DOWN
Ga12G0078	-1.86901	6.17664e-16	9.65431e-14	DOWN		Ga06G0037	1.81417	4.41854e-07	5.82137e-05	UP		Ga01G0376	2.80298	1.22612e-14	2.13109e-12	UP
Ga01G2074	-1.01863	7.18186e-16	1.10446e-13	DOWN		Ga14G0078	2.1519	4.58481e-07	6.01139e-05	UP		Ga07G0534	-2.71676	1.28446e-14	2.21912e-12	DOWN
Ga03G1036	-1.00041	7.34469e-16	1.12311e-13	DOWN		Ga01G0849	-3.04689	4.79812e-07	6.23116e-05	DOWN		Ga12G2773	3.02362	1.43159e-14	2.45858e-12	UP
Ga12G2195	1.05748	8.01081e-16	1.21809e-13	UP		Ga04G1677	4.61509	4.93404e-07	6.3773e-05	UP		Ga05G2500	2.04803	1.52237e-14	2.59902e-12	UP
Ga05G4145	2.2396	8.28655e-16	1.25298e-13	UP		Ga04G1764	-1.50787	5.32578e-07	6.85116e-05	DOWN		Ga07G0694	2.03376	1.67453e-14	2.84198e-12	UP
Ga03G1851	-1.18524	9.30961e-16	1.39986e-13	DOWN		Ga02G1357	-1.85018	5.46427e-07	6.99056e-05	DOWN		Ga04G1468	-1.62361	1.70248e-14	2.87251e-12	DOWN
Ga03G2771	-1.16447	1.01844e-15	1.52294e-13	DOWN		Ga08G1980	1.80615	5.4854e-07	6.99056e-05	UP		Ga10G2155	1.59221	2.33982e-14	3.92491e-12	UP
Ga10G2433	1.55071	1.05976e-15	1.57601e-13	UP		Ga01G2191	1.52458	5.53855e-07	7.02546e-05	UP		Ga05G3355	1.63108	2.36443e-14	3.94327e-12	UP
Ga06G1910	2.99452	1.1839e-15	1.73208e-13	UP		Ga11G2287	-1.04956	5.61338e-07	7.08742e-05	DOWN		Ga12G2545	2.952	2.44936e-14	4.06143e-12	UP
Ga13G2751	1.57099	1.1838e-15	1.73208e-13	UP		Ga01G0861	-1.59124	5.76423e-07	7.2238e-05	DOWN		Ga03G1863	1.17803	2.57837e-14	4.25092e-12	UP
Ga11G1325	-2.28817	1.26685e-15	1.84347e-13	DOWN		Ga13G0022	-1.55338	5.77438e-07	7.2238e-05	DOWN		Ga12G0195	-5.99597	2.77977e-14	4.55693e-12	DOWN
Ga04G1561	2.01021	1.69851e-15	2.45839e-13	UP		Ga10G2721	-1.82882	5.88253e-07	7.2922e-05	DOWN		Ga11G3624	-1.09873	2.89568e-14	4.72012e-12	DOWN
Ga09G2494	2.96505	1.78595e-15	2.57119e-13	UP		Ga11G1027	1.36053	5.86517e-07	7.2922e-05	UP		Ga11G2117	1.83077	3.20593e-14	5.19649e-12	UP
Ga06G2168	3.10341	1.91078e-15	2.73636e-13	UP		Ga09G0085	-1.18647	6.24491e-07	7.70638e-05	DOWN		Ga03G2257	-1.22531	3.34885e-14	5.39783e-12	DOWN
Ga12G2430	1.03957	1.95882e-15	2.79039e-13	UP		Ga03G2165	-1.06218	6.37813e-07	7.83533e-05	DOWN		Ga05G0558	2.58538	3.66124e-14	5.86857e-12	UP
Ga11G0042	1.98599	2.21897e-15	3.12805e-13	UP		Ga02G1658	-2.38911	6.48883e-07	7.90015e-05	DOWN		Ga03G2759	2.57836	4.0817e-14	6.47062e-12	UP
Ga12G0136	2.09658	2.2689e-15	3.18187e-13	UP		Ga06G0409	3.104	6.62674e-07	8.0131e-05	UP		Ga11G2297	1.88218	4.07999e-14	6.47062e-12	UP
Ga02G0009	3.21347	2.45643e-15	3.4271e-13	UP		Ga07G1173	-1.39026	6.64037e-07	8.0131e-05	DOWN		Ga01G0377	2.58975	4.14466e-14	6.53453e-12	UP
Ga01G0195	4.63447	2.99812e-15	4.16139e-13	UP		Ga01G1792	-2.16267	6.75722e-07	8.11819e-05	DOWN		Ga03G0450	3.05748	4.4694e-14	7.00821e-12	UP
Ga11G1941	1.31264	3.11896e-15	4.30703e-13	UP		Ga07G0642	-1.35778	7.28068e-07	8.70872e-05	DOWN		Ga06G1406	-1.57344	4.64565e-14	7.2452e-12	DOWN
Ga03G0326	2.72424	5.27808e-15	7.2516e-13	UP		Ga14G1654	1.28667	7.40753e-07	8.82175e-05	UP		Ga12G1710	-1.62175	4.86604e-14	7.54812e-12	DOWN
Ga03G0857	1.79745	5.47651e-15	7.48623e-13	UP		Ga04G0203	1.09781	7.57236e-07	8.93998e-05	UP		Ga01G2069	2.704	5.37397e-14	8.29142e-12	UP
Ga06G1254	-2.34833	5.64852e-15	7.68255e-13	DOWN		Ga09G0331	-1.40203	7.63775e-07	8.97831e-05	DOWN		Ga05G3720	2.79471	5.64312e-14	8.66038e-12	UP
Ga13G0383	-1.05818	9.78691e-15	1.32446e-12	DOWN		Ga07G2545	1.1043	7.89991e-07	9.24663e-05	UP		Ga12G0049	3.18526	6.47252e-14	9.77723e-12	UP
Ga07G0391	-1.35532	1.01297e-14	1.36403e-12	DOWN		Ga14G2830	-4.34301	8.29979e-07	9.67316e-05	DOWN		Ga14G1486	-1.82515	6.45758e-14	9.77723e-12	DOWN
Ga13G2398	2.48941	1.04944e-14	1.40615e-12	UP		Ga06G2206	-1.07054	8.66013e-07	9.96537e-05	DOWN		Ga07G1423	-2.15808	7.23869e-14	1.08776e-11	DOWN
Ga14G1945	1.91503	1.11004e-14	1.48001e-12	UP		Ga07G0974	1.9823	8.72905e-07	0.000100025	UP		Ga02G0555	1.96419	8.14102e-14	1.21702e-11	UP
Ga10G1767	-1.46417	1.26447e-14	1.67765e-12	DOWN		Ga10G0006	-1.3488	8.85367e-07	0.000101028	DOWN		Ga03G1146	1.42213	9.9495e-14	1.47971e-11	UP
Ga11G2877	-3.67803	1.33951e-14	1.76854e-12	DOWN		Ga13G1929	1.38343	8.98667e-07	0.000102119	UP		Ga12G0008	2.57249	1.03237e-13	1.52749e-11	UP
Ga10G1739	-1.36072	1.67401e-14	2.19945e-12	DOWN		Ga06G0045	2.61128	1.03617e-06	0.000116289	UP		Ga10G1312	3.91087	1.07689e-13	1.58522e-11	UP
Ga04G0372	2.00274	1.88351e-14	2.46276e-12	UP		Ga11G1938	-2.28137	1.07616e-06	0.000119792	DOWN		Ga05G3459	1.63191	1.13928e-13	1.66855e-11	UP
Ga06G0325	1.14802	2.05033e-14	2.66799e-12	UP		Ga11G3615	-4.08805	1.08981e-06	0.000120818	DOWN		Ga01G0215	1.96763	1.1782e-13	1.71684e-11	UP
Ga01G1781	1.03117	2.23958e-14	2.87167e-12	UP		Ga03G0289	1.4604	1.10743e-06	0.000121623	UP		Ga08G0135	2.11272	1.23103e-13	1.78481e-11	UP
Ga05G0060	-6.20561	2.24929e-14	2.87167e-12	DOWN		Ga03G2018	1.88987	1.12107e-06	0.000122295	UP		Ga01G0623	-2.30495	1.28079e-13	1.84766e-11	DOWN
Ga05G4240	-1.22674	2.24235e-14	2.87167e-12	DOWN		Ga10G0048	1.82506	1.15826e-06	0.000124854	UP		Ga05G3900	-1.73862	1.29143e-13	1.85374e-11	DOWN
Ga03G2477	1.38996	2.35154e-14	2.98811e-12	UP		Ga06G1876	-1.18228	1.17555e-06	0.000126062	DOWN		Ga06G0634	3.32706	1.51963e-13	2.17051e-11	UP
Ga14G2566	2.54131	3.02373e-14	3.82431e-12	UP		Ga13G0648	1.66789	1.17871e-06	0.000126062	UP		Ga09G2602	2.59619	1.55787e-13	2.21417e-11	UP
Ga03G2583	4.23273	3.07373e-14	3.86947e-12	UP		Ga07G0025	-1.83834	1.18426e-06	0.000126161	DOWN		Ga08G2868	2.08291	1.64472e-13	2.32615e-11	UP
Ga08G1346	-1.67433	3.34225e-14	4.18802e-12	DOWN		Ga12G2746	1.02733	1.23568e-06	0.000131126	UP		Ga01G0120	2.00088	1.73959e-13	2.44832e-11	UP
Ga13G0062	3.15761	5.65735e-14	7.02394e-12	UP		Ga14G1953	1.8418	1.24762e-06	0.00013188	UP		Ga05G3513	2.79109	1.81872e-13	2.54727e-11	UP
Ga11G2210	3.81923	5.78714e-14	7.15227e-12	UP		Ga05G2124	1.60705	1.26348e-06	0.000132929	UP		Ga11G3886	-1.34752	1.83117e-13	2.55232e-11	DOWN
Ga03G2603	6.67007	6.06418e-14	7.46059e-12	UP		Ga06G0082	2.10263	1.39719e-06	0.000143789	UP		Ga02G0411	5.72728	1.88244e-13	2.61116e-11	UP
Ga13G1907	4.65024	6.21687e-14	7.61383e-12	UP		Ga08G0416	1.40781	1.45762e-06	0.000148917	UP		Ga03G0486	-1.25661	1.97894e-13	2.73189e-11	DOWN
Ga10G1992	2.06808	6.62786e-14	8.08062e-12	UP		Ga01G1908	-1.33879	1.4698e-06	0.000149569	DOWN		Ga08G2418	-1.99608	2.03786e-13	2.79982e-11	DOWN
Ga10G1179	1.32746	6.83337e-14	8.29382e-12	UP		Ga04G0682	3.36192	1.49603e-06	0.00015111	UP		Ga09G2457	1.82855	2.15073e-13	2.9409e-11	UP
Ga01G1327	-1.41812	7.09386e-14	8.57154e-12	DOWN		Ga12G1526	3.26109	1.62258e-06	0.000163288	UP		Ga11G2788	2.39585	2.54983e-13	3.45388e-11	UP
Ga02G1019	1.05175	7.31821e-14	8.76437e-12	UP		Ga05G2043	-2.33954	1.68468e-06	0.000168914	DOWN		Ga01G0930	2.5987	2.75352e-13	3.71237e-11	UP
Ga07G0802	-1.76566	7.30573e-14	8.76437e-12	DOWN		Ga03G0073	-1.19791	1.74736e-06	0.000173288	DOWN		Ga02G1430	2.20083	2.88842e-13	3.87613e-11	UP
Ga11G2742	4.35903	7.44382e-14	8.87552e-12	UP		Ga11G3321	-1.6531	1.74297e-06	0.000173288	DOWN		Ga08G2792	2.64909	2.95442e-13	3.94634e-11	UP
Ga11G2623	5.23859	8.16962e-14	9.65585e-12	UP		Ga01G2739	5.39004	1.84419e-06	0.00018157	UP		Ga10G0048	-4.72926	2.9832e-13	3.94823e-11	DOWN
Ga09G2323	-1.85591	8.36383e-14	9.84241e-12	DOWN		Ga10G2297	-1.06539	1.86121e-06	0.000182586	DOWN		Ga13G1222	-2.89049	2.97538e-13	3.94823e-11	DOWN
Ga12G0335	3.33869	1.13002e-13	1.32403e-11	UP		Ga05G0720	2.39549	1.93177e-06	0.000188155	UP		Ga04G2138	-4.31206	3.06896e-13	4.04318e-11	DOWN
Ga03G2736	-1.65966	1.15018e-13	1.34185e-11	DOWN		Ga04G0465	-1.52753	2.04168e-06	0.00019665	DOWN		Ga09G2316	1.20688	3.38432e-13	4.43839e-11	UP
Ga06G1498	1.32525	1.16535e-13	1.35371e-11	UP		Ga04G0901	-1.21359	2.03621e-06	0.00019665	DOWN		Ga07G0025	3.38593	3.4854e-13	4.55027e-11	UP
Ga01G2385	1.32322	1.19627e-13	1.38368e-11	UP		Ga13G2145	2.19587	2.08084e-06	0.000199118	UP		Ga01G0952	1.46896	3.94298e-13	5.12445e-11	UP
Ga08G1294	1.35531	1.21101e-13	1.39478e-11	UP		Ga05G1234	-1.55755	2.22462e-06	0.000212133	DOWN		Ga03G0786	1.68618	4.02544e-13	5.20816e-11	UP
Ga07G0916	2.53443	1.32112e-13	1.50973e-11	UP		Ga02G0198	1.69038	2.30599e-06	0.000219126	UP		Ga11G3872	2.92244	4.48603e-13	5.77817e-11	UP
Ga13G0290	-1.65506	1.40343e-13	1.59602e-11	DOWN		Ga05G0505	2.90914	2.38575e-06	0.000225917	UP		Ga09G2189	5.52283	4.72671e-13	6.06111e-11	UP
Ga02G0555	-1.58001	1.45621e-13	1.64224e-11	DOWN		Ga12G0049	-1.90594	2.40711e-06	0.000227151	DOWN		Ga08G2736	4.01684	5.20333e-13	6.64277e-11	UP
Ga07G1556	-1.32101	1.50325e-13	1.68825e-11	DOWN		Ga05G3694	-1.30038	2.48839e-06	0.000231616	DOWN		Ga03G1862	1.85436	5.23635e-13	6.65547e-11	UP
Ga13G1958	2.46571	1.63228e-13	1.82559e-11	UP		Ga05G2151	2.0772	2.57996e-06	0.000239322	UP		Ga05G0972	1.91697	5.66238e-13	7.1654e-11	UP
Ga04G0030	-1.39898	1.68949e-13	1.8818e-11	DOWN		Ga05G2405	-1.13479	2.64514e-06	0.000242075	DOWN		Ga08G2783	-1.63018	5.79127e-13	7.29649e-11	DOWN
Ga10G2450	2.77343	1.90204e-13	2.10986e-11	UP		Ga13G2539	2.22795	2.66536e-06	0.000243109	UP		Ga04G1732	-1.17722	6.12699e-13	7.68591e-11	DOWN
Ga12G2367	-2.21386	1.93375e-13	2.13628e-11	DOWN		Ga06G2552	1.65098	2.72321e-06	0.00024657	UP		Ga03G0229	2.66846	6.54496e-13	8.17468e-11	UP
Ga09G1490	1.8967	2.04459e-13	2.24955e-11	UP		Ga12G2498	-1.69487	2.73043e-06	0.00024657	DOWN		Ga01G0831	-1.23113	6.64075e-13	8.25857e-11	DOWN
Ga03G0697	1.944	2.06278e-13	2.26037e-11	UP		Ga14G0243	3.11033	2.75056e-06	0.000247568	UP		Ga02G0108	5.29493	7.14205e-13	8.84388e-11	UP
Ga09G2537	2.271	2.85395e-13	3.11472e-11	UP		Ga10G0876	2.3496	2.76315e-06	0.000247883	UP		Ga07G0409	2.8525	7.69863e-13	9.49235e-11	UP
Ga12G1655	2.26416	3.06311e-13	3.31625e-11	UP		Ga14G2366	-1.26816	2.80213e-06	0.000250077	DOWN		Ga03G2032	6.3298	8.22219e-13	1.00947e-10	UP
Ga12G2715	-1.3779	3.05244e-13	3.31625e-11	DOWN		Ga05G3040	-3.9805	2.85764e-06	0.000253855	DOWN		Ga06G2430	-1.03753	8.33155e-13	1.01857e-10	DOWN
Ga05G3957	3.09473	3.31568e-13	3.57538e-11	UP		Ga05G4174	1.7125	2.93728e-06	0.000259241	UP		Ga05G3028	3.99308	8.39331e-13	1.02179e-10	UP
Ga11G1086	1.61417	3.70649e-13	3.98094e-11	UP		Ga04G0272	2.24518	2.95711e-06	0.000260149	UP		Ga05G2329	-1.72706	8.65924e-13	1.04973e-10	DOWN
Ga04G1434	-2.26677	4.02596e-13	4.30698e-11	DOWN		Ga01G0609	1.22545	3.13994e-06	0.000274463	UP		Ga14G2025	1.77663	9.34245e-13	1.12782e-10	UP
Ga04G1225	-1.27409	4.04757e-13	4.31088e-11	DOWN		Ga05G4261	1.23543	3.31514e-06	0.000288593	UP		Ga06G0383	5.17438	9.60512e-13	1.1547e-10	UP
Ga10G2934	5.67834	4.06146e-13	4.31088e-11	UP		Ga06G0500	2.2789	3.32309e-06	0.000288593	UP		Ga05G1467	4.16587	9.77762e-13	1.17056e-10	UP
Ga11G1033	2.29913	4.12226e-13	4.34137e-11	UP		Ga12G1996	-3.19859	3.33333e-06	0.000288593	DOWN		Ga13G2737	-1.68693	1.00494e-12	1.19812e-10	DOWN
Ga12G2489	2.39145	4.1081e-13	4.34137e-11	UP		Ga12G1736	-1.52443	3.3449e-06	0.000288677	DOWN		Ga09G0285	4.05438	1.08955e-12	1.29365e-10	UP
Ga10G0002	2.59385	4.68208e-13	4.89286e-11	UP		Ga01G0487	1.46916	3.41502e-06	0.0002938	UP		Ga11G0422	3.84333	1.10561e-12	1.30734e-10	UP
Ga12G0937	1.07151	4.66533e-13	4.89286e-11	UP		Ga10G1183	1.93069	3.44141e-06	0.000295139	UP		Ga01G2191	-3.76418	1.18459e-12	1.39502e-10	DOWN
Ga05G2228	-1.95074	5.43713e-13	5.66005e-11	DOWN		Ga11G0260	2.06582	3.46189e-06	0.000295965	UP		Ga07G2189	-1.4867	1.24163e-12	1.45624e-10	DOWN
Ga03G1928	-2.60624	5.56008e-13	5.76587e-11	DOWN		Ga09G2664	-1.39153	3.55304e-06	0.000302295	DOWN		Ga01G2813	3.86401	1.35075e-12	1.57145e-10	UP
Ga05G2498	3.01986	5.80932e-13	6.00134e-11	UP		Ga10G0076	1.36758	3.6607e-06	0.000308131	UP		Ga10G2990	-1.32618	1.53238e-12	1.77559e-10	DOWN
Ga09G2420	-1.24993	6.63758e-13	6.8309e-11	DOWN		Ga02G1730	2.57041	3.93453e-06	0.000329149	UP		Ga04G2112	2.53929	1.55507e-12	1.79467e-10	UP
Ga03G0851	1.17406	6.72318e-13	6.89279e-11	UP		Ga01G0489	1.28593	4.08178e-06	0.000339385	UP		Ga11G0428	3.9127	1.60204e-12	1.83421e-10	UP
Ga01G0407	2.85901	7.86137e-13	8.02928e-11	UP		Ga10G0941	2.89114	4.16653e-06	0.000345379	UP		Ga10G2256	-1.42797	1.66617e-12	1.90009e-10	DOWN
Ga02G0444	1.92966	8.01245e-13	8.15282e-11	UP		Ga13G0417	1.68141	4.28465e-06	0.000351961	UP		Ga06G0151	4.19632	1.77791e-12	2.01954e-10	UP
Ga09G1383	2.11578	8.32564e-13	8.40828e-11	UP		Ga03G1813	-1.09912	4.40981e-06	0.000361154	DOWN		Ga12G1059	4.68646	1.81477e-12	2.05332e-10	UP
Ga10G2654	3.64185	9.02304e-13	9.04509e-11	UP		Ga03G0697	-1.03805	4.48264e-06	0.000365112	DOWN		Ga11G2245	-1.28353	2.02619e-12	2.28357e-10	DOWN
Ga01G0233	1.07016	9.72628e-13	9.71408e-11	UP		Ga05G0377	-1.72788	4.50585e-06	0.000365725	DOWN		Ga04G1656	-1.55801	2.16281e-12	2.42807e-10	DOWN
Ga01G0392	5.04632	1.03861e-12	1.03349e-10	UP		Ga03G0428	-1.69467	4.57616e-06	0.00037033	DOWN		Ga12G0108	3.12873	2.27617e-12	2.54543e-10	UP
Ga01G0042	-1.23562	1.04264e-12	1.0337e-10	DOWN		Ga12G1966	1.35065	4.97489e-06	0.000400222	UP		Ga04G0841	-2.15647	2.30088e-12	2.56313e-10	DOWN
Ga11G3408	4.85911	1.05024e-12	1.03743e-10	UP		Ga13G0722	-3.36213	5.28776e-06	0.00042166	DOWN		Ga02G1794	3.04725	2.39125e-12	2.65355e-10	UP
Ga07G1349	8.7353	1.08823e-12	1.07002e-10	UP		Ga13G1631	-1.69997	5.32319e-06	0.000423248	DOWN		Ga09G1703	-2.76172	2.69004e-12	2.97368e-10	DOWN
Ga11G4007	1.04184	1.09113e-12	1.07002e-10	UP		Ga02G0118	1.13685	5.3854e-06	0.000425712	UP		Ga06G0691	2.7475	2.72326e-12	2.99891e-10	UP
Ga01G0475	1.82301	1.20622e-12	1.17861e-10	UP		Ga05G2220	-2.53513	5.37195e-06	0.000425712	DOWN		Ga06G1952	3.27728	2.75069e-12	3.0176e-10	UP
Ga07G1426	-3.11153	1.22609e-12	1.19372e-10	DOWN		Ga04G0143	1.65213	5.53572e-06	0.000435072	UP		Ga03G1574	2.72397	3.05806e-12	3.34209e-10	UP
Ga01G0624	-2.09268	1.66154e-12	1.61187e-10	DOWN		Ga13G2761	-2.87573	5.59827e-06	0.000437467	DOWN		Ga09G2046	1.51532	3.14325e-12	3.42223e-10	UP
Ga01G2201	2.6738	1.89346e-12	1.8303e-10	UP		Ga05G1740	3.21829	5.6859e-06	0.000440923	UP		Ga09G0337	2.76007	3.20113e-12	3.47215e-10	UP
Ga06G1402	1.11876	2.03871e-12	1.9637e-10	UP		Ga10G0001	-2.46133	5.69139e-06	0.000440923	DOWN		Ga01G1455	1.551	3.419e-12	3.69456e-10	UP
Ga01G0371	3.44713	2.59833e-12	2.48503e-10	UP		Ga10G0108	1.75089	5.67817e-06	0.000440923	UP		Ga14G2799	5.29974	3.81468e-12	4.10676e-10	UP
Ga14G2817	1.26356	2.70392e-12	2.57691e-10	UP		Ga13G2173	2.11373	5.70716e-06	0.000440923	UP		Ga12G0377	-2.00965	3.85192e-12	4.13143e-10	DOWN
Ga05G2790	-1.87145	2.84235e-12	2.69933e-10	DOWN		Ga05G2296	-1.34094	5.72496e-06	0.000441049	DOWN		Ga04G0795	1.98099	4.39835e-12	4.70005e-10	UP
Ga03G1415	-1.0017	3.09234e-12	2.92647e-10	DOWN		Ga02G0099	2.30835	5.79182e-06	0.000444942	UP		Ga06G2292	-1.71914	4.429e-12	4.71533e-10	DOWN
Ga02G0053	1.26987	3.37949e-12	3.18708e-10	UP		Ga12G0262	-1.34872	5.8113e-06	0.000445185	DOWN		Ga11G0816	-1.41928	4.57841e-12	4.85648e-10	DOWN
Ga11G0664	2.36812	3.4618e-12	3.24212e-10	UP		Ga11G2128	1.60003	5.95793e-06	0.000453868	UP		Ga05G2791	2.61854	4.93361e-12	5.19506e-10	UP
Ga05G1651	3.16978	3.71621e-12	3.46838e-10	UP		Ga02G0136	-1.29256	5.97906e-06	0.000454209	DOWN		Ga08G1475	3.56208	4.92713e-12	5.19506e-10	UP
Ga10G1484	1.1001	4.44199e-12	4.13151e-10	UP		Ga12G0334	-1.04033	6.32906e-06	0.000474193	DOWN		Ga09G2505	-1.60273	4.97514e-12	5.21974e-10	DOWN
Ga13G1979	-1.49635	4.67496e-12	4.31851e-10	DOWN		Ga11G3477	-1.333	6.35709e-06	0.000474988	DOWN		Ga01G0827	-1.29999	5.29857e-12	5.51893e-10	DOWN
Ga03G0325	3.08698	4.72824e-12	4.35287e-10	UP		Ga05G2897	-1.52392	6.49963e-06	0.000484311	DOWN		Ga09G0433	-1.88535	5.43135e-12	5.62492e-10	DOWN
Ga05G1307	1.06652	4.82579e-12	4.42762e-10	UP		Ga02G0364	-2.08143	6.58065e-06	0.000489012	DOWN		Ga14G1842	3.20452	5.43932e-12	5.62492e-10	UP
Ga05G4164	-1.48662	5.54646e-12	5.07164e-10	DOWN		Ga14G1937	-1.00319	6.73917e-06	0.000498078	DOWN		Ga09G1341	-1.49174	6.50195e-12	6.69979e-10	DOWN
Ga12G0756	1.13044	5.78456e-12	5.27154e-10	UP		Ga05G2008	-1.12176	7.1763e-06	0.000524697	DOWN		Ga01G2628	3.09904	6.58453e-12	6.76074e-10	UP
Ga11G1372	-2.19832	7.32714e-12	6.65491e-10	DOWN		Ga05G1835	-1.27626	7.27596e-06	0.000530561	DOWN		Ga13G0771	1.11466	6.63646e-12	6.78989e-10	UP
Ga09G1610	-1.70975	7.79812e-12	7.05899e-10	DOWN		Ga10G0633	6.33836	7.403e-06	0.000538386	UP		Ga03G2149	3.82204	8.15495e-12	8.31401e-10	UP
Ga03G0290	1.26585	8.09386e-12	7.30228e-10	UP		Ga13G2639	1.37668	7.64127e-06	0.000554236	UP		Ga05G2983	2.58594	8.21436e-12	8.34509e-10	UP
Ga07G2527	-1.51181	9.01272e-12	8.05077e-10	DOWN		Ga05G1493	5.89264	7.97153e-06	0.000575131	UP		Ga08G0206	-1.25373	8.2514e-12	8.35332e-10	DOWN
Ga06G1721	2.018	9.234e-12	8.2213e-10	UP		Ga13G1238	-1.5444	8.17818e-06	0.000586935	DOWN		Ga12G0115	-1.13277	8.74441e-12	8.82146e-10	DOWN
Ga06G1604	2.60511	9.85653e-12	8.74678e-10	UP		Ga11G1603	-1.47069	8.20577e-06	0.00058737	DOWN		Ga05G0743	4.134	9.0661e-12	9.11411e-10	UP
Ga08G0066	-2.03633	1.03955e-11	9.19488e-10	DOWN		Ga07G0006	-2.52581	8.26517e-06	0.00058969	DOWN		Ga12G2424	4.57228	9.17486e-12	9.19142e-10	UP
Ga13G1500	-1.90767	1.06311e-11	9.37269e-10	DOWN		Ga08G2391	-2.72789	8.30893e-06	0.000590107	DOWN		Ga02G0593	-3.25097	9.75822e-12	9.74201e-10	DOWN
Ga01G0754	-2.82072	1.1467e-11	1.00768e-09	DOWN		Ga01G2446	1.68681	8.60815e-06	0.000605056	UP		Ga08G1412	2.09434	9.84717e-12	9.79692e-10	UP
Ga13G0973	-1.59898	1.20403e-11	1.05464e-09	DOWN		Ga11G2204	2.75376	8.58279e-06	0.000605056	UP		Ga04G0190	3.2235	9.93214e-12	9.84749e-10	UP
Ga11G1671	-1.4094	1.23695e-11	1.07998e-09	DOWN		Ga14G2368	1.70204	8.60036e-06	0.000605056	UP		Ga05G3097	2.05164	1.03599e-11	1.02365e-09	UP
Ga09G1779	-1.06314	1.32267e-11	1.14742e-09	DOWN		Ga11G3967	-1.34182	8.65608e-06	0.00060686	DOWN		Ga03G1935	1.63862	1.05654e-11	1.04039e-09	UP
Ga01G0441	-1.24053	1.34967e-11	1.1671e-09	DOWN		Ga05G0146	-1.76681	8.99643e-06	0.000629104	DOWN		Ga09G1700	1.63724	1.07078e-11	1.05082e-09	UP
Ga10G2874	1.93949	1.39205e-11	1.1961e-09	UP		Ga06G0368	-1.36818	9.06454e-06	0.000632246	DOWN		Ga06G0266	-1.73509	1.07594e-11	1.0523e-09	DOWN
Ga05G2796	1.00095	1.40574e-11	1.20025e-09	UP		Ga03G1321	2.98406	9.2081e-06	0.000637369	UP		Ga09G2391	2.05366	1.08193e-11	1.05459e-09	UP
Ga11G2862	-1.38837	1.40472e-11	1.20025e-09	DOWN		Ga11G2611	-1.12167	9.17118e-06	0.000637369	DOWN		Ga11G1692	1.7923	1.0886e-11	1.05752e-09	UP
Ga06G0303	2.12081	1.45259e-11	1.23247e-09	UP		Ga11G2535	-1.67956	9.32565e-06	0.000643871	DOWN		Ga02G1600	3.91454	1.17881e-11	1.13749e-09	UP
Ga01G2605	1.08632	1.46288e-11	1.23663e-09	UP		Ga03G2537	2.4656	9.46766e-06	0.000648749	UP		Ga03G0568	1.87639	1.17842e-11	1.13749e-09	UP
Ga03G0482	1.09825	1.46663e-11	1.23663e-09	UP		Ga12G0195	2.26033	9.4625e-06	0.000648749	UP		Ga12G1365	1.9957	1.23354e-11	1.18634e-09	UP
Ga09G2120	-1.54145	1.50827e-11	1.26779e-09	DOWN		Ga12G2157	5.03246	9.42937e-06	0.000648749	UP		Ga11G2374	3.30408	1.23924e-11	1.18786e-09	UP
Ga02G1001	1.74785	1.93594e-11	1.61723e-09	UP		Ga11G1942	-1.32625	9.93016e-06	0.00067535	DOWN		Ga08G1669	-1.86153	1.36076e-11	1.29573e-09	DOWN
Ga01G0609	-2.1382	1.99104e-11	1.65814e-09	DOWN		Ga03G2152	1.37909	1.04936e-05	0.000710126	UP		Ga01G2276	1.00924	1.40855e-11	1.33682e-09	UP
Ga05G2586	1.1074	2.11483e-11	1.75583e-09	UP		Ga02G0180	2.93852	1.08312e-05	0.000729357	UP		Ga11G2162	-1.3921	1.47639e-11	1.39662e-09	DOWN
Ga10G1719	1.3105	2.22891e-11	1.83926e-09	UP		Ga09G0836	1.07002	1.13198e-05	0.000754802	UP		Ga11G2492	2.24992	1.5192e-11	1.43241e-09	UP
Ga05G3916	2.30293	2.36863e-11	1.94861e-09	UP		Ga03G0763	1.47757	1.13832e-05	0.000757178	UP		Ga14G0143	3.59815	1.58724e-11	1.4917e-09	UP
Ga05G0613	-3.10799	2.47322e-11	2.0236e-09	DOWN		Ga01G1051	1.67218	1.19364e-05	0.000782526	UP		Ga05G0995	6.26506	1.60267e-11	1.50131e-09	UP
Ga07G2107	2.03383	2.56524e-11	2.09129e-09	UP		Ga03G2589	-1.29977	1.21283e-05	0.000790408	DOWN		Ga08G0174	1.63014	1.68001e-11	1.56866e-09	UP
Ga03G0054	1.04956	2.78842e-11	2.26641e-09	UP		Ga10G2407	1.0839	1.21436e-05	0.000790408	UP		Ga07G2214	1.78134	1.8246e-11	1.69817e-09	UP
Ga11G3488	-1.23308	2.86346e-11	2.32043e-09	DOWN		Ga12G1631	-1.00393	1.2256e-05	0.000795824	DOWN		Ga10G1790	-2.20461	1.86551e-11	1.73067e-09	DOWN
Ga12G2746	1.14347	2.96154e-11	2.39274e-09	UP		Ga13G0189	-2.14128	1.28978e-05	0.000833527	DOWN		Ga01G0861	2.99443	1.91169e-11	1.76782e-09	UP
Ga09G1710	-1.17407	3.18763e-11	2.56775e-09	DOWN		Ga11G3805	-3.86339	1.30648e-05	0.000840338	DOWN		Ga11G0348	1.13886	2.04703e-11	1.88693e-09	UP
Ga03G0245	-1.4677	3.21301e-11	2.58052e-09	DOWN		Ga07G0266	1.31639	1.31208e-05	0.00084134	UP		Ga10G2873	5.84465	2.26184e-11	2.0783e-09	UP
Ga11G1006	-1.55629	3.59044e-11	2.87512e-09	DOWN		Ga05G2901	2.20863	1.36758e-05	0.000867362	UP		Ga06G1983	-1.21862	2.79976e-11	2.5644e-09	DOWN
Ga04G0072	-1.03698	3.67729e-11	2.93148e-09	DOWN		Ga07G1781	-1.17866	1.47703e-05	0.000929941	DOWN		Ga13G0918	2.55338	2.92346e-11	2.66923e-09	UP
Ga11G2014	-1.03489	3.6825e-11	2.93148e-09	DOWN		Ga13G2526	-1.04228	1.52856e-05	0.000958321	DOWN		Ga01G0733	4.73991	2.97842e-11	2.70231e-09	UP
Ga10G0575	1.50807	3.71283e-11	2.94696e-09	UP		Ga11G0672	2.8343	1.53734e-05	0.000961613	UP		Ga10G1728	4.15388	2.97136e-11	2.70231e-09	UP
Ga09G1806	1.60303	3.78375e-11	2.99447e-09	UP		Ga11G0043	-1.18352	1.55629e-05	0.000971237	DOWN		Ga10G2298	7.82654	3.3652e-11	3.04366e-09	UP
Ga04G1741	2.15259	3.96628e-11	3.12978e-09	UP		Ga05G2914	1.14155	1.57832e-05	0.000980267	UP		Ga01G0872	2.25827	3.46688e-11	3.12583e-09	UP
Ga09G2217	-1.18143	4.24875e-11	3.33324e-09	DOWN		Ga06G1765	-2.41032	1.58154e-05	0.000980267	DOWN		Ga10G0990	-1.27211	3.97257e-11	3.57061e-09	DOWN
Ga12G2561	-2.55659	4.52897e-11	3.54281e-09	DOWN		Ga02G1358	-1.61021	1.59873e-05	0.000987555	DOWN		Ga05G1316	-2.11372	4.08462e-11	3.65992e-09	DOWN
Ga12G0597	-5.28014	4.57285e-11	3.56682e-09	DOWN		Ga11G0657	2.19798	1.60054e-05	0.000987555	UP		Ga13G1837	-3.16808	4.19277e-11	3.73364e-09	DOWN
Ga13G2800	1.89286	4.79587e-11	3.73003e-09	UP		Ga01G1498	1.16253	1.60729e-05	0.000989479	UP		Ga10G2951	-1.76003	4.39761e-11	3.904e-09	DOWN
Ga07G0740	3.14747	5.11825e-11	3.96936e-09	UP		Ga11G3398	3.75946	1.65504e-05	0.00101429	UP		Ga10G3054	1.36411	4.51789e-11	3.98624e-09	UP
Ga01G1430	3.77019	5.19436e-11	4.01688e-09	UP		Ga05G0285	1.45297	1.66657e-05	0.00101854	UP		Ga12G2213	1.35322	4.51173e-11	3.98624e-09	UP
Ga07G1357	-1.23941	5.21157e-11	4.0187e-09	DOWN		Ga10G2828	-2.10414	1.67816e-05	0.00102158	DOWN		Ga14G1756	1.98964	4.55075e-11	4.00299e-09	UP
Ga03G2584	5.20837	5.61825e-11	4.31999e-09	UP		Ga05G0944	1.05621	1.68639e-05	0.0010243	UP		Ga08G2112	1.71204	4.76508e-11	4.17879e-09	UP
Ga10G0313	-1.68886	5.65242e-11	4.33395e-09	DOWN		Ga02G0186	-1.00185	1.70919e-05	0.00103518	DOWN		Ga10G1663	-2.94174	4.87368e-11	4.26107e-09	DOWN
Ga13G2346	-1.64915	5.7302e-11	4.38118e-09	DOWN		Ga07G1752	-1.81235	1.71188e-05	0.00103518	DOWN		Ga05G0944	1.66209	5.03039e-11	4.3848e-09	UP
Ga05G3363	2.33393	6.33284e-11	4.81473e-09	UP		Ga12G2368	1.68651	1.71996e-05	0.00103776	UP		Ga01G1738	3.20335	5.14967e-11	4.47525e-09	UP
Ga06G1259	-3.38662	6.54025e-11	4.9585e-09	DOWN		Ga06G1474	1.72809	1.75236e-05	0.00105265	UP		Ga11G1103	2.15622	5.49984e-11	4.7652e-09	UP
Ga12G1019	-1.66892	7.24731e-11	5.46394e-09	DOWN		Ga05G4004	-3.5628	1.83015e-05	0.00109216	DOWN		Ga03G1882	3.24486	5.54134e-11	4.78678e-09	UP
Ga03G0524	1.84274	7.32159e-11	5.50461e-09	UP		Ga08G1307	3.8983	1.85936e-05	0.00109759	UP		Ga09G1369	2.11937	5.57332e-11	4.80004e-09	UP
Ga09G1421	2.94919	7.34843e-11	5.50949e-09	UP		Ga11G0705	3.72386	1.85118e-05	0.00109759	UP		Ga06G0379	4.84493	5.64879e-11	4.85056e-09	UP
Ga08G0749	-1.37047	7.6392e-11	5.71167e-09	DOWN		Ga06G1229	1.13924	1.891e-05	0.00111385	UP		Ga11G3753	-1.46136	5.73267e-11	4.90798e-09	DOWN
Ga06G2345	-3.13118	7.84808e-11	5.83561e-09	DOWN		Ga02G1543	2.20254	1.97466e-05	0.00115317	UP		Ga13G2830	3.90078	5.97075e-11	5.09669e-09	UP
Ga13G2043	1.05955	7.96976e-11	5.90985e-09	UP		Ga05G0667	-1.09905	2.04496e-05	0.0011866	DOWN		Ga12G0138	-2.70524	7.1266e-11	6.06539e-09	DOWN
Ga03G0437	1.25941	8.12506e-11	6.00855e-09	UP		Ga14G2566	1.62773	2.09734e-05	0.00121441	UP		Ga13G1394	1.38753	7.34294e-11	6.23113e-09	UP
Ga09G0043	7.14124	8.46993e-11	6.22954e-09	UP		Ga01G0041	-1.34537	2.1153e-05	0.00121963	DOWN		Ga06G0073	1.83071	7.4488e-11	6.30243e-09	UP
Ga07G2224	-1.60915	1.00226e-10	7.32441e-09	DOWN		Ga06G0023	2.91634	2.19077e-05	0.00125782	UP		Ga05G2524	-1.51248	7.59488e-11	6.40724e-09	DOWN
Ga12G1098	1.16131	1.00397e-10	7.32441e-09	UP		Ga01G1437	-1.04713	2.19622e-05	0.0012583	DOWN		Ga03G0469	-1.3043	7.83995e-11	6.5947e-09	DOWN
Ga04G2086	1.47008	1.02064e-10	7.42598e-09	UP		Ga10G0481	-1.36085	2.21079e-05	0.001264	DOWN		Ga06G1173	3.22641	8.15644e-11	6.84097e-09	UP
Ga09G2602	1.5128	1.10007e-10	7.98242e-09	UP		Ga03G0819	-1.39895	2.26887e-05	0.0012891	DOWN		Ga12G1467	1.12492	8.50724e-11	7.11452e-09	UP
Ga07G2175	1.15572	1.12558e-10	8.14567e-09	UP		Ga09G2572	3.20606	2.26847e-05	0.0012891	UP		Ga08G1723	2.49511	8.57991e-11	7.14741e-09	UP
Ga08G2170	-1.38961	1.28905e-10	9.27907e-09	DOWN		Ga03G2149	-1.71682	2.30785e-05	0.00130852	DOWN		Ga09G2552	2.73339	8.59611e-11	7.14741e-09	UP
Ga03G2592	2.41737	1.32276e-10	9.49651e-09	UP		Ga12G0969	-1.16633	2.31995e-05	0.00131265	DOWN		Ga12G2766	2.63378	8.66079e-11	7.18049e-09	UP
Ga12G0077	-1.37972	1.41796e-10	1.01262e-08	DOWN		Ga02G0677	1.48181	2.35523e-05	0.00132983	UP		Ga06G0086	-2.0194	8.70798e-11	7.19893e-09	DOWN
Ga12G0382	1.38097	1.42745e-10	1.01672e-08	UP		Ga03G2544	-1.47588	2.36105e-05	0.00132983	DOWN		Ga02G0966	-2.0911	9.31636e-11	7.658e-09	DOWN
Ga09G1528	1.14615	1.56895e-10	1.11165e-08	UP		Ga09G0063	-1.03345	2.36494e-05	0.00132983	DOWN		Ga09G1522	2.31709	9.38138e-11	7.68953e-09	UP
Ga12G2480	-1.32428	1.57538e-10	1.1133e-08	DOWN		Ga13G1887	-1.03963	2.40193e-05	0.00134785	DOWN		Ga14G2546	2.52058	9.75458e-11	7.97278e-09	UP
Ga03G0452	2.34028	1.61183e-10	1.13609e-08	UP		Ga05G2481	-1.2048	2.4131e-05	0.00135134	DOWN		Ga06G2274	-1.46327	9.787e-11	7.97668e-09	DOWN
Ga11G3855	3.95486	1.77103e-10	1.24506e-08	UP		Ga05G1930	-1.04358	2.45322e-05	0.00136818	DOWN		Ga11G0332	1.68495	1.04528e-10	8.49533e-09	UP
Ga05G0638	-1.38999	1.93495e-10	1.35677e-08	DOWN		Ga14G2584	-2.11491	2.5032e-05	0.00138473	DOWN		Ga13G0445	2.02946	1.06078e-10	8.59709e-09	UP
Ga11G2758	-1.24996	1.96239e-10	1.37246e-08	DOWN		Ga06G2131	3.2915	2.51271e-05	0.00138491	UP		Ga14G0637	-1.2262	1.13124e-10	9.14243e-09	DOWN
Ga13G0430	2.45782	1.98497e-10	1.38467e-08	UP		Ga13G0897	1.32382	2.51875e-05	0.00138491	UP		Ga12G0113	7.85383	1.1506e-10	9.27297e-09	UP
Ga07G1279	1.13591	2.03038e-10	1.41271e-08	UP		Ga09G0220	1.83266	2.62009e-05	0.0014291	UP		Ga04G1556	4.98857	1.16486e-10	9.36168e-09	UP
Ga05G2273	3.77758	2.21058e-10	1.53022e-08	UP		Ga11G1872	1.36896	2.61686e-05	0.0014291	UP		Ga08G2357	4.12002	1.17833e-10	9.44369e-09	UP
Ga01G0190	-1.98358	2.28264e-10	1.57607e-08	DOWN		Ga02G1266	-1.60658	2.66142e-05	0.00144338	DOWN		Ga05G0060	5.41657	1.25131e-10	1.00008e-08	UP
Ga08G0840	-1.32167	2.34863e-10	1.61751e-08	DOWN		Ga05G0655	2.29827	2.67274e-05	0.00144338	UP		Ga01G2197	3.92463	1.26618e-10	1.00639e-08	UP
Ga10G2579	-1.14687	2.40569e-10	1.6526e-08	DOWN		Ga11G2412	1.67193	2.66263e-05	0.00144338	UP		Ga10G2105	-1.06742	1.26597e-10	1.00639e-08	DOWN
Ga03G0682	-1.8177	2.67037e-10	1.82978e-08	DOWN		Ga06G2283	-1.30315	2.72603e-05	0.00146635	DOWN		Ga12G0057	-6.1515	1.28014e-10	1.01468e-08	DOWN
Ga11G0961	1.98178	2.74364e-10	1.87524e-08	UP		Ga12G0344	-1.44353	2.78378e-05	0.00148861	DOWN		Ga14G2240	3.08185	1.3065e-10	1.03275e-08	UP
Ga09G1249	1.3766	2.75652e-10	1.87929e-08	UP		Ga06G0073	-1.16307	2.80734e-05	0.00149535	DOWN		Ga05G1912	4.86039	1.44178e-10	1.13657e-08	UP
Ga03G0101	-1.72151	2.83007e-10	1.92459e-08	DOWN		Ga03G1502	1.39532	2.92868e-05	0.00155391	UP		Ga11G1343	-2.03653	1.46052e-10	1.1482e-08	DOWN
Ga03G0763	-2.01273	3.04161e-10	2.05166e-08	DOWN		Ga11G2805	1.552	3.0179e-05	0.00159195	UP		Ga01G2379	1.77606	1.49515e-10	1.17223e-08	UP
Ga11G3431	1.74381	3.20492e-10	2.14714e-08	UP		Ga11G2001	-1.46317	3.02945e-05	0.00159496	DOWN		Ga08G1999	4.32148	1.53749e-10	1.20216e-08	UP
Ga07G0081	-1.19193	3.40663e-10	2.27664e-08	DOWN		Ga10G0424	3.38366	3.07726e-05	0.00161701	UP		Ga10G0166	8.11936	1.76346e-10	1.37512e-08	UP
Ga06G1055	1.51837	3.45861e-10	2.30568e-08	UP		Ga06G0183	3.91579	3.13731e-05	0.00164224	UP		Ga11G2205	-1.64759	1.82857e-10	1.42204e-08	DOWN
Ga11G3888	-1.00938	3.84212e-10	2.55506e-08	DOWN		Ga11G1586	1.73753	3.21368e-05	0.00166991	UP		Ga12G0257	-2.31526	1.8869e-10	1.46347e-08	DOWN
Ga12G2814	2.83833	3.90967e-10	2.59361e-08	UP		Ga11G0495	1.9571	3.2271e-05	0.00167319	UP		Ga11G3732	2.57231	1.91165e-10	1.47868e-08	UP
Ga10G0712	1.73983	4.4728e-10	2.9527e-08	UP		Ga12G0775	-1.07709	3.23962e-05	0.00167649	DOWN		Ga01G1858	-1.29213	1.92764e-10	1.48402e-08	DOWN
Ga07G0892	1.15671	4.80376e-10	3.16347e-08	UP		Ga10G1373	-1.26981	3.32523e-05	0.00171753	DOWN		Ga02G1556	4.40103	1.92884e-10	1.48402e-08	UP
Ga12G1366	1.14479	5.03395e-10	3.30701e-08	UP		Ga10G0268	-1.22208	3.45334e-05	0.00177363	DOWN		Ga01G2010	7.18432	2.10468e-10	1.61501e-08	UP
Ga05G0482	-1.14402	5.06883e-10	3.32186e-08	DOWN		Ga11G3214	1.50926	3.45166e-05	0.00177363	UP		Ga12G0765	1.65127	2.11935e-10	1.62195e-08	UP
Ga14G0356	-1.59309	5.17043e-10	3.38026e-08	DOWN		Ga08G2346	3.96691	3.5218e-05	0.00180539	UP		Ga11G3406	1.94221	2.12933e-10	1.62527e-08	UP
Ga07G2101	1.48182	5.89487e-10	3.82615e-08	UP		Ga06G0706	-1.56228	3.55888e-05	0.00181756	DOWN		Ga08G0749	2.53426	2.22739e-10	1.69118e-08	UP
Ga13G0545	-1.45809	6.03656e-10	3.90874e-08	DOWN		Ga11G0871	1.24422	3.55416e-05	0.00181756	UP		Ga05G0134	2.01787	2.2477e-10	1.70211e-08	UP
Ga11G0060	5.08951	6.17256e-10	3.98727e-08	UP		Ga05G4003	-1.55208	3.56805e-05	0.00181884	DOWN		Ga01G1406	3.37406	2.25605e-10	1.70397e-08	UP
Ga11G0584	-1.34725	6.89064e-10	4.42998e-08	DOWN		Ga08G2947	-1.06487	3.66736e-05	0.00185559	DOWN		Ga03G0115	2.2602	2.29863e-10	1.7316e-08	UP
Ga13G2067	-1.19888	6.88051e-10	4.42998e-08	DOWN		Ga12G1632	1.19839	3.71724e-05	0.00187388	UP		Ga05G2181	-1.30662	2.31079e-10	1.73622e-08	DOWN
Ga09G2457	2.37453	7.13678e-10	4.57735e-08	UP		Ga10G1053	2.0039	3.74172e-05	0.00188273	UP		Ga11G1248	2.42642	2.32936e-10	1.74196e-08	UP
Ga02G0107	-1.33001	7.38918e-10	4.72803e-08	DOWN		Ga06G2399	-1.58806	3.75553e-05	0.0018862	DOWN		Ga11G2976	2.80661	2.3305e-10	1.74196e-08	UP
Ga01G2529	1.95408	7.98085e-10	5.09457e-08	UP		Ga09G2391	-1.60882	3.82904e-05	0.0019129	DOWN		Ga05G0126	-1.1855	2.48476e-10	1.85246e-08	DOWN
Ga09G2760	5.23796	8.21454e-10	5.2314e-08	UP		Ga10G2082	-1.75703	3.82973e-05	0.0019129	DOWN		Ga05G0828	-1.15663	2.78592e-10	2.07163e-08	DOWN
Ga06G1281	1.24771	8.34302e-10	5.30076e-08	UP		Ga04G1403	1.76723	3.89162e-05	0.00193614	UP		Ga08G2676	-1.82078	2.92661e-10	2.17066e-08	DOWN
Ga05G2032	2.37133	8.57744e-10	5.43693e-08	UP		Ga12G2567	-2.51934	3.89059e-05	0.00193614	DOWN		Ga05G0955	-2.25823	2.96202e-10	2.19128e-08	DOWN
Ga03G1650	1.42442	8.87955e-10	5.61528e-08	UP		Ga13G2747	-1.36614	3.90465e-05	0.00193614	DOWN		Ga08G2391	5.57037	3.18061e-10	2.34698e-08	UP
Ga04G1672	-1.07421	8.94142e-10	5.64122e-08	DOWN		Ga14G1903	-1.21782	3.89817e-05	0.00193614	DOWN		Ga03G2027	9.18127	3.2627e-10	2.40142e-08	UP
Ga01G0604	-1.24354	9.70887e-10	6.09699e-08	DOWN		Ga05G0227	2.82393	3.97251e-05	0.00195957	UP		Ga11G3855	2.6576	3.28695e-10	2.40698e-08	UP
Ga12G0107	-1.27649	1.00778e-09	6.31399e-08	DOWN		Ga11G3056	3.58839	4.30686e-05	0.00210496	UP		Ga11G1465	1.74142	3.60556e-10	2.63361e-08	UP
Ga10G0087	1.14738	1.03142e-09	6.43232e-08	UP		Ga10G1786	2.18202	4.37075e-05	0.00212856	UP		Ga02G1752	1.22184	3.77811e-10	2.75268e-08	UP
Ga05G0130	2.76408	1.07433e-09	6.66682e-08	UP		Ga08G1950	-2.30739	4.40969e-05	0.00214369	DOWN		Ga10G1179	-1.35824	3.91676e-10	2.84651e-08	DOWN
Ga09G0455	1.58103	1.07581e-09	6.66682e-08	UP		Ga05G3917	2.40777	4.42917e-05	0.00214933	UP		Ga04G1592	3.47969	3.94516e-10	2.85994e-08	UP
Ga14G1483	-1.87707	1.11619e-09	6.88171e-08	DOWN		Ga12G2443	-1.50982	4.50226e-05	0.00216936	DOWN		Ga02G0037	4.90801	4.0065e-10	2.89713e-08	UP
Ga11G2154	1.95084	1.18289e-09	7.26994e-08	UP		Ga02G0094	1.01482	4.59838e-05	0.00220787	UP		Ga13G2560	2.19051	4.11597e-10	2.96885e-08	UP
Ga13G0132	-2.5805	1.18453e-09	7.26994e-08	DOWN		Ga11G2862	1.84631	4.66256e-05	0.00222303	UP		Ga05G1920	1.05636	4.22834e-10	3.03657e-08	UP
Ga03G0773	-1.24227	1.28806e-09	7.88746e-08	DOWN		Ga14G1453	2.39827	4.6502e-05	0.00222303	UP		Ga09G1648	6.22562	4.23091e-10	3.03657e-08	UP
Ga03G2589	2.20084	1.33769e-09	8.17291e-08	UP		Ga03G0516	1.34239	4.69326e-05	0.00223376	UP		Ga08G2388	1.23024	4.27041e-10	3.05732e-08	UP
Ga11G3940	2.01556	1.41267e-09	8.59219e-08	UP		Ga08G0604	1.1132	4.83047e-05	0.00228146	UP		Ga05G2578	-1.1132	4.31086e-10	3.07318e-08	DOWN
Ga07G1629	-1.65016	1.41719e-09	8.60035e-08	DOWN		Ga09G2160	1.83606	4.85817e-05	0.00228829	UP		Ga12G1804	2.6796	4.31387e-10	3.07318e-08	UP
Ga12G0395	4.46775	1.42037e-09	8.6004e-08	UP		Ga04G1754	2.96907	4.89727e-05	0.00229876	UP		Ga11G2931	2.55336	4.36134e-10	3.09934e-08	UP
Ga01G1032	-1.35842	1.46832e-09	8.87091e-08	DOWN		Ga09G1312	-1.52661	4.92579e-05	0.00230345	DOWN		Ga09G1249	1.24257	4.42474e-10	3.13667e-08	UP
Ga11G2073	1.67877	1.55061e-09	9.3057e-08	UP		Ga11G3476	-1.05354	4.94732e-05	0.00230638	DOWN		Ga03G1641	1.3154	4.59759e-10	3.25122e-08	UP
Ga10G0880	-3.19055	1.57348e-09	9.42209e-08	DOWN		Ga11G2376	1.01601	4.98265e-05	0.00231889	UP		Ga01G2599	3.96089	4.7412e-10	3.34457e-08	UP
Ga11G0013	-1.17152	1.59479e-09	9.5286e-08	DOWN		Ga10G2312	-1.07678	5.00318e-05	0.00232448	DOWN		Ga05G1398	2.08211	4.84731e-10	3.41109e-08	UP
Ga05G1235	1.35538	1.64164e-09	9.78692e-08	UP		Ga05G2549	1.78017	5.06453e-05	0.00234499	UP		Ga11G0466	5.89126	4.89374e-10	3.43538e-08	UP
Ga12G0557	-1.15119	1.65531e-09	9.84672e-08	DOWN		Ga06G2168	1.14726	5.09136e-05	0.00234547	UP		Ga05G2191	1.4913	5.12517e-10	3.58042e-08	UP
Ga07G1730	3.00653	1.68037e-09	9.97391e-08	UP		Ga13G0125	6.62176	5.08697e-05	0.00234547	UP		Ga11G1809	-1.29976	5.1199e-10	3.58042e-08	DOWN
Ga01G2658	-1.37559	1.7331e-09	1.02644e-07	DOWN		Ga11G2381	1.34672	5.17675e-05	0.00238078	UP		Ga05G2228	2.70975	5.21933e-10	3.62863e-08	UP
Ga09G2438	1.58483	1.77278e-09	1.04536e-07	UP		Ga08G1756	1.857	5.19759e-05	0.00238634	UP		Ga07G1115	-1.79018	5.26978e-10	3.65489e-08	DOWN
Ga03G0582	1.60033	1.85342e-09	1.08817e-07	UP		Ga08G0313	6.11898	5.29583e-05	0.00242329	UP		Ga14G2694	1.74958	5.40602e-10	3.74039e-08	UP
Ga11G2646	-1.15305	1.86204e-09	1.09087e-07	DOWN		Ga05G2632	2.60129	5.35196e-05	0.00244487	UP		Ga07G2002	3.96497	5.54403e-10	3.8267e-08	UP
Ga13G1095	5.65915	1.9552e-09	1.14297e-07	UP		Ga04G0701	2.92137	5.37361e-05	0.00245066	UP		Ga11G3810	4.1915	5.7083e-10	3.93069e-08	UP
Ga11G2721	-1.69946	1.97099e-09	1.14972e-07	DOWN		Ga08G1927	6.28257	5.44039e-05	0.00246872	UP		Ga10G1178	1.39533	5.97671e-10	4.10571e-08	UP
Ga13G1685	1.48768	2.01073e-09	1.17037e-07	UP		Ga01G1423	1.73417	5.46515e-05	0.0024738	UP		Ga11G2659	5.5061	6.11671e-10	4.19191e-08	UP
Ga09G1891	-1.21029	2.03644e-09	1.1828e-07	DOWN		Ga10G1068	3.46186	5.49205e-05	0.00247569	UP		Ga05G0202	-2.72733	6.23791e-10	4.26484e-08	DOWN
Ga11G1099	1.55865	2.07135e-09	1.2005e-07	UP		Ga02G1547	2.3202	5.637e-05	0.00252434	UP		Ga11G3139	4.352	6.37302e-10	4.34691e-08	UP
Ga11G3823	1.62302	2.14306e-09	1.2394e-07	UP		Ga02G1331	1.02338	5.67598e-05	0.00253763	UP		Ga13G0207	-1.67556	6.40894e-10	4.35084e-08	DOWN
Ga08G1230	-1.25805	2.25092e-09	1.299e-07	DOWN		Ga01G2050	1.61306	5.73807e-05	0.00255283	UP		Ga06G0407	-3.72487	6.48616e-10	4.39293e-08	DOWN
Ga06G0229	-1.5466	2.50749e-09	1.44399e-07	DOWN		Ga10G0810	2.01014	5.73428e-05	0.00255283	UP		Ga11G1275	2.24059	6.68414e-10	4.51641e-08	UP
Ga02G0272	-2.17565	2.60233e-09	1.49226e-07	DOWN		Ga02G0262	1.70593	5.7618e-05	0.00255922	UP		Ga03G2432	3.70331	6.76567e-10	4.56082e-08	UP
Ga05G2477	1.10998	2.64518e-09	1.51363e-07	UP		Ga03G2043	1.07397	5.83653e-05	0.00258399	UP		Ga05G0882	2.48593	6.86295e-10	4.61561e-08	UP
Ga10G0068	3.28475	2.69363e-09	1.53809e-07	UP		Ga03G0123	1.87615	5.99787e-05	0.00263076	UP		Ga04G0760	-1.21207	6.94413e-10	4.65935e-08	DOWN
Ga06G1542	3.36117	2.94926e-09	1.67699e-07	UP		Ga06G1776	1.20302	6.0097e-05	0.00263076	UP		Ga06G1741	-7.85029	7.04844e-10	4.71836e-08	DOWN
Ga06G1663	1.42261	3.01263e-09	1.70611e-07	UP		Ga07G2300	-1.03687	6.00716e-05	0.00263076	DOWN		Ga03G1506	-1.28419	7.10728e-10	4.73578e-08	DOWN
Ga06G1927	1.6596	3.01309e-09	1.70611e-07	UP		Ga11G2442	-1.17047	6.06317e-05	0.00264568	DOWN		Ga11G0712	3.33013	7.09921e-10	4.73578e-08	UP
Ga09G1827	1.25643	3.08924e-09	1.74558e-07	UP		Ga07G0143	1.28271	6.24629e-05	0.00270422	UP		Ga02G1123	1.65863	7.19308e-10	4.7819e-08	UP
Ga10G1040	2.02798	3.12092e-09	1.75981e-07	UP		Ga11G0593	1.37011	6.23929e-05	0.00270422	UP		Ga13G1532	-1.13759	7.98623e-10	5.28484e-08	DOWN
Ga10G3048	-1.15631	3.20543e-09	1.8037e-07	DOWN		Ga11G1034	1.85604	6.24692e-05	0.00270422	UP		Ga07G0226	3.63311	8.51683e-10	5.62306e-08	UP
Ga14G0637	-1.3993	3.4404e-09	1.92791e-07	DOWN		Ga09G0698	-1.39927	6.30885e-05	0.0027267	DOWN		Ga11G2344	2.3264	8.61822e-10	5.67467e-08	UP
Ga14G0123	-1.06136	3.46204e-09	1.93603e-07	DOWN		Ga08G1706	-1.0586	6.51951e-05	0.00281329	DOWN		Ga05G0316	-2.21531	8.83424e-10	5.79285e-08	DOWN
Ga12G2643	1.41965	3.53567e-09	1.97312e-07	UP		Ga01G0212	-2.00662	6.80374e-05	0.00292078	DOWN		Ga06G1909	6.65601	9.17676e-10	6.00381e-08	UP
Ga03G2588	2.59582	3.54669e-09	1.9752e-07	UP		Ga02G0727	-1.54014	6.82214e-05	0.00292078	DOWN		Ga09G1309	2.60471	9.27229e-10	6.05258e-08	UP
Ga05G2043	5.01678	3.60711e-09	2.00472e-07	UP		Ga09G2133	-2.96641	6.82087e-05	0.00292078	DOWN		Ga09G0836	-1.59245	9.62249e-10	6.267e-08	DOWN
Ga03G0216	1.94018	3.73475e-09	2.07141e-07	UP		Ga11G2607	-1.23981	6.96027e-05	0.00297059	DOWN		Ga10G1949	-1.44007	9.74844e-10	6.33473e-08	DOWN
Ga12G1135	1.22028	3.76931e-09	2.0863e-07	UP		Ga09G0455	1.3278	7.2204e-05	0.00307199	UP		Ga07G0978	-1.72653	9.83816e-10	6.37866e-08	DOWN
Ga01G2431	5.03646	3.81826e-09	2.10908e-07	UP		Ga01G2682	-1.48864	7.28701e-05	0.0030811	DOWN		Ga01G2840	4.1997	1.00166e-09	6.4798e-08	UP
Ga02G0090	-1.04462	3.89781e-09	2.14864e-07	DOWN		Ga06G2165	6.41281	7.27619e-05	0.0030811	UP		Ga11G0603	2.34736	1.02082e-09	6.58895e-08	UP
Ga10G2412	3.0349	4.27823e-09	2.35355e-07	UP		Ga09G1610	1.151	7.35521e-05	0.00310033	UP		Ga13G0189	3.09568	1.06977e-09	6.88949e-08	UP
Ga04G1215	1.90402	4.6213e-09	2.53199e-07	UP		Ga02G1584	-1.16111	7.38726e-05	0.00310903	DOWN		Ga11G0783	2.9412	1.0941e-09	7.0305e-08	UP
Ga07G2122	1.28153	4.68307e-09	2.56064e-07	UP		Ga06G0446	-1.09157	7.44938e-05	0.00313035	DOWN		Ga11G0305	-1.49668	1.1285e-09	7.23547e-08	DOWN
Ga06G0778	-1.18815	4.78838e-09	2.61295e-07	DOWN		Ga11G2004	-1.25864	7.57891e-05	0.00317499	DOWN		Ga13G2495	-2.61567	1.14581e-09	7.33014e-08	DOWN
Ga02G0136	1.45307	5.31879e-09	2.89073e-07	UP		Ga03G0327	-1.37629	7.6665e-05	0.00320185	DOWN		Ga08G0799	3.10796	1.14891e-09	7.33373e-08	UP
Ga11G2528	-1.36384	5.49253e-09	2.96728e-07	DOWN		Ga07G1705	1.94225	7.69968e-05	0.00321079	UP		Ga14G2567	-1.14621	1.16158e-09	7.39819e-08	DOWN
Ga06G0893	1.51184	5.93768e-09	3.18867e-07	UP		Ga02G1600	1.65289	7.73499e-05	0.00321413	UP		Ga14G2782	1.23525	1.20445e-09	7.65435e-08	UP
Ga09G2230	-1.10595	5.97425e-09	3.19563e-07	DOWN		Ga10G2296	-1.73609	7.81246e-05	0.00323595	DOWN		Ga06G0497	2.66328	1.21134e-09	7.68126e-08	UP
Ga04G2004	3.02556	6.20149e-09	3.31064e-07	UP		Ga13G2213	-1.26328	7.83121e-05	0.00323595	DOWN		Ga10G0335	-1.49452	1.23348e-09	7.80447e-08	DOWN
Ga03G0271	2.74646	6.37454e-09	3.38965e-07	UP		Ga07G0598	-1.26541	8.04498e-05	0.00331424	DOWN		Ga11G0444	-1.40247	1.24913e-09	7.88618e-08	DOWN
Ga03G0403	-2.11576	6.39773e-09	3.39531e-07	DOWN		Ga12G2545	1.16144	8.22147e-05	0.00336661	UP		Ga05G1133	7.70006	1.25669e-09	7.91662e-08	UP
Ga06G0073	1.12527	6.41757e-09	3.39918e-07	UP		Ga06G0823	1.82207	8.32338e-05	0.00339813	UP		Ga10G1051	-1.78395	1.2623e-09	7.9346e-08	DOWN
Ga05G2409	1.15411	6.57206e-09	3.4742e-07	UP		Ga05G1971	-1.05722	8.36982e-05	0.00340689	DOWN		Ga09G0004	-2.04305	1.28234e-09	8.04308e-08	DOWN
Ga04G0901	1.14963	6.73053e-09	3.55104e-07	UP		Ga09G1228	3.27736	8.59843e-05	0.0034873	UP		Ga04G0508	5.55513	1.29212e-09	8.08679e-08	UP
Ga12G2500	-1.46364	7.67484e-09	4.04139e-07	DOWN		Ga09G2704	3.4244	8.66408e-05	0.00350055	UP		Ga05G2279	1.45432	1.31326e-09	8.20134e-08	UP
Ga10G0412	2.36897	7.9246e-09	4.1648e-07	UP		Ga03G1353	1.00089	8.82364e-05	0.00355974	UP		Ga01G1022	3.65866	1.33612e-09	8.32605e-08	UP
Ga01G1150	1.00921	8.24453e-09	4.31618e-07	UP		Ga10G2664	-1.18103	8.86912e-05	0.0035728	DOWN		Ga14G0414	-1.395	1.35686e-09	8.43712e-08	DOWN
Ga08G1272	1.8473	8.33369e-09	4.35443e-07	UP		Ga03G1669	-1.30088	9.01788e-05	0.00361139	DOWN		Ga03G0903	4.39556	1.36258e-09	8.45446e-08	UP
Ga10G0742	1.22123	8.43336e-09	4.38956e-07	UP		Ga11G0639	1.43869	8.99257e-05	0.00361139	UP		Ga03G1420	-1.53403	1.37484e-09	8.51224e-08	DOWN
Ga11G1434	-1.12397	8.58878e-09	4.45333e-07	DOWN		Ga06G0629	-3.19488	9.18332e-05	0.00367225	DOWN		Ga08G2342	2.57929	1.40817e-09	8.68128e-08	UP
Ga10G2988	1.14916	8.80354e-09	4.55596e-07	UP		Ga05G2339	3.45582	9.2486e-05	0.00369294	UP		Ga01G0975	-1.60788	1.43714e-09	8.82221e-08	DOWN
Ga11G3306	-1.14112	8.87933e-09	4.58641e-07	DOWN		Ga11G0262	1.67466	9.36138e-05	0.00373251	UP		Ga13G0608	-1.59827	1.45204e-09	8.89477e-08	DOWN
Ga08G2438	-2.21353	9.07572e-09	4.67892e-07	DOWN		Ga05G2805	2.24704	9.40766e-05	0.00374549	UP		Ga01G2029	1.16371	1.48571e-09	9.06269e-08	UP
Ga14G0777	-1.41465	1.00033e-08	5.13756e-07	DOWN		Ga01G0665	1.71141	9.53936e-05	0.00378136	UP		Ga03G1890	-2.50226	1.48888e-09	9.06269e-08	DOWN
Ga06G2383	2.18725	1.0098e-08	5.17638e-07	UP		Ga11G3976	2.00806	9.583e-05	0.00379314	UP		Ga07G0317	1.65574	1.48616e-09	9.06269e-08	UP
Ga12G2567	3.31311	1.01701e-08	5.20347e-07	UP		Ga14G0307	2.08353	9.62807e-05	0.00380546	UP		Ga02G0761	1.45592	1.49831e-09	9.10092e-08	UP
Ga10G0262	1.38423	1.03122e-08	5.26625e-07	UP		Ga08G1301	-2.72457	9.77042e-05	0.00385056	DOWN		Ga10G2312	2.87762	1.51147e-09	9.16153e-08	UP
Ga07G2552	1.50079	1.07422e-08	5.45492e-07	UP		Ga10G0540	-1.38319	9.86023e-05	0.00386362	DOWN		Ga10G2681	1.22858	1.51977e-09	9.18114e-08	UP
Ga12G2018	1.38624	1.13771e-08	5.7601e-07	UP		Ga09G1639	-1.23673	9.90018e-05	0.00386816	DOWN		Ga11G1540	3.8726	1.52107e-09	9.18114e-08	UP
Ga13G0643	1.27696	1.13857e-08	5.7601e-07	UP		Ga10G0675	1.49411	0.000108734	0.00421821	UP		Ga03G0939	-1.59234	1.52956e-09	9.2131e-08	DOWN
Ga12G2614	-1.23153	1.18022e-08	5.9375e-07	DOWN		Ga11G3590	1.41017	0.000109087	0.00422586	UP		Ga05G3921	2.67722	1.55232e-09	9.33076e-08	UP
Ga02G1755	-1.43891	1.20688e-08	6.04913e-07	DOWN		Ga01G0120	1.15653	0.000111685	0.00432038	UP		Ga11G0628	-1.44378	1.58831e-09	9.50746e-08	DOWN
Ga03G1019	-1.09036	1.23721e-08	6.18972e-07	DOWN		Ga01G2547	2.02103	0.000115464	0.00445395	UP		Ga13G2080	-3.61922	1.58511e-09	9.50746e-08	DOWN
Ga06G0792	2.72571	1.24548e-08	6.21957e-07	UP		Ga05G3916	1.72124	0.000117983	0.00454207	UP		Ga11G0423	3.17222	1.59314e-09	9.51664e-08	UP
Ga04G2007	1.01849	1.26443e-08	6.291e-07	UP		Ga11G2081	1.59436	0.000118615	0.00455613	UP		Ga04G1148	1.71814	1.61639e-09	9.63342e-08	UP
Ga11G3605	-2.16488	1.28879e-08	6.38871e-07	DOWN		Ga08G1099	3.79206	0.000122393	0.00468807	UP		Ga10G2500	3.41715	1.61937e-09	9.63342e-08	UP
Ga06G2001	1.85356	1.31576e-08	6.51049e-07	UP		Ga07G0884	-2.27284	0.000123483	0.00471658	DOWN		Ga08G1590	2.44072	1.63052e-09	9.67977e-08	UP
Ga03G2586	2.96878	1.42131e-08	6.99437e-07	UP		Ga06G0035	1.53281	0.000124286	0.00474061	UP		Ga13G0744	2.65672	1.76091e-09	1.04324e-07	UP
Ga14G2612	-2.61058	1.41946e-08	6.99437e-07	DOWN		Ga05G4022	1.33764	0.00012828	0.00488282	UP		Ga03G1931	1.64128	1.77395e-09	1.04667e-07	UP
Ga11G3869	4.08604	1.42719e-08	7.01056e-07	UP		Ga09G1821	-1.3192	0.000128373	0.00488282	DOWN		Ga04G2132	3.56104	1.77182e-09	1.04667e-07	UP
Ga01G0487	1.95295	1.5488e-08	7.58046e-07	UP		Ga05G3918	2.87856	0.000128645	0.00488434	UP		Ga05G3912	-3.40264	1.77937e-09	1.04772e-07	DOWN
Ga05G0757	1.70588	1.6262e-08	7.9449e-07	UP		Ga07G0830	-1.28812	0.000129328	0.00489867	DOWN		Ga08G1110	-1.38778	1.82075e-09	1.06991e-07	DOWN
Ga01G0749	1.48217	1.64923e-08	8.04288e-07	UP		Ga03G0045	2.20587	0.000130557	0.00493153	UP		Ga10G2157	3.60985	1.91223e-09	1.12137e-07	UP
Ga05G3622	1.54481	1.70001e-08	8.27565e-07	UP		Ga04G1053	1.49814	0.000131206	0.00494783	UP		Ga01G2746	2.29089	1.9586e-09	1.14451e-07	UP
Ga12G0417	-1.50753	1.8346e-08	8.91478e-07	DOWN		Ga05G3028	-1.91868	0.000132432	0.00497477	DOWN		Ga06G0498	-1.23203	1.95962e-09	1.14451e-07	DOWN
Ga01G2741	2.01822	1.87016e-08	9.07129e-07	UP		Ga02G0060	1.15101	0.000133806	0.00500568	UP		Ga13G2530	1.63477	1.96616e-09	1.14601e-07	UP
Ga12G0876	1.01797	1.89967e-08	9.19796e-07	UP		Ga10G2971	-2.47929	0.000134779	0.00502145	DOWN		Ga06G1254	1.87478	2.09058e-09	1.20913e-07	UP
Ga10G2065	-1.58028	1.9065e-08	9.21451e-07	DOWN		Ga01G0328	-1.51772	0.000137782	0.00509849	DOWN		Ga12G2500	-3.92462	2.0912e-09	1.20913e-07	DOWN
Ga09G0425	3.79164	1.91134e-08	9.22144e-07	UP		Ga05G2033	1.17803	0.000142801	0.00525569	UP		Ga05G1137	-1.48081	2.14584e-09	1.23823e-07	DOWN
Ga10G2531	-3.7697	1.94873e-08	9.38511e-07	DOWN		Ga10G1831	1.28872	0.000146597	0.00535206	UP		Ga12G0488	4.36128	2.20684e-09	1.27089e-07	UP
Ga03G2670	3.15483	2.04372e-08	9.80769e-07	UP		Ga08G2927	-1.29897	0.00014726	0.00536206	DOWN		Ga11G4021	-1.30022	2.21938e-09	1.27557e-07	DOWN
Ga03G1041	2.82251	2.18633e-08	1.04181e-06	UP		Ga08G2360	1.29132	0.000149017	0.00541865	UP		Ga03G2314	9.35747	2.30786e-09	1.32379e-07	UP
Ga05G3968	2.59827	2.23669e-08	1.06394e-06	UP		Ga08G2719	1.77564	0.00014928	0.005421	UP		Ga11G0850	2.93924	2.32897e-09	1.33325e-07	UP
Ga08G2023	4.01405	2.27898e-08	1.08026e-06	UP		Ga06G1082	1.51734	0.000150052	0.00543454	UP		Ga11G0326	-1.27399	2.35154e-09	1.34084e-07	DOWN
Ga03G0327	2.65141	2.34626e-08	1.11021e-06	UP		Ga03G2687	2.01376	0.000150452	0.0054418	UP		Ga12G2630	2.94073	2.4442e-09	1.39093e-07	UP
Ga01G1645	-1.15377	2.35051e-08	1.11028e-06	DOWN		Ga01G0204	1.19696	0.000151917	0.00548027	UP		Ga14G1569	-1.37082	2.48233e-09	1.40985e-07	DOWN
Ga02G0227	1.55383	2.35505e-08	1.11048e-06	UP		Ga04G0906	-4.17169	0.000156517	0.00561107	DOWN		Ga01G1708	3.63196	2.52225e-09	1.4269e-07	UP
Ga07G0026	6.53295	2.37625e-08	1.11853e-06	UP		Ga08G0894	-1.55354	0.000156572	0.00561107	DOWN		Ga03G2209	3.75047	2.52201e-09	1.4269e-07	UP
Ga03G1885	-1.02525	2.53447e-08	1.18477e-06	DOWN		Ga12G0715	-1.8598	0.000157246	0.00562783	DOWN		Ga08G0894	3.02077	2.55498e-09	1.43966e-07	UP
Ga07G0534	2.58413	2.53984e-08	1.18523e-06	UP		Ga07G0875	1.67671	0.000159864	0.00569166	UP		Ga10G2680	1.42275	2.55977e-09	1.43966e-07	UP
Ga03G0804	2.02455	2.55879e-08	1.19091e-06	UP		Ga11G2091	1.72978	0.000160468	0.00570136	UP		Ga12G0393	6.82101	2.55734e-09	1.43966e-07	UP
Ga06G1738	-1.33006	2.5691e-08	1.19091e-06	DOWN		Ga11G3391	1.21389	0.000161916	0.00573478	UP		Ga01G1423	3.11085	2.59872e-09	1.45872e-07	UP
Ga11G2198	-1.26135	2.5696e-08	1.19091e-06	DOWN		Ga07G0958	-2.08253	0.000162743	0.00574479	DOWN		Ga03G2476	2.59396	2.66021e-09	1.49033e-07	UP
Ga10G2612	1.34072	2.5891e-08	1.19789e-06	UP		Ga11G2894	-1.42797	0.000162831	0.00574479	DOWN		Ga05G1983	3.05016	2.83287e-09	1.58164e-07	UP
Ga01G2619	1.49655	2.67875e-08	1.23514e-06	UP		Ga04G2117	1.00569	0.000164769	0.00579071	UP		Ga14G0223	-1.94193	2.83415e-09	1.58164e-07	DOWN
Ga07G0375	3.30255	2.77421e-08	1.27266e-06	UP		Ga10G1119	1.73523	0.000167088	0.00584959	UP		Ga07G2560	-2.43141	2.8424e-09	1.58319e-07	DOWN
Ga11G3406	1.15881	2.77928e-08	1.27282e-06	UP		Ga07G1165	-1.15027	0.000168204	0.00587356	DOWN		Ga09G1108	3.66311	2.86828e-09	1.59452e-07	UP
Ga08G2800	1.14348	3.00937e-08	1.37355e-06	UP		Ga09G1735	1.9103	0.000168722	0.00587662	UP		Ga06G0368	3.16579	2.8786e-09	1.59718e-07	UP
Ga12G2402	1.16846	3.04104e-08	1.38567e-06	UP		Ga07G1850	1.26787	0.00016972	0.00589213	UP		Ga14G1534	-1.65471	3.0167e-09	1.67059e-07	DOWN
Ga14G2719	1.91034	3.05367e-08	1.38909e-06	UP		Ga05G2440	-2.22513	0.000174102	0.00600683	DOWN		Ga02G0245	-1.99891	3.08357e-09	1.70435e-07	DOWN
Ga04G0905	3.14868	3.06193e-08	1.39051e-06	UP		Ga07G2284	1.65821	0.000173923	0.00600683	UP		Ga07G0207	2.50891	3.13565e-09	1.72982e-07	UP
Ga05G0592	3.68839	3.07616e-08	1.39463e-06	UP		Ga09G0691	-1.36511	0.000173809	0.00600683	DOWN		Ga04G0484	2.31529	3.21695e-09	1.77129e-07	UP
Ga08G2189	-1.43008	3.11327e-08	1.40439e-06	DOWN		Ga04G1331	-1.23836	0.000176494	0.00606979	DOWN		Ga12G1406	1.11389	3.36307e-09	1.8447e-07	UP
Ga09G2688	-1.68509	3.11311e-08	1.40439e-06	DOWN		Ga05G2247	2.11282	0.000181291	0.00622525	UP		Ga02G1333	5.00175	3.40842e-09	1.86603e-07	UP
Ga04G0137	1.60037	3.25615e-08	1.4664e-06	UP		Ga11G1298	-1.36523	0.000181471	0.00622525	DOWN		Ga03G0454	2.83553	3.50057e-09	1.91285e-07	UP
Ga07G0309	1.71769	3.29916e-08	1.48085e-06	UP		Ga06G0496	-1.04921	0.000183178	0.00626805	DOWN		Ga04G0126	2.4535	3.58261e-09	1.95207e-07	UP
Ga07G1194	-1.17054	3.29817e-08	1.48085e-06	DOWN		Ga04G1802	-1.07207	0.000191082	0.00650585	DOWN		Ga09G0289	4.08	3.58588e-09	1.95207e-07	UP
Ga05G1274	2.90985	3.32111e-08	1.48823e-06	UP		Ga10G0660	1.37548	0.000190895	0.00650585	UP		Ga02G1028	-1.10545	3.63402e-09	1.97455e-07	DOWN
Ga12G0645	-1.3042	3.39982e-08	1.52099e-06	DOWN		Ga11G2237	2.86219	0.000191747	0.00651224	UP		Ga06G1887	2.61601	3.65661e-09	1.98309e-07	UP
Ga07G0678	1.16134	3.45606e-08	1.54359e-06	UP		Ga05G0172	-2.70343	0.000193553	0.0065491	DOWN		Ga03G0615	-2.31528	3.68763e-09	1.99472e-07	DOWN
Ga05G0968	-1.12552	3.59965e-08	1.60244e-06	DOWN		Ga04G0784	-4.20371	0.00019424	0.00656421	DOWN		Ga10G2921	-1.53755	3.69188e-09	1.99472e-07	DOWN
Ga10G2821	-1.45591	3.61071e-08	1.60452e-06	DOWN		Ga05G0022	6.30938	0.000194795	0.00656669	UP		Ga12G2077	1.88777	3.71198e-09	2.00183e-07	UP
Ga03G0076	-1.01294	3.6789e-08	1.62967e-06	DOWN		Ga03G1640	1.01761	0.000196027	0.00658379	UP		Ga14G1854	1.08658	3.76995e-09	2.0293e-07	UP
Ga04G1861	-2.71068	3.75097e-08	1.65618e-06	DOWN		Ga12G0661	1.46363	0.00019562	0.00658379	UP		Ga14G1790	5.08714	3.83345e-09	2.05964e-07	UP
Ga11G4028	-1.22382	3.74522e-08	1.65618e-06	DOWN		Ga06G0152	-3.16739	0.000197658	0.00662226	DOWN		Ga04G1779	1.42042	3.9526e-09	2.11628e-07	UP
Ga01G0631	1.51762	3.84293e-08	1.68852e-06	UP		Ga09G1989	1.58752	0.000198178	0.00663153	UP		Ga13G0802	-2.32185	3.96088e-09	2.11628e-07	DOWN
Ga07G1460	2.41787	4.09182e-08	1.78916e-06	UP		Ga13G2598	1.09797	0.000199188	0.00665717	UP		Ga13G2441	2.07209	3.9582e-09	2.11628e-07	UP
Ga11G4027	-1.32493	4.49681e-08	1.95362e-06	DOWN		Ga08G1867	1.63974	0.000203388	0.0067644	UP		Ga04G0235	4.42425	3.97828e-09	2.12165e-07	UP
Ga12G1772	1.35842	4.52767e-08	1.96388e-06	UP		Ga06G1457	1.88692	0.0002062	0.00684957	UP		Ga09G1004	-1.44333	4.05471e-09	2.15842e-07	DOWN
Ga05G2151	5.19421	4.71309e-08	2.03777e-06	UP		Ga05G2003	3.42989	0.000209561	0.00691696	UP		Ga09G1639	1.87285	4.13131e-09	2.19515e-07	UP
Ga10G2504	2.2928	4.75713e-08	2.05353e-06	UP		Ga08G2405	4.47845	0.000209751	0.00691696	UP		Ga09G2515	2.83711	4.17192e-09	2.21265e-07	UP
Ga10G2743	5.17741	5.03794e-08	2.16439e-06	UP		Ga02G1512	1.33276	0.000212413	0.00699628	UP		Ga01G1645	1.30757	4.19611e-09	2.2214e-07	UP
Ga11G1520	-1.58109	5.1065e-08	2.19037e-06	DOWN		Ga10G1809	1.62964	0.000216699	0.00708612	UP		Ga05G0655	3.78374	4.21672e-09	2.22822e-07	UP
Ga11G1185	2.35411	5.24695e-08	2.24706e-06	UP		Ga12G1314	5.70476	0.000217156	0.00709254	UP		Ga04G2071	-1.8933	4.25372e-09	2.24366e-07	DOWN
Ga05G1137	-1.29593	5.40213e-08	2.29896e-06	DOWN		Ga03G0401	-1.20155	0.000217714	0.00710228	DOWN		Ga08G0580	-2.3086	4.2728e-09	2.24961e-07	DOWN
Ga10G0067	-1.14158	5.3987e-08	2.29896e-06	DOWN		Ga10G0111	4.01449	0.000218825	0.00712998	UP		Ga13G0440	3.39876	4.51838e-09	2.37026e-07	UP
Ga13G1858	-1.05016	5.45638e-08	2.31477e-06	DOWN		Ga10G0281	1.14461	0.000219792	0.00715296	UP		Ga09G0739	-3.85412	4.67249e-09	2.44665e-07	DOWN
Ga07G0180	1.22353	5.59989e-08	2.37193e-06	UP		Ga11G2107	1.26916	0.000223776	0.00725662	UP		Ga01G0352	1.72171	4.72269e-09	2.46846e-07	UP
Ga12G0344	1.20232	5.8191e-08	2.45709e-06	UP		Ga02G0680	-1.13266	0.000229585	0.00740975	DOWN		Ga10G3004	4.54952	4.86264e-09	2.53702e-07	UP
Ga03G1216	3.05468	6.11944e-08	2.56472e-06	UP		Ga09G2385	-1.79435	0.000233142	0.00748911	DOWN		Ga12G2792	4.35023	4.96816e-09	2.58739e-07	UP
Ga09G2179	-2.24273	6.12137e-08	2.56472e-06	DOWN		Ga05G0754	1.20414	0.000238625	0.00762037	UP		Ga10G1132	-1.39079	5.12612e-09	2.66484e-07	DOWN
Ga08G2815	1.99674	6.16435e-08	2.57874e-06	UP		Ga05G1466	-1.78937	0.000239	0.0076234	DOWN		Ga08G0066	1.66932	5.20078e-09	2.69879e-07	UP
Ga11G3545	-1.14888	6.28077e-08	2.62338e-06	DOWN		Ga05G2208	-1.7722	0.000241104	0.00766961	DOWN		Ga04G1130	2.69942	5.44352e-09	2.81463e-07	UP
Ga08G1400	-2.06472	6.33826e-08	2.64332e-06	DOWN		Ga04G0215	1.33124	0.000243888	0.00772512	UP		Ga07G2611	-2.42731	5.61122e-09	2.89098e-07	DOWN
Ga07G2158	-3.03076	6.61348e-08	2.74962e-06	DOWN		Ga14G2719	-1.03134	0.000245516	0.00775864	DOWN		Ga11G2021	6.17948	5.62433e-09	2.89257e-07	UP
Ga08G2252	1.56628	6.84057e-08	2.83968e-06	UP		Ga07G2604	1.53926	0.000246099	0.00776806	UP		Ga08G1764	2.71221	5.68745e-09	2.91494e-07	UP
Ga12G1781	1.14386	7.41637e-08	3.06929e-06	UP		Ga11G0131	-1.09701	0.000246862	0.00778313	DOWN		Ga09G2179	2.40739	5.68804e-09	2.91494e-07	UP
Ga12G2192	2.15362	7.54231e-08	3.11664e-06	UP		Ga05G0031	4.45876	0.000250845	0.00789048	UP		Ga13G2173	-7.42554	5.71517e-09	2.92366e-07	DOWN
Ga11G0841	1.70859	8.13084e-08	3.33438e-06	UP		Ga03G0325	-1.5549	0.000265033	0.00827949	DOWN		Ga05G4173	1.08247	6.05988e-09	3.09451e-07	UP
Ga03G2018	-2.47473	8.15041e-08	3.33735e-06	DOWN		Ga04G0702	1.51353	0.000269282	0.00837384	UP		Ga05G2736	6.06378	6.30705e-09	3.21504e-07	UP
Ga13G0778	-1.00279	8.32561e-08	3.40394e-06	DOWN		Ga08G2885	-1.98149	0.000273979	0.00850052	DOWN		Ga07G1139	-1.76964	6.57873e-09	3.34761e-07	DOWN
Ga10G0810	-2.80239	8.51997e-08	3.47815e-06	DOWN		Ga04G0195	1.83351	0.00027466	0.00851195	UP		Ga14G1633	4.02441	6.7342e-09	3.42069e-07	UP
Ga08G2456	-1.12591	8.75327e-08	3.56265e-06	DOWN		Ga05G2479	-1.42608	0.000277679	0.00858601	DOWN		Ga11G1821	-1.45702	7.00917e-09	3.5541e-07	DOWN
Ga02G0262	2.62077	8.80611e-08	3.57877e-06	UP		Ga14G2539	-1.63682	0.000281928	0.00870751	DOWN		Ga11G0694	-5.5261	7.10738e-09	3.59758e-07	DOWN
Ga04G1590	-3.37415	8.95726e-08	3.63474e-06	DOWN		Ga04G0821	1.6549	0.000282523	0.00870851	UP		Ga02G1261	3.67408	7.22446e-09	3.65044e-07	UP
Ga01G1498	-1.1366	9.08085e-08	3.67938e-06	DOWN		Ga05G1772	-1.76351	0.000284575	0.00874764	DOWN		Ga09G2557	-2.39713	7.30893e-09	3.67382e-07	DOWN
Ga05G2779	1.2288	9.17916e-08	3.71365e-06	UP		Ga12G2287	-1.75335	0.000285094	0.00874764	DOWN		Ga01G0746	3.48954	7.3431e-09	3.67818e-07	UP
Ga02G1188	-1.18586	9.3469e-08	3.77587e-06	DOWN		Ga01G1752	-1.01192	0.000291633	0.0089064	DOWN		Ga10G1553	-1.53276	7.33376e-09	3.67818e-07	DOWN
Ga10G2499	1.67419	9.48792e-08	3.82712e-06	UP		Ga04G1300	-1.14641	0.000295129	0.00899692	DOWN		Ga10G0962	1.99064	7.38966e-09	3.69509e-07	UP
Ga11G3095	1.17051	9.5275e-08	3.83737e-06	UP		Ga09G2573	4.13758	0.000295257	0.00899692	UP		Ga11G2262	2.93986	7.6341e-09	3.81071e-07	UP
Ga02G0412	-1.63391	1.05947e-07	4.2357e-06	DOWN		Ga13G1407	-1.44519	0.000297382	0.00903141	DOWN		Ga09G1055	-2.84795	7.72849e-09	3.84452e-07	DOWN
Ga13G1826	1.47789	1.05897e-07	4.2357e-06	UP		Ga12G1740	1.1424	0.000298182	0.00904563	UP		Ga14G2117	3.09447	7.71557e-09	3.84452e-07	UP
Ga11G3346	2.3919	1.08397e-07	4.32726e-06	UP		Ga07G0095	3.27106	0.000302937	0.00917966	UP		Ga02G0109	1.4226	7.83718e-09	3.89188e-07	UP
Ga04G0468	1.35168	1.08838e-07	4.33844e-06	UP		Ga11G3555	3.29586	0.000308067	0.00928203	UP		Ga13G1783	2.84874	7.98212e-09	3.95705e-07	UP
Ga06G0495	-2.71111	1.09731e-07	4.36763e-06	DOWN		Ga02G0637	1.17964	0.000309718	0.00929727	UP		Ga07G1192	2.04237	8.02701e-09	3.97247e-07	UP
Ga10G3026	2.45395	1.17807e-07	4.67533e-06	UP		Ga11G3703	3.32025	0.000309886	0.00929727	UP		Ga08G0295	3.70711	8.30833e-09	4.10466e-07	UP
Ga13G1570	1.21295	1.19675e-07	4.72176e-06	UP		Ga01G1205	-2.27442	0.000313633	0.00937874	DOWN		Ga11G3387	3.1174	8.44058e-09	4.15576e-07	UP
Ga06G1535	-2.45343	1.2068e-07	4.75448e-06	DOWN		Ga03G1856	1.93475	0.000315411	0.00942156	UP		Ga10G0001	3.98818	8.45932e-09	4.15789e-07	UP
Ga08G1285	-2.53302	1.2638e-07	4.96458e-06	DOWN		Ga03G0885	-1.2561	0.000324672	0.00965533	DOWN		Ga12G0118	1.93517	8.79393e-09	4.31501e-07	UP
Ga09G1963	-1.19735	1.3185e-07	5.15935e-06	DOWN		Ga05G0446	1.3756	0.000327701	0.00971419	UP		Ga13G0643	1.42088	9.05705e-09	4.43657e-07	UP
Ga10G0540	1.59451	1.321e-07	5.15935e-06	UP		Ga13G1206	2.81612	0.000334058	0.00987045	UP		Ga01G2397	3.07032	9.11127e-09	4.45557e-07	UP
Ga05G0172	1.17603	1.32443e-07	5.16527e-06	UP		Ga02G0447	-1.74555	0.000338366	0.0099546	DOWN		Ga05G2349	2.38058	9.30549e-09	4.54284e-07	UP
Ga04G0263	-1.7043	1.35489e-07	5.2689e-06	DOWN		Ga11G0173	2.2901	0.000338003	0.0099546	UP		Ga04G1588	-3.25571	9.38456e-09	4.5737e-07	DOWN
Ga11G3063	-1.52343	1.37786e-07	5.35054e-06	DOWN		Ga12G0265	1.28239	0.000339718	0.00997996	UP		Ga03G1605	-2.28172	9.41636e-09	4.58146e-07	DOWN
Ga12G0823	-2.25681	1.39215e-07	5.39829e-06	DOWN		Ga08G0199	-1.26135	0.000341953	0.0100277	DOWN		Ga13G2425	-1.70059	9.69632e-09	4.70973e-07	DOWN
Ga07G0950	-2.67582	1.39964e-07	5.41956e-06	DOWN		Ga11G3666	1.26439	0.000342937	0.0100347	UP		Ga02G0028	-1.34237	9.79643e-09	4.75036e-07	DOWN
Ga01G2823	-1.96917	1.42875e-07	5.5165e-06	DOWN		Ga11G0013	-1.05016	0.00034562	0.0100918	DOWN		Ga11G1064	2.22551	9.83142e-09	4.75933e-07	UP
Ga05G0523	1.63261	1.55291e-07	5.98735e-06	UP		Ga01G2634	1.10435	0.000348099	0.0101425	UP		Ga09G2739	2.78245	1.01229e-08	4.89225e-07	UP
Ga06G1952	6.76811	1.56935e-07	6.04212e-06	UP		Ga12G1486	3.75783	0.000351934	0.0101997	UP		Ga02G1741	-2.95237	1.01855e-08	4.90605e-07	DOWN
Ga11G2144	-1.18347	1.63578e-07	6.27109e-06	DOWN		Ga05G3435	-1.32481	0.000355504	0.0102813	DOWN		Ga11G0262	1.98848	1.01732e-08	4.90605e-07	UP
Ga01G2475	3.36071	1.63918e-07	6.27526e-06	UP		Ga06G0633	-1.17134	0.000359016	0.0103609	DOWN		Ga11G3280	-3.19639	1.04155e-08	5.00011e-07	DOWN
Ga07G0966	1.00263	1.72775e-07	6.58637e-06	UP		Ga03G1701	-1.15093	0.000360965	0.0104062	DOWN		Ga03G1339	3.35885	1.0479e-08	5.02228e-07	UP
Ga09G0527	-4.57956	1.73425e-07	6.60187e-06	DOWN		Ga04G1983	2.9487	0.000365479	0.0104919	UP		Ga10G2269	-2.11437	1.06532e-08	5.09729e-07	DOWN
Ga05G3956	2.50547	1.75673e-07	6.67804e-06	UP		Ga06G0080	1.2586	0.000365938	0.0104941	UP		Ga05G2392	3.55741	1.08406e-08	5.17834e-07	UP
Ga05G2391	-4.45929	1.79679e-07	6.81121e-06	DOWN		Ga12G2554	-1.27151	0.000372361	0.0106559	DOWN		Ga01G1699	4.93863	1.09599e-08	5.20091e-07	UP
Ga12G2764	1.15827	1.80753e-07	6.84232e-06	UP		Ga05G0350	1.00861	0.000375444	0.0107148	UP		Ga06G0958	2.87207	1.09566e-08	5.20091e-07	UP
Ga09G1100	1.44843	1.82091e-07	6.88334e-06	UP		Ga07G0984	1.18667	0.000375389	0.0107148	UP		Ga08G2392	1.91793	1.09598e-08	5.20091e-07	UP
Ga01G2805	4.20214	1.9112e-07	7.18452e-06	UP		Ga10G0541	-1.29544	0.000381005	0.0108463	DOWN		Ga05G2969	1.64686	1.10813e-08	5.24986e-07	UP
Ga05G2804	7.82952	2.02469e-07	7.57958e-06	UP		Ga05G2488	3.53638	0.000385307	0.0109459	UP		Ga10G1099	1.12847	1.11082e-08	5.25402e-07	UP
Ga10G1758	-1.32323	2.04052e-07	7.62829e-06	DOWN		Ga10G0015	4.4492	0.000387381	0.0109843	UP		Ga05G1116	2.73413	1.13508e-08	5.35996e-07	UP
Ga03G2412	1.26399	2.06218e-07	7.68801e-06	UP		Ga13G1823	1.93801	0.000387465	0.0109843	UP		Ga05G0488	4.71985	1.13961e-08	5.37256e-07	UP
Ga05G2746	-1.22502	2.08955e-07	7.77933e-06	DOWN		Ga09G1441	1.10282	0.000389493	0.0110304	UP		Ga10G0481	1.76782	1.15935e-08	5.45669e-07	UP
Ga11G3391	-1.53093	2.10705e-07	7.83371e-06	DOWN		Ga12G0106	1.90148	0.000392063	0.0110916	UP		Ga06G0303	-1.46759	1.18335e-08	5.56058e-07	DOWN
Ga07G2294	-1.20382	2.11014e-07	7.83445e-06	DOWN		Ga12G1321	-1.2065	0.000399945	0.0112795	DOWN		Ga04G0710	1.76098	1.192e-08	5.59211e-07	UP
Ga05G2225	-1.09407	2.12212e-07	7.85734e-06	DOWN		Ga05G1976	6.22564	0.000411468	0.0115468	UP		Ga04G0417	1.1886	1.19924e-08	5.61694e-07	UP
Ga07G1173	1.16023	2.14954e-07	7.94802e-06	UP		Ga08G0135	1.18614	0.000410814	0.0115468	UP		Ga03G0416	5.89951	1.21652e-08	5.68866e-07	UP
Ga13G0260	1.07618	2.25031e-07	8.28666e-06	UP		Ga06G0883	-1.64714	0.000412567	0.0115504	DOWN		Ga10G2457	-2.62718	1.22506e-08	5.71933e-07	DOWN
Ga12G0832	2.26267	2.26815e-07	8.34101e-06	UP		Ga04G1482	6.49888	0.000415931	0.0116222	UP		Ga07G1457	1.53467	1.24658e-08	5.8104e-07	UP
Ga02G0173	-1.10233	2.27539e-07	8.34378e-06	DOWN		Ga03G2133	-2.59307	0.000417803	0.0116387	DOWN		Ga09G1948	-1.31397	1.26552e-08	5.88769e-07	DOWN
Ga12G0537	-1.32048	2.27722e-07	8.34378e-06	DOWN		Ga13G0145	1.51115	0.000417168	0.0116387	UP		Ga10G1216	-1.1568	1.26724e-08	5.88769e-07	DOWN
Ga01G1203	-1.38372	2.31957e-07	8.46112e-06	DOWN		Ga05G1296	1.63328	0.000425133	0.0117947	UP		Ga03G1181	2.56991	1.29919e-08	6.02638e-07	UP
Ga14G0032	-2.23023	2.31851e-07	8.46112e-06	DOWN		Ga01G0562	1.76058	0.000431202	0.0119267	UP		Ga11G2080	-1.14325	1.32813e-08	6.15076e-07	DOWN
Ga08G0826	-1.15772	2.36359e-07	8.5985e-06	DOWN		Ga05G1955	1.21026	0.000431721	0.011929	UP		Ga13G1695	-3.99473	1.34122e-08	6.20143e-07	DOWN
Ga05G1986	2.62121	2.38896e-07	8.66749e-06	UP		Ga11G0534	2.26259	0.000433196	0.0119576	UP		Ga08G0923	4.87623	1.35645e-08	6.26179e-07	UP
Ga10G1652	-2.22758	2.38803e-07	8.66749e-06	DOWN		Ga04G1307	1.3735	0.000434707	0.0119746	UP		Ga07G1193	1.12286	1.38153e-08	6.36741e-07	UP
Ga01G2702	1.51233	2.51891e-07	9.10237e-06	UP		Ga12G2883	3.81654	0.000440451	0.0120723	UP		Ga10G3089	3.16306	1.41244e-08	6.49949e-07	UP
Ga01G2687	1.88042	2.52924e-07	9.12754e-06	UP		Ga11G3001	-1.05624	0.000441196	0.0120806	DOWN		Ga03G0529	-1.04834	1.46714e-08	6.74045e-07	DOWN
Ga12G1632	-1.2031	2.56659e-07	9.24997e-06	DOWN		Ga05G2273	-2.89654	0.000443135	0.0121094	DOWN		Ga01G0873	1.25627	1.48759e-08	6.8127e-07	UP
Ga03G2537	1.1204	2.58509e-07	9.30045e-06	UP		Ga07G2048	2.60592	0.000446455	0.0121369	UP		Ga11G2892	3.96349	1.48725e-08	6.8127e-07	UP
Ga10G0877	-1.4501	2.71903e-07	9.73454e-06	DOWN		Ga11G0152	-1.05958	0.000446397	0.0121369	DOWN		Ga09G2057	-1.75074	1.4942e-08	6.83213e-07	DOWN
Ga07G0151	-1.56033	2.97145e-07	1.05545e-05	DOWN		Ga05G0339	1.86905	0.000451594	0.0122407	UP		Ga02G1618	1.34864	1.5314e-08	6.99112e-07	UP
Ga05G1023	-1.29607	3.01475e-07	1.06943e-05	DOWN		Ga09G0305	3.50288	0.000452428	0.0122407	UP		Ga01G1129	-1.23905	1.53997e-08	7.01913e-07	DOWN
Ga01G0849	3.02479	3.10399e-07	1.09964e-05	UP		Ga05G2547	1.93905	0.000453393	0.0122458	UP		Ga11G3247	1.49191	1.546e-08	7.03552e-07	UP
Ga03G2669	3.89388	3.12347e-07	1.1051e-05	UP		Ga01G2165	1.48049	0.00046028	0.0124161	UP		Ga13G0392	5.86948	1.60441e-08	7.28982e-07	UP
Ga05G2189	-2.43779	3.16967e-07	1.11852e-05	DOWN		Ga14G1600	-1.63988	0.000460731	0.0124161	DOWN		Ga01G0855	3.16585	1.63698e-08	7.42611e-07	UP
Ga12G2125	2.01264	3.18502e-07	1.12247e-05	UP		Ga10G0073	1.68638	0.000466513	0.0125101	UP		Ga08G2924	1.2537	1.64873e-08	7.46767e-07	UP
Ga02G0094	-1.22658	3.21306e-07	1.13088e-05	DOWN		Ga07G0133	-1.12101	0.000469401	0.0125752	DOWN		Ga10G1248	-1.26023	1.66508e-08	7.52994e-07	DOWN
Ga05G2392	-3.82752	3.23579e-07	1.1374e-05	DOWN		Ga07G2583	-1.90496	0.000473925	0.0126715	DOWN		Ga12G0351	6.89172	1.67303e-08	7.55403e-07	UP
Ga05G0241	-2.74852	3.33898e-07	1.16912e-05	DOWN		Ga13G2270	2.45445	0.000474523	0.012675	UP		Ga12G0418	2.5997	1.6793e-08	7.55867e-07	UP
Ga13G1100	-1.42338	3.42365e-07	1.19722e-05	DOWN		Ga13G0681	3.36438	0.000481487	0.0128108	UP		Ga07G0225	1.62809	1.71656e-08	7.71435e-07	UP
Ga12G0556	-1.36229	3.43684e-07	1.19982e-05	DOWN		Ga01G0957	1.17164	0.000483186	0.012831	UP		Ga13G1437	-1.78722	1.72841e-08	7.75555e-07	DOWN
Ga01G1838	-1.99547	3.45985e-07	1.2052e-05	DOWN		Ga10G1049	1.12973	0.000485388	0.0128769	UP		Ga12G2789	1.65785	1.73438e-08	7.77024e-07	UP
Ga08G0405	2.04711	3.63094e-07	1.25832e-05	UP		Ga05G3049	4.9718	0.000487028	0.0128954	UP		Ga03G0932	2.76102	1.74356e-08	7.79926e-07	UP
Ga02G0286	-1.63798	3.72305e-07	1.28204e-05	DOWN		Ga14G1534	1.04312	0.000486778	0.0128954	UP		Ga06G2382	4.0741	1.80178e-08	8.03478e-07	UP
Ga03G2128	-2.38504	3.71962e-07	1.28204e-05	DOWN		Ga13G1286	-1.42122	0.000488203	0.0129139	DOWN		Ga05G0968	2.82194	1.81342e-08	8.07419e-07	UP
Ga07G0455	2.619	3.71597e-07	1.28204e-05	UP		Ga05G2255	1.09687	0.00049042	0.0129475	UP		Ga01G0229	1.88552	1.84121e-08	8.18529e-07	UP
Ga03G0197	1.01752	3.75203e-07	1.28874e-05	UP		Ga05G2102	1.04588	0.000492004	0.0129767	UP		Ga06G2242	4.57306	1.88364e-08	8.34821e-07	UP
Ga07G1781	1.25631	3.76882e-07	1.29286e-05	UP		Ga11G3438	3.65325	0.000497155	0.013062	UP		Ga09G2650	8.46226	1.8809e-08	8.34821e-07	UP
Ga13G0764	1.29536	3.83478e-07	1.31383e-05	UP		Ga09G2661	1.28298	0.000500172	0.0130913	UP		Ga02G1606	-1.31971	1.90341e-08	8.42289e-07	DOWN
Ga03G1947	2.14739	3.85993e-07	1.32077e-05	UP		Ga10G2972	1.31879	0.00050019	0.0130913	UP		Ga06G2164	-5.30223	1.93391e-08	8.54475e-07	DOWN
Ga05G1701	1.1856	3.93866e-07	1.34262e-05	UP		Ga13G0888	2.89621	0.000499379	0.0130913	UP		Ga10G1054	1.2523	1.95454e-08	8.62271e-07	UP
Ga01G1871	-1.95493	3.98656e-07	1.35723e-05	DOWN		Ga01G0872	-1.02025	0.000503341	0.0131234	DOWN		Ga06G1985	2.727	1.96307e-08	8.64708e-07	UP
Ga11G0411	-1.46282	4.01401e-07	1.36486e-05	DOWN		Ga01G0301	1.99347	0.000505974	0.0131669	UP		Ga01G0656	-3.75315	2.00193e-08	8.80481e-07	DOWN
Ga06G2161	1.43097	4.03159e-07	1.36912e-05	UP		Ga08G0500	-1.15582	0.000505736	0.0131669	DOWN		Ga03G0279	3.86266	2.00802e-08	8.81816e-07	UP
Ga01G2377	-1.40149	4.14594e-07	1.40443e-05	DOWN		Ga02G1747	-1.07802	0.000507993	0.0132069	DOWN		Ga05G0790	2.13825	2.04713e-08	8.97624e-07	UP
Ga09G2726	1.46401	4.15745e-07	1.40657e-05	UP		Ga03G0196	-1.31259	0.000509407	0.013231	DOWN		Ga02G0595	-1.18679	2.05093e-08	8.97929e-07	DOWN
Ga08G1279	4.20254	4.22304e-07	1.42698e-05	UP		Ga02G0792	-2.2378	0.000518251	0.0134351	DOWN		Ga14G0565	-1.68506	2.05716e-08	8.9929e-07	DOWN
Ga08G1708	1.09721	4.2406e-07	1.43112e-05	UP		Ga14G2789	-1.059	0.000523669	0.0135627	DOWN		Ga13G2738	3.04921	2.07118e-08	9.04049e-07	UP
Ga12G1787	1.93278	4.28367e-07	1.44206e-05	UP		Ga03G2794	-1.26162	0.000525969	0.0135836	DOWN		Ga11G3351	1.34348	2.07699e-08	9.05217e-07	UP
Ga05G1432	1.45514	4.33802e-07	1.45855e-05	UP		Ga12G0326	2.30438	0.000528397	0.0136039	UP		Ga05G3664	-1.36882	2.14233e-08	9.32286e-07	DOWN
Ga08G0437	1.0143	4.37232e-07	1.46643e-05	UP		Ga06G1929	4.02335	0.000530725	0.0136289	UP		Ga05G1795	-1.35003	2.14843e-08	9.33533e-07	DOWN
Ga02G1661	1.28877	4.3804e-07	1.46732e-05	UP		Ga11G2804	1.07536	0.000539178	0.01382	UP		Ga10G1315	6.00271	2.17344e-08	9.4298e-07	UP
Ga08G2856	2.40943	4.38648e-07	1.46754e-05	UP		Ga06G0202	1.93312	0.000539741	0.0138214	UP		Ga13G2340	3.15128	2.18635e-08	9.47157e-07	UP
Ga03G0772	-1.1085	4.40149e-07	1.46895e-05	DOWN		Ga13G0203	1.21662	0.000540842	0.0138366	UP		Ga03G0294	1.69666	2.25932e-08	9.77301e-07	UP
Ga07G0773	1.27387	4.51342e-07	1.50444e-05	UP		Ga05G2634	-1.26881	0.000545392	0.0139307	DOWN		Ga10G1700	4.97671	2.27388e-08	9.82125e-07	UP
Ga07G2066	1.50433	4.63917e-07	1.54255e-05	UP		Ga10G1710	3.6015	0.000545543	0.0139307	UP		Ga03G1353	2.64501	2.30608e-08	9.94543e-07	UP
Ga05G2716	1.36636	4.72146e-07	1.5674e-05	UP		Ga08G1997	1.00206	0.000554146	0.0141372	UP		Ga04G1489	-1.89934	2.39735e-08	1.02929e-06	DOWN
Ga09G2256	1.11193	4.84814e-07	1.60612e-05	UP		Ga03G0225	-3.62789	0.000558608	0.0141718	DOWN		Ga07G2001	2.69063	2.39476e-08	1.02929e-06	UP
Ga02G0040	-2.74279	4.92745e-07	1.6304e-05	DOWN		Ga03G1204	1.02115	0.000559657	0.0141718	UP		Ga10G1384	8.34601	2.39033e-08	1.02929e-06	UP
Ga10G1178	1.05383	4.9459e-07	1.63251e-05	UP		Ga05G0665	2.96073	0.000558837	0.0141718	UP		Ga05G1150	-6.80551	2.4056e-08	1.0313e-06	DOWN
Ga11G0674	1.76478	4.94328e-07	1.63251e-05	UP		Ga09G2095	1.52529	0.000560697	0.0141718	UP		Ga13G1508	6.21787	2.48045e-08	1.05867e-06	UP
Ga03G1055	-3.52764	5.01881e-07	1.65254e-05	DOWN		Ga11G0784	2.39894	0.000560559	0.0141718	UP		Ga01G2266	-1.62855	2.50928e-08	1.06939e-06	DOWN
Ga07G2671	-1.98256	5.40352e-07	1.7706e-05	DOWN		Ga12G2815	2.01143	0.000558724	0.0141718	UP		Ga08G1083	1.29528	2.57958e-08	1.09773e-06	UP
Ga09G2448	-1.68361	5.45716e-07	1.78171e-05	DOWN		Ga13G2041	-1.07464	0.00055995	0.0141718	DOWN		Ga09G1821	1.50202	2.60109e-08	1.10525e-06	UP
Ga05G2270	-1.87039	5.502e-07	1.79202e-05	DOWN		Ga11G3012	3.95071	0.000566859	0.0142523	UP		Ga08G2450	-3.48813	2.66696e-08	1.13158e-06	DOWN
Ga05G2787	3.05195	5.70636e-07	1.84968e-05	UP		Ga11G3628	-1.09854	0.000566295	0.0142523	DOWN		Ga04G0475	2.27656	2.99625e-08	1.26756e-06	UP
Ga05G2692	-1.94964	5.91758e-07	1.90672e-05	DOWN		Ga12G2367	1.34306	0.00056702	0.0142523	UP		Ga09G1911	1.23987	3.02971e-08	1.27984e-06	UP
Ga12G1611	-1.0301	5.91626e-07	1.90672e-05	DOWN		Ga11G1676	1.94926	0.000572662	0.0143677	UP		Ga05G2054	1.81413	3.12188e-08	1.31685e-06	UP
Ga10G2728	-1.30364	6.13306e-07	1.96913e-05	DOWN		Ga06G0016	2.77737	0.000578789	0.0144947	UP		Ga12G1090	-4.60537	3.13095e-08	1.31875e-06	DOWN
Ga10G2704	-1.60714	6.15047e-07	1.97238e-05	DOWN		Ga05G1714	1.15822	0.000579859	0.0144949	UP		Ga08G0175	1.97253	3.20693e-08	1.34878e-06	UP
Ga10G2569	1.0212	6.15961e-07	1.97297e-05	UP		Ga08G0156	1.46403	0.000584092	0.014574	UP		Ga10G2167	3.37837	3.31772e-08	1.39335e-06	UP
Ga13G0220	2.16831	6.32391e-07	2.01843e-05	UP		Ga07G0390	1.84969	0.000586986	0.0146111	UP		Ga06G0350	2.80239	3.38697e-08	1.42036e-06	UP
Ga08G0278	1.35402	6.55433e-07	2.08104e-05	UP		Ga07G2388	-1.13393	0.000587187	0.0146111	DOWN		Ga05G0245	-2.88614	3.40594e-08	1.42624e-06	DOWN
Ga02G1460	2.33266	6.73738e-07	2.1303e-05	UP		Ga12G1318	1.1686	0.000591227	0.0146982	UP		Ga11G2666	1.52862	3.43613e-08	1.43472e-06	UP
Ga12G0715	1.51281	6.99545e-07	2.20675e-05	UP		Ga03G2723	1.04364	0.000594537	0.014767	UP		Ga05G3804	4.50957	3.46299e-08	1.44385e-06	UP
Ga10G1805	1.45957	7.74906e-07	2.43031e-05	UP		Ga10G2338	-1.52301	0.000597219	0.0148067	DOWN		Ga12G0743	2.65337	3.49649e-08	1.45571e-06	UP
Ga03G0557	-3.01358	7.84056e-07	2.45616e-05	DOWN		Ga07G1190	1.11579	0.000605108	0.0149615	UP		Ga10G2743	2.54203	3.50266e-08	1.45618e-06	UP
Ga07G2255	-1.06216	7.98279e-07	2.49273e-05	DOWN		Ga07G0458	1.17766	0.000611159	0.0150701	UP		Ga07G1228	4.96928	3.55012e-08	1.47379e-06	UP
Ga10G2676	2.31066	7.96945e-07	2.49273e-05	UP		Ga07G0442	-1.45871	0.000621666	0.0153015	DOWN		Ga10G0341	3.4276	3.58244e-08	1.48507e-06	UP
Ga11G3858	1.17989	7.98493e-07	2.49273e-05	UP		Ga07G1845	1.36795	0.000621153	0.0153015	UP		Ga13G1606	1.31311	3.59533e-08	1.48827e-06	UP
Ga11G4021	-1.14576	8.22842e-07	2.55695e-05	DOWN		Ga07G1256	2.53068	0.000623722	0.0153061	UP		Ga09G1139	-1.03797	3.74404e-08	1.54761e-06	DOWN
Ga12G2817	3.23304	8.27524e-07	2.56855e-05	UP		Ga11G2477	2.42971	0.000623048	0.0153061	UP		Ga13G2193	1.74415	3.75243e-08	1.54886e-06	UP
Ga12G0526	-2.99424	8.29081e-07	2.57044e-05	DOWN		Ga11G2474	1.80978	0.00062794	0.0153589	UP		Ga07G0621	2.79523	3.78376e-08	1.55733e-06	UP
Ga05G2597	-1.76203	8.3866e-07	2.59419e-05	DOWN		Ga01G2099	1.91463	0.000635954	0.0154993	UP		Ga07G2303	4.85639	3.82626e-08	1.57258e-06	UP
Ga10G2599	1.19377	8.83183e-07	2.72258e-05	UP		Ga05G0082	3.16779	0.00064021	0.0155891	UP		Ga05G0837	-1.80294	3.83771e-08	1.57505e-06	DOWN
Ga01G0882	3.80973	8.85229e-07	2.72578e-05	UP		Ga11G2536	-1.37134	0.000650005	0.0157854	DOWN		Ga07G1533	3.8079	3.84892e-08	1.5774e-06	UP
Ga11G1341	1.66005	8.99669e-07	2.7671e-05	UP		Ga09G2688	1.82178	0.000665764	0.0160964	UP		Ga01G0494	3.06768	3.96983e-08	1.62301e-06	UP
Ga02G1442	-1.21523	9.05039e-07	2.78045e-05	DOWN		Ga02G1742	-1.01204	0.000667895	0.0161196	DOWN		Ga06G1721	-3.04742	3.97145e-08	1.62301e-06	DOWN
Ga10G1074	-1.41094	9.4958e-07	2.90411e-05	DOWN		Ga11G0025	1.04963	0.000668496	0.0161196	UP		Ga03G1169	2.12638	4.36157e-08	1.77991e-06	UP
Ga11G1241	-3.11639	9.4888e-07	2.90411e-05	DOWN		Ga11G1930	-1.05164	0.000668068	0.0161196	DOWN		Ga08G1532	-1.80747	4.42633e-08	1.80379e-06	DOWN
Ga09G2713	-1.12439	9.51036e-07	2.90527e-05	DOWN		Ga08G1533	1.20992	0.00067403	0.0162243	UP		Ga01G0196	2.3484	4.47261e-08	1.81752e-06	UP
Ga01G0855	-1.4337	9.53069e-07	2.90605e-05	DOWN		Ga10G0869	1.36054	0.000674753	0.0162274	UP		Ga07G0624	1.84516	4.50236e-08	1.82447e-06	UP
Ga09G1209	1.08295	1.00853e-06	3.06711e-05	UP		Ga01G1475	-1.44832	0.000676937	0.0162656	DOWN		Ga11G1375	-1.16259	4.50178e-08	1.82447e-06	DOWN
Ga13G1606	-1.18057	1.00854e-06	3.06711e-05	DOWN		Ga02G0231	1.30818	0.000680565	0.0163348	UP		Ga08G2799	2.5479	4.52082e-08	1.82938e-06	UP
Ga13G1631	1.86662	1.01148e-06	3.07259e-05	UP		Ga03G0761	1.15934	0.000682773	0.0163625	UP		Ga13G1500	1.55255	4.55039e-08	1.83876e-06	UP
Ga06G0314	-2.14427	1.01298e-06	3.0737e-05	DOWN		Ga03G2592	-1.0622	0.000685472	0.0164128	DOWN		Ga07G1547	2.05761	4.60023e-08	1.85631e-06	UP
Ga07G0622	-1.39415	1.02038e-06	3.09269e-05	DOWN		Ga01G2218	-1.41577	0.000690988	0.0165304	DOWN		Ga06G0883	2.77573	4.80545e-08	1.93371e-06	UP
Ga10G2639	6.00526	1.04223e-06	3.15538e-05	UP		Ga02G0004	-1.14027	0.000696391	0.0166304	DOWN		Ga01G1086	1.07444	4.84576e-08	1.94721e-06	UP
Ga08G1764	-2.18192	1.06321e-06	3.21529e-05	DOWN		Ga03G0366	2.7583	0.000697741	0.0166481	UP		Ga04G1766	-1.27311	4.88758e-08	1.95638e-06	DOWN
Ga08G2637	-1.19117	1.07124e-06	3.23596e-05	DOWN		Ga09G2515	-1.74123	0.000702655	0.0167507	DOWN		Ga07G0997	1.71765	4.88892e-08	1.95638e-06	UP
Ga05G1755	2.648	1.07346e-06	3.23904e-05	UP		Ga10G2436	-1.45983	0.000720813	0.0170791	DOWN		Ga07G0064	1.64284	5.0344e-08	2.01181e-06	UP
Ga10G2366	-1.12417	1.09194e-06	3.28747e-05	DOWN		Ga06G0961	1.14047	0.000725598	0.0171775	UP		Ga04G1953	2.49089	5.16396e-08	2.06073e-06	UP
Ga11G3861	-4.15388	1.09698e-06	3.299e-05	DOWN		Ga04G0548	1.01068	0.000729986	0.0172365	UP		Ga05G1697	1.31547	5.34635e-08	2.12763e-06	UP
Ga08G2605	1.0534	1.10129e-06	3.30826e-05	UP		Ga07G2303	-4.17584	0.000739692	0.0173754	DOWN		Ga10G0281	-2.81724	5.34447e-08	2.12763e-06	DOWN
Ga01G0244	1.16576	1.1076e-06	3.32352e-05	UP		Ga13G0413	2.08836	0.0007482	0.017515	UP		Ga03G1589	2.67751	5.37866e-08	2.13754e-06	UP
Ga14G0161	1.14998	1.1262e-06	3.37562e-05	UP		Ga02G0737	2.44878	0.000750513	0.0175504	UP		Ga08G2910	1.55871	5.47451e-08	2.16965e-06	UP
Ga03G2528	-1.0012	1.13682e-06	3.40365e-05	DOWN		Ga13G2174	-1.15721	0.000762487	0.0177428	DOWN		Ga11G1658	1.57158	5.47409e-08	2.16965e-06	UP
Ga11G3717	-2.8489	1.14695e-06	3.4302e-05	DOWN		Ga02G1344	3.63612	0.000768712	0.0178593	UP		Ga09G2585	1.753	5.53606e-08	2.19104e-06	UP
Ga13G0896	1.56834	1.15171e-06	3.43684e-05	UP		Ga01G2692	-1.3029	0.000781663	0.0180351	DOWN		Ga11G2269	2.81682	5.6116e-08	2.21789e-06	UP
Ga07G0262	-1.06092	1.16267e-06	3.46572e-05	DOWN		Ga10G3028	1.94875	0.000789707	0.0181134	UP		Ga01G0771	3.16869	5.67894e-08	2.24143e-06	UP
Ga14G2902	-1.14841	1.17478e-06	3.49798e-05	DOWN		Ga14G2694	1.00359	0.000788483	0.0181134	UP		Ga07G1786	1.81514	5.7923e-08	2.28305e-06	UP
Ga08G0458	6.66962	1.18344e-06	3.51765e-05	UP		Ga12G1193	-1.69693	0.000791742	0.0181449	DOWN		Ga05G2072	-1.15191	5.83236e-08	2.29571e-06	DOWN
Ga13G1294	-1.19983	1.18399e-06	3.51765e-05	DOWN		Ga01G2525	-1.97792	0.00079359	0.0181719	DOWN		Ga09G2419	-1.14539	5.91362e-08	2.32452e-06	DOWN
Ga13G0277	1.92645	1.20664e-06	3.57709e-05	UP		Ga12G0695	1.77075	0.000795455	0.0181841	UP		Ga14G1905	-2.3686	6.00077e-08	2.35557e-06	DOWN
Ga01G0884	1.71414	1.20994e-06	3.58296e-05	UP		Ga12G0088	-1.24717	0.000814194	0.0185193	DOWN		Ga03G0032	3.37845	6.07867e-08	2.3829e-06	UP
Ga08G0451	3.97132	1.21939e-06	3.607e-05	UP		Ga09G2686	1.65659	0.00082778	0.0187681	UP		Ga08G1880	2.03965	6.09465e-08	2.38593e-06	UP
Ga06G0977	-1.29137	1.23166e-06	3.63534e-05	DOWN		Ga11G0044	-1.32842	0.000827774	0.0187681	DOWN		Ga05G2102	2.00263	6.19128e-08	2.41393e-06	UP
Ga14G2694	1.89052	1.2548e-06	3.69558e-05	UP		Ga02G0580	-1.94374	0.000843991	0.0190541	DOWN		Ga08G0294	-1.21619	6.31712e-08	2.45967e-06	DOWN
Ga13G2229	-2.933	1.2652e-06	3.72217e-05	DOWN		Ga08G2856	-2.14501	0.000843973	0.0190541	DOWN		Ga13G1706	-1.47908	6.354e-08	2.47069e-06	DOWN
Ga06G1524	-1.3002	1.28062e-06	3.76161e-05	DOWN		Ga13G2249	-1.23444	0.000849284	0.0191103	DOWN		Ga06G0673	1.58051	6.46984e-08	2.51235e-06	UP
Ga09G0347	-1.5592	1.28974e-06	3.77794e-05	DOWN		Ga11G3813	-1.42371	0.000855643	0.0192217	DOWN		Ga13G0635	-3.17733	6.62439e-08	2.56891e-06	DOWN
Ga08G0486	2.1452	1.32037e-06	3.86348e-05	UP		Ga05G1494	2.91486	0.000859884	0.0192852	UP		Ga05G1620	2.00484	6.67065e-08	2.58338e-06	UP
Ga11G3534	-1.03822	1.33811e-06	3.90693e-05	DOWN		Ga06G1887	-1.34825	0.000859372	0.0192852	DOWN		Ga12G0679	2.06822	6.71028e-08	2.59524e-06	UP
Ga06G1300	-1.12986	1.35835e-06	3.95751e-05	DOWN		Ga05G1318	5.34429	0.000874273	0.0195461	UP		Ga03G0522	-1.68611	7.16143e-08	2.76602e-06	DOWN
Ga13G2111	1.30316	1.36711e-06	3.97019e-05	UP		Ga07G0378	2.16373	0.000873896	0.0195461	UP		Ga11G2943	-1.55877	7.22734e-08	2.78774e-06	DOWN
Ga05G3664	-1.13751	1.42288e-06	4.12773e-05	DOWN		Ga01G1775	-1.13561	0.000887126	0.0197401	DOWN		Ga11G2645	2.79276	7.28666e-08	2.80687e-06	UP
Ga11G2009	1.19923	1.436e-06	4.16133e-05	UP		Ga05G0658	2.59451	0.000887124	0.0197401	UP		Ga11G3782	1.03917	7.30613e-08	2.81062e-06	UP
Ga05G2249	-1.76509	1.47185e-06	4.25611e-05	DOWN		Ga09G0927	1.06452	0.000887406	0.0197401	UP		Ga04G0197	2.32403	7.33231e-08	2.81693e-06	UP
Ga11G0900	-1.1134	1.48891e-06	4.29626e-05	DOWN		Ga13G2116	2.34892	0.000895179	0.0198806	UP		Ga12G1616	4.6821	7.35466e-08	2.82177e-06	UP
Ga03G2080	-1.04615	1.51692e-06	4.36883e-05	DOWN		Ga09G1419	2.83928	0.00089686	0.0199017	UP		Ga03G1288	1.32871	7.44065e-08	2.85096e-06	UP
Ga05G1920	1.20318	1.51729e-06	4.36883e-05	UP		Ga09G0646	-1.80249	0.000898534	0.0199226	DOWN		Ga06G0414	-1.5306	7.50811e-08	2.873e-06	DOWN
Ga08G0783	-1.07201	1.53263e-06	4.40831e-05	DOWN		Ga11G2922	3.59556	0.000924958	0.0203322	UP		Ga01G1838	2.46127	7.55253e-08	2.88617e-06	UP
Ga08G0816	1.19839	1.5376e-06	4.41791e-05	UP		Ga13G2600	1.36345	0.000924566	0.0203322	UP		Ga10G0519	1.15071	7.81813e-08	2.97977e-06	UP
Ga01G2599	-2.05073	1.57929e-06	4.53288e-05	DOWN		Ga02G0009	-1.16878	0.000927178	0.020349	DOWN		Ga11G2144	-1.4153	7.85769e-08	2.98696e-06	DOWN
Ga07G0722	-1.51119	1.59616e-06	4.5646e-05	DOWN		Ga07G0574	2.61724	0.00092821	0.020349	UP		Ga11G2973	1.9209	7.85376e-08	2.98696e-06	UP
Ga07G0777	-1.28582	1.59735e-06	4.5646e-05	DOWN		Ga11G2721	1.16627	0.000947296	0.0206512	UP		Ga13G0775	-1.49163	7.96649e-08	3.02433e-06	DOWN
Ga11G2948	3.62641	1.59972e-06	4.5646e-05	UP		Ga07G2178	1.61385	0.000951528	0.0206941	UP		Ga11G0113	1.13696	8.02124e-08	3.04111e-06	UP
Ga14G2368	-1.63383	1.63159e-06	4.64361e-05	DOWN		Ga14G2227	4.66001	0.000951542	0.0206941	UP		Ga01G2067	-1.4013	8.05965e-08	3.05167e-06	DOWN
Ga04G0727	-1.26663	1.63746e-06	4.6554e-05	DOWN		Ga10G0052	1.02677	0.000958254	0.0208235	UP		Ga02G1420	3.01656	8.10455e-08	3.06465e-06	UP
Ga03G2634	1.17438	1.64488e-06	4.6716e-05	UP		Ga08G2343	1.4007	0.000973819	0.0210778	UP		Ga11G3049	1.59948	8.27077e-08	3.11525e-06	UP
Ga12G0836	-1.03897	1.66152e-06	4.70899e-05	DOWN		Ga14G2023	1.13239	0.000977134	0.021116	UP		Ga12G0531	1.05302	8.26152e-08	3.11525e-06	UP
Ga05G3167	-1.13197	1.66488e-06	4.71356e-05	DOWN		Ga13G0290	-1.6095	0.000985085	0.0212373	DOWN		Ga03G2630	3.64368	8.38425e-08	3.15388e-06	UP
Ga06G0840	1.08838	1.67467e-06	4.73632e-05	UP		Ga02G0327	1.13041	0.000988964	0.0212553	UP		Ga11G0674	2.18782	8.39607e-08	3.15421e-06	UP
Ga04G1508	-1.91451	1.69987e-06	4.79758e-05	DOWN		Ga10G0878	2.51747	0.000988819	0.0212553	UP		Ga12G0761	1.60198	8.61755e-08	3.23321e-06	UP
Ga05G2669	2.59835	1.70459e-06	4.80587e-05	UP		Ga07G2384	-1.01879	0.000995446	0.0213762	DOWN		Ga03G0101	-3.80785	8.72142e-08	3.26793e-06	DOWN
Ga05G2395	-1.36129	1.70935e-06	4.80928e-05	DOWN		Ga01G2582	1.22436	0.00100489	0.0215113	UP		Ga05G1973	3.27497	8.73864e-08	3.27013e-06	UP
Ga09G1630	-1.42699	1.70872e-06	4.80928e-05	DOWN		Ga05G0488	2.33546	0.00102107	0.0217892	UP		Ga05G1876	3.81182	8.77268e-08	3.27862e-06	UP
Ga07G1111	1.12502	1.7767e-06	4.98841e-05	UP		Ga06G0520	3.02065	0.00102544	0.0218654	UP		Ga11G1122	4.87557	8.83872e-08	3.29902e-06	UP
Ga11G3879	-1.98696	1.77544e-06	4.98841e-05	DOWN		Ga13G2007	1.5299	0.00102629	0.0218665	UP		Ga14G0159	-1.46655	8.94919e-08	3.33164e-06	DOWN
Ga04G0586	1.51147	1.809e-06	5.06856e-05	UP		Ga04G1555	3.50302	0.00104968	0.022295	UP		Ga05G2117	2.03299	9.049e-08	3.36446e-06	UP
Ga01G0665	1.50673	1.82235e-06	5.10068e-05	UP		Ga08G2040	1.42048	0.00104957	0.022295	UP		Ga10G1436	-4.44305	9.11556e-08	3.38484e-06	DOWN
Ga12G2816	1.17635	1.83952e-06	5.14344e-05	UP		Ga08G1938	-1.46065	0.00105512	0.0223409	DOWN		Ga04G1677	-7.60717	9.39849e-08	3.48094e-06	DOWN
Ga10G0869	2.07954	1.87246e-06	5.23013e-05	UP		Ga07G0535	-1.35617	0.001062	0.0224518	DOWN		Ga05G0627	1.73678	9.39602e-08	3.48094e-06	UP
Ga11G3145	1.72468	1.88492e-06	5.25952e-05	UP		Ga05G0603	1.23252	0.00107963	0.0227715	UP		Ga10G1813	1.26435	9.52925e-08	3.52484e-06	UP
Ga09G2664	1.28182	1.90225e-06	5.30241e-05	UP		Ga06G0320	1.13283	0.0010808	0.0227786	UP		Ga08G0146	3.24434	9.63329e-08	3.55877e-06	UP
Ga10G0725	1.26002	1.96669e-06	5.47639e-05	UP		Ga11G3723	-1.08042	0.00109002	0.0229216	DOWN		Ga01G0331	-1.43599	9.75739e-08	3.6e-06	DOWN
Ga12G1027	2.38205	1.98433e-06	5.51415e-05	UP		Ga10G1059	2.73314	0.00110267	0.0231502	UP		Ga03G2104	2.15091	9.85642e-08	3.62516e-06	UP
Ga11G3615	3.90521	1.99044e-06	5.52546e-05	UP		Ga05G0161	1.49224	0.00110518	0.0231849	UP		Ga06G0956	2.80531	9.874e-08	3.62516e-06	UP
Ga13G0209	2.3804	1.99466e-06	5.53151e-05	UP		Ga03G0812	1.52732	0.00112954	0.0236414	UP		Ga09G1375	4.61601	9.85074e-08	3.62516e-06	UP
Ga05G2736	-3.56809	2.01458e-06	5.58103e-05	DOWN		Ga03G0679	1.73095	0.00113267	0.0236888	UP		Ga13G1503	-2.10677	9.87583e-08	3.62516e-06	DOWN
Ga06G2124	1.78863	2.05153e-06	5.67178e-05	UP		Ga06G2383	-1.26063	0.00113415	0.0237015	DOWN		Ga07G0963	3.62122	9.90502e-08	3.62665e-06	UP
Ga06G0629	3.16467	2.09164e-06	5.77678e-05	UP		Ga13G1124	-1.11245	0.00114801	0.0238632	DOWN		Ga13G1309	-1.67782	9.90106e-08	3.62665e-06	DOWN
Ga02G0677	-1.20145	2.15311e-06	5.93444e-05	DOWN		Ga03G2158	1.33011	0.00115727	0.0240009	UP		Ga11G0432	1.81619	9.99196e-08	3.65384e-06	UP
Ga10G0835	3.42457	2.1589e-06	5.94433e-05	UP		Ga10G2522	1.21065	0.00116208	0.0240457	UP		Ga07G0750	5.12659	1.00993e-07	3.68843e-06	UP
Ga01G2240	1.90898	2.20482e-06	6.06459e-05	UP		Ga05G0261	1.27665	0.00117517	0.0242429	UP		Ga09G1136	7.83878	1.01802e-07	3.71328e-06	UP
Ga05G3912	-1.17091	2.21717e-06	6.0862e-05	DOWN		Ga01G2809	1.3293	0.00117666	0.0242553	UP		Ga05G2243	2.87377	1.04238e-07	3.79253e-06	UP
Ga12G1710	-1.02572	2.21682e-06	6.0862e-05	DOWN		Ga11G2042	1.48333	0.00119319	0.0245138	UP		Ga01G1355	1.31407	1.06612e-07	3.87402e-06	UP
Ga03G2155	-3.02887	2.28276e-06	6.24093e-05	DOWN		Ga09G2631	2.5837	0.0011975	0.0245551	UP		Ga12G0832	1.91502	1.10686e-07	4.0161e-06	UP
Ga11G2834	4.67171	2.32078e-06	6.33208e-05	UP		Ga01G2190	-1.05905	0.00120137	0.0245846	DOWN		Ga13G1434	3.63716	1.108e-07	4.0161e-06	UP
Ga11G3563	7.10522	2.32632e-06	6.34081e-05	UP		Ga05G2787	-1.80776	0.00120618	0.0245993	DOWN		Ga05G0417	-1.31831	1.11819e-07	4.04794e-06	DOWN
Ga01G2627	-1.26448	2.40456e-06	6.54088e-05	DOWN		Ga12G0085	1.08632	0.00121188	0.0246278	UP		Ga07G2488	-1.14337	1.13464e-07	4.10235e-06	DOWN
Ga01G1932	-1.50632	2.46485e-06	6.69143e-05	DOWN		Ga14G2770	1.19111	0.00121164	0.0246278	UP		Ga07G1794	1.76837	1.13654e-07	4.10405e-06	UP
Ga01G1691	1.63223	2.47297e-06	6.70675e-05	UP		Ga10G0252	2.17064	0.00121376	0.0246476	UP		Ga07G0897	3.73681	1.16084e-07	4.18658e-06	UP
Ga13G2491	1.35453	2.48111e-06	6.72208e-05	UP		Ga06G0678	-1.18032	0.00122672	0.0248069	DOWN		Ga08G0529	2.51611	1.16931e-07	4.21185e-06	UP
Ga04G1096	-1.27208	2.49348e-06	6.74885e-05	DOWN		Ga09G1108	-2.06486	0.00122707	0.0248069	DOWN		Ga07G0327	7.70924	1.21436e-07	4.36866e-06	UP
Ga01G2730	1.12297	2.49942e-06	6.75816e-05	UP		Ga10G1942	4.10595	0.00123707	0.0249721	UP		Ga02G0803	-1.25691	1.22051e-07	4.38534e-06	DOWN
Ga10G2973	1.519	2.57415e-06	6.94635e-05	UP		Ga11G3758	1.29475	0.00124614	0.0250895	UP		Ga06G1905	-1.6688	1.22441e-07	4.39385e-06	DOWN
Ga10G0905	1.18334	2.65429e-06	7.12001e-05	UP		Ga08G2066	1.07458	0.00125129	0.0251105	UP		Ga11G0528	2.1562	1.23439e-07	4.42419e-06	UP
Ga03G2262	-1.13244	2.68098e-06	7.1774e-05	DOWN		Ga11G2003	-1.66016	0.00125018	0.0251105	DOWN		Ga01G2658	2.33927	1.23799e-07	4.43156e-06	UP
Ga05G1477	1.36997	2.74706e-06	7.33977e-05	UP		Ga01G0746	-1.70318	0.00125698	0.0251876	DOWN		Ga13G2452	1.11941	1.23971e-07	4.43224e-06	UP
Ga10G0268	1.55661	2.8118e-06	7.49839e-05	UP		Ga07G0605	1.57332	0.00126424	0.0253146	UP		Ga03G0959	1.49775	1.25459e-07	4.47433e-06	UP
Ga08G2035	3.91882	2.82288e-06	7.52009e-05	UP		Ga03G1574	1.26538	0.00126586	0.0253284	UP		Ga06G0923	2.27994	1.26196e-07	4.49505e-06	UP
Ga02G0261	2.16263	2.83361e-06	7.54124e-05	UP		Ga09G2571	5.75058	0.00126941	0.0253622	UP		Ga13G1286	2.32667	1.27552e-07	4.53777e-06	UP
Ga10G1567	-1.05511	2.92987e-06	7.77451e-05	DOWN		Ga01G1535	2.14771	0.00127526	0.0254604	UP		Ga11G1078	1.89799	1.2842e-07	4.56302e-06	UP
Ga05G3899	1.2404	2.99056e-06	7.90453e-05	UP		Ga13G0439	2.98668	0.00128008	0.0255297	UP		Ga13G2481	1.67046	1.33212e-07	4.72749e-06	UP
Ga04G0184	-1.19438	3.03166e-06	7.99756e-05	DOWN		Ga03G1407	-1.02295	0.00128268	0.0255337	DOWN		Ga12G0104	6.21625	1.33919e-07	4.74671e-06	UP
Ga10G0281	-1.24978	3.03101e-06	7.99756e-05	DOWN		Ga12G1674	2.99628	0.00132364	0.0261772	UP		Ga05G4254	-1.20986	1.37171e-07	4.85601e-06	DOWN
Ga08G1412	-1.31913	3.04793e-06	8.03264e-05	DOWN		Ga13G0436	-2.08965	0.00132618	0.0262084	DOWN		Ga05G2120	4.22451	1.37834e-07	4.87352e-06	UP
Ga01G1695	3.18634	3.07183e-06	8.07989e-05	UP		Ga04G0681	1.91476	0.00134268	0.0264578	UP		Ga12G0279	3.81957	1.38315e-07	4.88453e-06	UP
Ga09G0545	3.30227	3.14639e-06	8.25996e-05	UP		Ga06G1468	1.38587	0.00134938	0.0265515	UP		Ga05G1064	3.65922	1.39702e-07	4.92147e-06	UP
Ga07G2623	1.7023	3.16126e-06	8.28294e-05	UP		Ga08G1329	1.01483	0.00135521	0.0266277	UP		Ga14G2366	1.85579	1.42433e-07	5.01157e-06	UP
Ga09G2356	2.95019	3.1596e-06	8.28294e-05	UP		Ga02G1274	1.32492	0.00136565	0.0268134	UP		Ga03G1928	2.20763	1.4424e-07	5.06279e-06	UP
Ga09G1251	-1.17097	3.25758e-06	8.51057e-05	DOWN		Ga13G1193	-1.17141	0.00136903	0.0268413	DOWN		Ga03G2037	1.91874	1.44068e-07	5.06279e-06	UP
Ga11G1744	-1.29579	3.27734e-06	8.54571e-05	DOWN		Ga05G3046	1.20195	0.00137461	0.0268927	UP		Ga05G1033	1.48736	1.46691e-07	5.13633e-06	UP
Ga05G0537	-1.13015	3.31521e-06	8.63614e-05	DOWN		Ga08G0910	1.27725	0.00137688	0.0269178	UP		Ga09G1903	1.69386	1.46599e-07	5.13633e-06	UP
Ga01G1865	-2.28904	3.35191e-06	8.72335e-05	DOWN		Ga05G1376	1.05589	0.0014064	0.0273381	UP		Ga12G0374	1.99768	1.52005e-07	5.30309e-06	UP
Ga02G0515	2.0961	3.3775e-06	8.7815e-05	UP		Ga07G0398	1.61447	0.00142091	0.0275807	UP		Ga12G2498	1.91084	1.56006e-07	5.4361e-06	UP
Ga14G0051	1.23395	3.40202e-06	8.83675e-05	UP		Ga10G1673	2.51524	0.00143504	0.0277957	UP		Ga13G1545	-1.51906	1.56845e-07	5.45873e-06	DOWN
Ga04G1627	-2.67265	3.41466e-06	8.8611e-05	DOWN		Ga09G2536	-1.0375	0.00143668	0.0278079	DOWN		Ga10G0269	2.41995	1.59169e-07	5.53294e-06	UP
Ga09G0722	-2.24272	3.54167e-06	9.14684e-05	DOWN		Ga08G2365	2.26844	0.00144096	0.0278708	UP		Ga11G1705	-1.4469	1.62497e-07	5.64182e-06	DOWN
Ga06G0410	-1.08212	3.55013e-06	9.15994e-05	DOWN		Ga01G0890	-5.60318	0.00144271	0.0278849	DOWN		Ga08G0183	2.4618	1.63076e-07	5.64835e-06	UP
Ga04G0175	5.63124	3.56064e-06	9.17831e-05	UP		Ga07G1248	2.74867	0.00144798	0.027947	UP		Ga09G0604	-1.34013	1.63008e-07	5.64835e-06	DOWN
Ga13G0779	-1.00859	3.57863e-06	9.21591e-05	DOWN		Ga05G3735	1.42569	0.00145209	0.0279909	UP		Ga01G1634	2.46156	1.64977e-07	5.70733e-06	UP
Ga08G1301	3.38662	3.66345e-06	9.4075e-05	UP		Ga07G1649	-1.28626	0.00145801	0.0280613	DOWN		Ga04G0143	-2.49575	1.65398e-07	5.70823e-06	DOWN
Ga08G0835	1.37953	3.67748e-06	9.43457e-05	UP		Ga13G0415	1.69729	0.00146892	0.0282513	UP		Ga12G1836	-1.43747	1.65374e-07	5.70823e-06	DOWN
Ga11G0896	-1.08477	3.70572e-06	9.48005e-05	DOWN		Ga04G1262	1.05511	0.0014708	0.0282676	UP		Ga10G1226	2.18515	1.66961e-07	5.74839e-06	UP
Ga12G1492	1.29014	3.74598e-06	9.56498e-05	UP		Ga11G3091	-1.34473	0.00148307	0.028424	DOWN		Ga05G0208	1.73526	1.67888e-07	5.77343e-06	UP
Ga11G3247	1.43643	3.79549e-06	9.68226e-05	UP		Ga05G1447	5.29125	0.00148726	0.0284836	UP		Ga12G2817	-3.53375	1.68653e-07	5.79282e-06	DOWN
Ga11G0565	5.27065	3.82685e-06	9.75305e-05	UP		Ga03G2655	1.6523	0.00150104	0.028667	UP		Ga09G0527	5.81398	1.69719e-07	5.8225e-06	UP
Ga01G0967	-1.02623	3.89411e-06	9.89653e-05	DOWN		Ga10G2568	-1.09667	0.0015207	0.0289613	DOWN		Ga01G1088	-1.09907	1.71594e-07	5.87287e-06	DOWN
Ga06G0273	-1.0335	3.9033e-06	9.91057e-05	DOWN		Ga05G2183	1.21208	0.00152827	0.0290268	UP		Ga08G1506	1.74353	1.73149e-07	5.91907e-06	UP
Ga02G0411	-2.4533	3.92105e-06	9.94632e-05	DOWN		Ga04G0613	-1.06625	0.00153509	0.0290931	DOWN		Ga12G0515	-1.82454	1.84055e-07	6.28443e-06	DOWN
Ga12G0264	2.40422	3.93832e-06	9.97142e-05	UP		Ga06G2472	-1.00718	0.00154059	0.0291771	DOWN		Ga10G2226	1.91945	1.87186e-07	6.38378e-06	UP
Ga10G1772	-1.0379	4.17947e-06	0.000105426	DOWN		Ga07G0117	3.44521	0.00154218	0.0291869	UP		Ga10G2925	3.59056	1.87659e-07	6.38483e-06	UP
Ga05G1070	-3.00851	4.27407e-06	0.000107711	DOWN		Ga05G2249	1.20743	0.00154975	0.0293098	UP		Ga12G2227	3.88607	1.87641e-07	6.38483e-06	UP
Ga12G0387	-1.49143	4.28654e-06	0.000107925	DOWN		Ga06G0178	1.16517	0.0015585	0.02942	UP		Ga11G3974	-1.38931	1.88821e-07	6.4168e-06	DOWN
Ga11G2983	1.07258	4.33766e-06	0.000109009	UP		Ga12G2192	-2.01366	0.00156298	0.0294579	DOWN		Ga08G2208	-1.32827	1.92216e-07	6.52451e-06	DOWN
Ga01G0209	-1.08268	4.45756e-06	0.000111711	DOWN		Ga12G0599	-1.79195	0.00157056	0.0295396	DOWN		Ga07G0574	-4.18683	1.9371e-07	6.56748e-06	DOWN
Ga02G0028	-1.16637	4.72069e-06	0.000117362	DOWN		Ga04G0185	1.23267	0.00159386	0.0298457	UP		Ga03G2180	-2.44892	1.95283e-07	6.61302e-06	DOWN
Ga01G2557	1.05679	4.78079e-06	0.000118387	UP		Ga05G2548	1.42382	0.0015945	0.0298457	UP		Ga01G2486	2.39155	1.98911e-07	6.72799e-06	UP
Ga09G2536	1.67875	4.80006e-06	0.000118755	UP		Ga10G2271	1.11804	0.00159024	0.0298457	UP		Ga06G0354	3.49202	1.99511e-07	6.74037e-06	UP
Ga04G1336	-1.08502	4.89661e-06	0.000120923	DOWN		Ga02G0813	1.0556	0.00160824	0.0300411	UP		Ga07G2305	2.53357	2.0095e-07	6.78106e-06	UP
Ga06G0322	-1.69388	4.91449e-06	0.000121254	DOWN		Ga07G2240	-1.06431	0.00160973	0.0300483	DOWN		Ga05G3899	-1.48494	2.01529e-07	6.79267e-06	DOWN
Ga07G0875	-2.88687	4.92566e-06	0.000121419	DOWN		Ga01G1998	1.7009	0.00161822	0.0301655	UP		Ga05G2728	-2.4497	2.05382e-07	6.91446e-06	DOWN
Ga10G1481	1.75664	5.01753e-06	0.000123571	UP		Ga05G4074	2.07857	0.00163006	0.0303034	UP		Ga12G0718	1.35414	2.08666e-07	7.00866e-06	UP
Ga03G2666	3.70361	5.05041e-06	0.000124242	UP		Ga06G1593	2.56022	0.00163	0.0303034	UP		Ga06G1439	1.84635	2.12337e-07	7.1236e-06	UP
Ga11G4104	-1.17737	5.08602e-06	0.00012469	DOWN		Ga02G1659	-1.05242	0.00163836	0.0303439	DOWN		Ga11G2284	1.49355	2.12582e-07	7.1236e-06	UP
Ga11G3307	-1.6351	5.09245e-06	0.000124735	DOWN		Ga03G2414	1.93785	0.00164114	0.0303439	UP		Ga08G0733	1.46587	2.1362e-07	7.15007e-06	UP
Ga01G1634	1.79262	5.15161e-06	0.00012607	UP		Ga02G1448	1.42505	0.00165952	0.0305388	UP		Ga07G2118	1.0502	2.14351e-07	7.16624e-06	UP
Ga10G0280	-1.10563	5.18678e-06	0.000126816	DOWN		Ga12G0177	-2.42431	0.00166568	0.0306314	DOWN		Ga07G2383	-2.63768	2.16898e-07	7.22626e-06	DOWN
Ga04G0005	1.17653	5.20482e-06	0.000127028	UP		Ga12G0556	1.22689	0.00168017	0.0307734	UP		Ga12G0280	2.17012	2.16846e-07	7.22626e-06	UP
Ga03G2124	-1.09761	5.37657e-06	0.000130983	DOWN		Ga04G0184	1.09699	0.00168761	0.0308889	UP		Ga14G1858	3.13594	2.16816e-07	7.22626e-06	UP
Ga10G2155	-1.05894	5.38197e-06	0.000130997	DOWN		Ga05G3993	1.34049	0.00169558	0.0309516	UP		Ga03G0373	2.69773	2.20039e-07	7.30167e-06	UP
Ga10G1728	-3.08884	5.55964e-06	0.000134716	DOWN		Ga11G3146	1.12329	0.00169551	0.0309516	UP		Ga03G2031	3.54276	2.20174e-07	7.30167e-06	UP
Ga12G0968	1.82347	5.6281e-06	0.000136131	UP		Ga11G0339	2.83674	0.001698	0.0309752	UP		Ga06G0351	2.76615	2.19837e-07	7.30167e-06	UP
Ga13G1252	2.07892	5.67486e-06	0.000137017	UP		Ga02G0222	-1.22518	0.0017002	0.0309788	DOWN		Ga09G2448	2.09612	2.19953e-07	7.30167e-06	UP
Ga08G2773	1.01313	5.79063e-06	0.000139563	UP		Ga10G2356	1.11161	0.00171277	0.0311613	UP		Ga04G1752	3.43604	2.20785e-07	7.3039e-06	UP
Ga05G0743	2.03814	5.8429e-06	0.000140697	UP		Ga12G1188	4.50422	0.00172146	0.0312776	UP		Ga06G0145	2.45136	2.21001e-07	7.3039e-06	UP
Ga05G0979	1.45943	5.95886e-06	0.000143235	UP		Ga01G0258	1.2393	0.00172609	0.0313408	UP		Ga10G1530	-2.07025	2.20691e-07	7.3039e-06	DOWN
Ga08G1112	-2.33557	6.05949e-06	0.000145396	DOWN		Ga03G1554	1.32878	0.00173219	0.0313889	UP		Ga14G1783	6.64478	2.23537e-07	7.37929e-06	UP
Ga05G2229	-1.25866	6.08404e-06	0.000145726	DOWN		Ga03G2265	1.41269	0.00173077	0.0313889	UP		Ga03G1871	-1.21929	2.33477e-07	7.68983e-06	DOWN
Ga12G1585	1.10682	6.3308e-06	0.000151102	UP		Ga12G1887	1.23716	0.00174106	0.0314575	UP		Ga10G0555	-1.52837	2.33846e-07	7.69319e-06	DOWN
Ga03G1871	-1.04085	6.37313e-06	0.000151978	DOWN		Ga13G2800	1.51938	0.00174318	0.0314627	UP		Ga02G0263	1.55329	2.36316e-07	7.75676e-06	UP
Ga12G1882	1.10556	6.42794e-06	0.00015315	UP		Ga02G1460	-1.17215	0.0017449	0.0314729	DOWN		Ga01G0902	-1.26999	2.41151e-07	7.90646e-06	DOWN
Ga11G0316	1.06776	6.50205e-06	0.00015478	UP		Ga02G0578	-1.16083	0.00179274	0.0320885	DOWN		Ga06G1499	2.45028	2.41792e-07	7.90949e-06	UP
Ga10G0527	-1.81223	6.51811e-06	0.000155011	DOWN		Ga10G2934	-2.07562	0.00179732	0.032121	DOWN		Ga14G2108	1.6328	2.41587e-07	7.90949e-06	UP
Ga09G2402	2.18734	6.53832e-06	0.000155114	UP		Ga09G0018	-2.31089	0.0018081	0.032289	DOWN		Ga05G1998	-2.41771	2.49789e-07	8.1526e-06	DOWN
Ga12G2879	5.41493	6.53901e-06	0.000155114	UP		Ga11G3812	4.2183	0.00180909	0.032289	UP		Ga04G1584	1.29851	2.50971e-07	8.18195e-06	UP
Ga07G1118	4.54155	6.6031e-06	0.000156281	UP		Ga05G0957	1.89641	0.00181596	0.0323269	UP		Ga14G0463	-2.71814	2.52527e-07	8.22337e-06	DOWN
Ga04G0902	2.08035	6.6454e-06	0.000156941	UP		Ga01G1667	2.70579	0.00181937	0.0323464	UP		Ga05G2447	3.20892	2.56439e-07	8.33197e-06	UP
Ga10G2071	-1.36206	6.65084e-06	0.000156941	DOWN		Ga05G1900	-1.32278	0.00181943	0.0323464	DOWN		Ga13G1537	-1.62159	2.5628e-07	8.33197e-06	DOWN
Ga01G1205	2.84226	6.70757e-06	0.000157867	UP		Ga09G1057	3.4454	0.00183746	0.0326032	UP		Ga01G0209	-1.04453	2.58081e-07	8.37195e-06	DOWN
Ga07G1546	1.4368	6.84415e-06	0.000160662	UP		Ga06G0805	1.49439	0.00184458	0.0327083	UP		Ga08G2469	-3.29203	2.60539e-07	8.43668e-06	DOWN
Ga11G2996	-1.66215	6.98688e-06	0.000163871	DOWN		Ga01G0364	-1.62666	0.00185369	0.0328272	DOWN		Ga03G2080	-1.27294	2.62672e-07	8.49621e-06	DOWN
Ga08G1290	2.33981	7.06836e-06	0.000165638	UP		Ga05G1490	1.35675	0.00186847	0.0330246	UP		Ga05G2790	2.53773	2.67159e-07	8.63164e-06	UP
Ga07G1034	3.13249	7.117e-06	0.000166634	UP		Ga11G3879	1.47396	0.0018841	0.0332147	UP		Ga03G2481	-1.54366	2.69974e-07	8.71285e-06	DOWN
Ga10G1248	-1.0115	7.14981e-06	0.000167257	DOWN		Ga03G0429	-1.28552	0.00189242	0.0333398	DOWN		Ga13G0493	-2.05699	2.71185e-07	8.74217e-06	DOWN
Ga10G2163	-3.29893	7.20973e-06	0.000168292	DOWN		Ga02G0995	-1.06632	0.00189546	0.0333458	DOWN		Ga14G2563	-1.5893	2.73131e-07	8.79506e-06	DOWN
Ga12G2243	-1.36851	7.2127e-06	0.000168292	DOWN		Ga07G0997	-1.04261	0.00189609	0.0333458	DOWN		Ga11G2952	1.91853	2.7408e-07	8.81578e-06	UP
Ga05G0207	-1.14053	7.25936e-06	0.000169235	DOWN		Ga09G1363	2.14099	0.00191598	0.0335984	UP		Ga13G0692	-1.58484	2.78242e-07	8.93031e-06	DOWN
Ga09G1766	1.12969	7.30892e-06	0.000170097	UP		Ga10G0547	-1.18204	0.00191695	0.0335984	DOWN		Ga08G1993	3.41836	2.86066e-07	9.17065e-06	UP
Ga08G2199	1.22017	7.36693e-06	0.000171153	UP		Ga06G2447	-1.08681	0.00192154	0.0336502	DOWN		Ga12G0472	3.76453	2.87639e-07	9.20063e-06	UP
Ga09G2000	-1.69378	7.5149e-06	0.000174142	DOWN		Ga08G0183	-1.72977	0.00192237	0.0336502	DOWN		Ga08G2570	-1.08901	2.88603e-07	9.22124e-06	DOWN
Ga04G1754	-2.35091	7.53742e-06	0.000174515	DOWN		Ga09G1899	1.28138	0.00192891	0.033722	UP		Ga06G1441	1.97358	2.96381e-07	9.45928e-06	UP
Ga08G2565	1.10775	7.86792e-06	0.000181701	UP		Ga13G2603	-1.18061	0.0019292	0.033722	DOWN		Ga10G1809	2.60921	2.97564e-07	9.48653e-06	UP
Ga05G4173	1.11256	7.96373e-06	0.000183612	UP		Ga01G0392	-1.28781	0.00198179	0.034491	DOWN		Ga05G3974	3.40027	3.00843e-07	9.58049e-06	UP
Ga12G2554	1.56418	7.96426e-06	0.000183612	UP		Ga08G0833	-1.38351	0.0020038	0.0347852	DOWN		Ga03G2015	1.39085	3.03267e-07	9.64703e-06	UP
Ga13G0217	-1.9656	7.97424e-06	0.000183686	DOWN		Ga11G3750	-1.26225	0.00200344	0.0347852	DOWN		Ga08G0903	2.46797	3.03739e-07	9.65139e-06	UP
Ga14G0359	1.42556	8.03397e-06	0.000184747	UP		Ga13G0249	1.12147	0.00200225	0.0347852	UP		Ga07G2046	5.01329	3.07629e-07	9.76427e-06	UP
Ga03G1868	-1.64064	8.10259e-06	0.000186167	DOWN		Ga01G2201	1.52345	0.00203653	0.0352373	UP		Ga05G1039	2.02398	3.13429e-07	9.91562e-06	UP
Ga10G0808	3.11231	8.23492e-06	0.000188749	UP		Ga07G2248	-1.01259	0.00203759	0.0352373	DOWN		Ga01G0680	1.69729	3.18225e-07	1.00344e-05	UP
Ga10G2398	-1.06048	8.23589e-06	0.000188749	DOWN		Ga05G2369	1.89648	0.00204474	0.0352938	UP		Ga01G1551	-2.6863	3.1819e-07	1.00344e-05	DOWN
Ga07G0103	-1.23993	8.86864e-06	0.000202223	DOWN		Ga12G1047	2.46135	0.00205719	0.035398	UP		Ga06G1602	3.49739	3.19158e-07	1.00439e-05	UP
Ga06G0498	-1.07011	8.90522e-06	0.000202886	DOWN		Ga12G1941	1.57666	0.00205257	0.035398	UP		Ga11G2348	1.91187	3.19224e-07	1.00439e-05	UP
Ga10G1701	-1.07928	9.04539e-06	0.000205906	DOWN		Ga13G0296	1.19085	0.00205673	0.035398	UP		Ga07G2206	3.91146	3.223e-07	1.01296e-05	UP
Ga09G2488	1.96824	9.15652e-06	0.000208261	UP		Ga01G1249	1.1232	0.0020614	0.0354467	UP		Ga14G2162	2.0507	3.24172e-07	1.01774e-05	UP
Ga01G2530	4.10706	9.18995e-06	0.000208423	UP		Ga13G0874	-1.40947	0.00207189	0.0356046	DOWN		Ga12G2599	1.90304	3.28476e-07	1.03013e-05	UP
Ga09G1367	-1.28237	9.19216e-06	0.000208423	DOWN		Ga06G1152	-1.45988	0.00207379	0.0356149	DOWN		Ga02G0969	2.0278	3.31223e-07	1.03649e-05	UP
Ga11G2607	1.30127	9.18896e-06	0.000208423	UP		Ga11G2154	-2.93929	0.00209407	0.0358503	DOWN		Ga06G2425	-1.10401	3.3112e-07	1.03649e-05	DOWN
Ga14G1600	1.41976	9.20365e-06	0.000208457	UP		Ga13G0545	3.27473	0.00210518	0.0359346	UP		Ga09G1045	1.10919	3.38361e-07	1.05686e-05	UP
Ga11G2134	5.4767	9.22469e-06	0.000208759	UP		Ga04G1310	1.02201	0.00211641	0.0360829	UP		Ga03G0200	1.39831	3.62782e-07	1.13035e-05	UP
Ga05G1164	-1.17621	9.27264e-06	0.000209669	DOWN		Ga10G1797	2.26099	0.00211971	0.036108	UP		Ga06G1578	1.70714	3.66456e-07	1.14007e-05	UP
Ga06G0779	-1.1072	9.31362e-06	0.000210265	DOWN		Ga03G1917	-1.09219	0.00213586	0.0363571	DOWN		Ga09G2323	1.68112	3.66694e-07	1.14007e-05	UP
Ga12G0110	-1.34417	9.31455e-06	0.000210265	DOWN		Ga03G0402	2.26892	0.00214906	0.0364484	UP		Ga12G2567	2.58527	3.74543e-07	1.16197e-05	UP
Ga04G1224	1.52575	9.38688e-06	0.000211545	UP		Ga05G0922	-1.27879	0.00215553	0.0365355	DOWN		Ga05G0014	-1.69953	3.77349e-07	1.16942e-05	DOWN
Ga06G0045	1.89549	9.62185e-06	0.00021648	UP		Ga05G0083	1.73106	0.00216177	0.0366184	UP		Ga10G2752	3.42386	3.81641e-07	1.18018e-05	UP
Ga05G3219	-1.23831	9.88387e-06	0.000221822	DOWN		Ga05G2562	4.46896	0.00216855	0.0367105	UP		Ga12G2604	1.55863	3.81377e-07	1.18018e-05	UP
Ga05G0282	1.81381	1.0408e-05	0.000232812	UP		Ga07G0950	2.00539	0.00218036	0.0368647	UP		Ga01G2354	1.21639	3.82901e-07	1.18281e-05	UP
Ga04G1564	-1.36293	1.04225e-05	0.000232944	DOWN		Ga04G0811	-2.04611	0.00218256	0.0368791	DOWN		Ga09G1640	4.92073	3.83981e-07	1.18488e-05	UP
Ga12G0760	1.88326	1.05095e-05	0.000234694	UP		Ga07G2313	-1.31696	0.00220506	0.0370984	DOWN		Ga05G1131	4.13295	3.91079e-07	1.20421e-05	UP
Ga06G0140	3.75151	1.06843e-05	0.000237813	UP		Ga05G0890	-1.01062	0.00222275	0.0373199	DOWN		Ga10G0875	-3.2101	3.91056e-07	1.20421e-05	DOWN
Ga07G2646	4.51279	1.10118e-05	0.0002447	UP		Ga06G0068	-1.88468	0.00224059	0.0375802	DOWN		Ga02G1146	1.32608	3.94147e-07	1.21236e-05	UP
Ga14G1764	-2.46778	1.12097e-05	0.000248283	DOWN		Ga05G1927	-1.01213	0.0022446	0.0376012	DOWN		Ga13G1457	4.69191	4.04485e-07	1.24283e-05	UP
Ga10G0909	-6.30224	1.12327e-05	0.000248589	DOWN		Ga11G0274	2.52872	0.0022438	0.0376012	UP		Ga08G0725	1.32349	4.05268e-07	1.24391e-05	UP
Ga03G1406	1.51064	1.12551e-05	0.000248823	UP		Ga08G2774	3.10041	0.00226729	0.037865	UP		Ga13G2341	2.78667	4.08797e-07	1.25208e-05	UP
Ga14G0569	1.61038	1.13015e-05	0.000249296	UP		Ga05G4048	-1.23347	0.00229026	0.0381105	DOWN		Ga12G2709	5.31792	4.11888e-07	1.26021e-05	UP
Ga11G1020	1.50848	1.13748e-05	0.000250709	UP		Ga05G0442	1.11766	0.0022939	0.0381459	UP		Ga14G1495	3.37486	4.23837e-07	1.29266e-05	UP
Ga06G1741	2.6748	1.15924e-05	0.000255297	UP		Ga02G0037	2.91938	0.00229785	0.0381767	UP		Ga08G2024	-2.86709	4.25148e-07	1.29529e-05	DOWN
Ga13G2616	2.0778	1.17336e-05	0.000257987	UP		Ga02G1378	1.62267	0.00234952	0.0387871	UP		Ga11G0202	-1.69163	4.26774e-07	1.29887e-05	DOWN
Ga06G0267	1.02668	1.17625e-05	0.000258203	UP		Ga11G0917	-1.7451	0.00236721	0.0390318	DOWN		Ga11G3027	1.94081	4.40326e-07	1.3387e-05	UP
Ga06G1082	-1.25041	1.17582e-05	0.000258203	DOWN		Ga07G1755	-1.00115	0.00238461	0.0392949	DOWN		Ga05G1704	2.84761	4.41361e-07	1.33903e-05	UP
Ga03G0379	-3.25382	1.18807e-05	0.000259955	DOWN		Ga10G0394	3.0352	0.00239318	0.0393563	UP		Ga07G0209	-1.16042	4.4469e-07	1.34771e-05	DOWN
Ga04G1812	3.69695	1.19629e-05	0.000261541	UP		Ga10G2531	2.58252	0.00239411	0.0393563	UP		Ga11G0579	2.25925	4.50659e-07	1.36437e-05	UP
Ga03G0450	2.21855	1.20253e-05	0.000262692	UP		Ga11G1520	1.11785	0.00239762	0.0393902	UP		Ga02G1211	-1.47287	4.61357e-07	1.39529e-05	DOWN
Ga01G2463	1.08241	1.20898e-05	0.00026389	UP		Ga12G1943	3.13872	0.00239906	0.0393902	UP		Ga05G0147	2.03588	4.62721e-07	1.39734e-05	UP
Ga11G3203	-1.62496	1.21232e-05	0.000264192	DOWN		Ga03G2763	1.43218	0.00240343	0.0394382	UP		Ga12G1851	-6.84373	4.63004e-07	1.39734e-05	DOWN
Ga06G0805	-2.08152	1.22477e-05	0.000265835	DOWN		Ga11G2662	5.69634	0.00240948	0.0395137	UP		Ga08G1175	1.31663	4.69977e-07	1.4169e-05	UP
Ga11G0668	3.58884	1.22897e-05	0.000266532	UP		Ga04G0127	-2.23657	0.00243697	0.0399165	DOWN		Ga05G2145	2.43123	4.7143e-07	1.4198e-05	UP
Ga01G1417	1.37751	1.23146e-05	0.000266859	UP		Ga10G0534	1.0683	0.00245188	0.0400645	UP		Ga12G0652	3.02459	4.81188e-07	1.44768e-05	UP
Ga09G1825	2.61111	1.24338e-05	0.000269227	UP		Ga01G1924	-1.49636	0.00247886	0.0404085	DOWN		Ga02G1759	2.83596	4.84934e-07	1.45743e-05	UP
Ga08G2548	-1.59625	1.24789e-05	0.000269987	DOWN		Ga08G1832	1.06327	0.00248515	0.0404519	UP		Ga11G0371	-1.18287	4.9179e-07	1.47649e-05	DOWN
Ga03G1477	6.2028	1.25239e-05	0.000270744	UP		Ga08G2411	1.35034	0.00248838	0.0404669	UP		Ga05G0301	1.85896	4.93903e-07	1.4813e-05	UP
Ga13G1783	-1.8643	1.25861e-05	0.000271871	DOWN		Ga11G2917	-1.32966	0.00249802	0.0405995	DOWN		Ga09G1420	3.24264	5.00287e-07	1.49889e-05	UP
Ga12G0195	3.12542	1.266e-05	0.000273251	UP		Ga13G2739	-1.26492	0.00251533	0.0407927	DOWN		Ga03G2428	4.99712	5.02237e-07	1.50161e-05	UP
Ga03G0636	-1.91775	1.27876e-05	0.000275785	DOWN		Ga03G1456	-2.07375	0.00252505	0.0408926	DOWN		Ga05G2987	1.52423	5.1116e-07	1.52671e-05	UP
Ga01G1019	1.912	1.28666e-05	0.000277266	UP		Ga08G1528	1.24526	0.00253507	0.0410306	UP		Ga12G0088	2.83637	5.23581e-07	1.56219e-05	UP
Ga12G2837	1.17173	1.29282e-05	0.000278152	UP		Ga13G2357	4.85703	0.00255319	0.0412504	UP		Ga05G3977	2.08815	5.31442e-07	1.58401e-05	UP
Ga03G2014	-1.03924	1.29815e-05	0.000278855	DOWN		Ga13G2030	1.17618	0.00255625	0.0412754	UP		Ga13G1925	1.23986	5.35672e-07	1.59332e-05	UP
Ga05G2749	1.80106	1.32524e-05	0.000283997	UP		Ga11G1185	-1.30383	0.00260122	0.0417788	DOWN		Ga11G1671	-3.59236	5.48541e-07	1.62992e-05	DOWN
Ga03G2130	-2.39298	1.33737e-05	0.000286372	DOWN		Ga11G3884	2.85953	0.00263698	0.0421965	UP		Ga09G0155	-1.40179	5.50766e-07	1.63485e-05	DOWN
Ga11G2748	-1.5237	1.38632e-05	0.000295916	DOWN		Ga14G2405	5.78281	0.0026396	0.0421965	UP		Ga09G0308	1.71455	5.54798e-07	1.64512e-05	UP
Ga13G2441	-1.35516	1.40268e-05	0.000299173	DOWN		Ga09G1231	1.22678	0.00264523	0.0422403	UP		Ga01G0392	3.35408	5.56014e-07	1.64682e-05	UP
Ga10G2699	1.21241	1.40609e-05	0.000299663	UP		Ga10G0710	1.05603	0.00267838	0.0426437	UP		Ga06G1498	-1.69715	5.56513e-07	1.64682e-05	DOWN
Ga12G1842	-1.87591	1.41485e-05	0.00030082	DOWN		Ga12G1561	-1.74594	0.0026861	0.0426896	DOWN		Ga13G0550	3.6755	5.60514e-07	1.65696e-05	UP
Ga04G0410	3.68401	1.42273e-05	0.00030202	UP		Ga09G2622	1.1121	0.00269194	0.0427574	UP		Ga06G2052	1.33701	5.63888e-07	1.66523e-05	UP
Ga12G2287	1.55331	1.43833e-05	0.000304615	UP		Ga01G1698	4.52475	0.0026964	0.042758	UP		Ga05G3025	-3.97703	5.65948e-07	1.6696e-05	DOWN
Ga12G1760	1.18228	1.44301e-05	0.00030513	UP		Ga08G0314	3.41455	0.00269668	0.042758	UP		Ga12G2102	-1.15404	5.72115e-07	1.68607e-05	DOWN
Ga14G1956	-1.09965	1.44504e-05	0.000305319	DOWN		Ga14G2201	1.18792	0.0027102	0.0428478	UP		Ga06G0484	-3.29811	5.77997e-07	1.70167e-05	DOWN
Ga11G0326	-1.08898	1.47411e-05	0.000310976	DOWN		Ga05G3052	1.54689	0.00273462	0.0431839	UP		Ga13G1224	-2.96702	5.78608e-07	1.70173e-05	DOWN
Ga03G2590	3.08983	1.48529e-05	0.000313092	UP		Ga07G2428	-1.15126	0.00274707	0.0433303	DOWN		Ga05G2391	4.42424	5.79916e-07	1.70384e-05	UP
Ga14G1633	3.94651	1.50871e-05	0.000317533	UP		Ga05G0149	1.99376	0.00275379	0.0434112	UP		Ga12G0234	1.87701	5.89293e-07	1.72963e-05	UP
Ga03G1835	1.1146	1.52506e-05	0.000320472	UP		Ga10G1480	1.18972	0.00277049	0.0435989	UP		Ga02G0235	-2.00022	5.97884e-07	1.75306e-05	DOWN
Ga09G0640	-2.67058	1.54536e-05	0.000324239	DOWN		Ga07G2137	1.15866	0.00278892	0.0437878	UP		Ga07G2072	-1.76583	6.01115e-07	1.76075e-05	DOWN
Ga05G0878	1.27107	1.54796e-05	0.000324533	UP		Ga08G2469	1.24006	0.00281074	0.0440776	UP		Ga03G1055	3.33654	6.05384e-07	1.77145e-05	UP
Ga03G1859	-1.39751	1.57945e-05	0.000330877	DOWN		Ga12G0161	1.60388	0.00281223	0.0440776	UP		Ga11G2228	-1.36359	6.11172e-07	1.78658e-05	DOWN
Ga07G2215	-1.65209	1.58395e-05	0.000331564	DOWN		Ga06G0829	1.4994	0.00283545	0.0443667	UP		Ga10G1675	-5.84113	6.18731e-07	1.80502e-05	DOWN
Ga01G1078	1.1126	1.59368e-05	0.000333085	UP		Ga05G3711	1.58545	0.00285932	0.0446362	UP		Ga02G0981	1.74068	6.19973e-07	1.80681e-05	UP
Ga11G3876	2.06834	1.59518e-05	0.000333142	UP		Ga08G1269	3.0539	0.00286702	0.0446797	UP		Ga05G2827	1.49796	6.22026e-07	1.81097e-05	UP
Ga04G0326	-1.97749	1.60521e-05	0.000334719	DOWN		Ga09G2530	1.69101	0.00287277	0.0447436	UP		Ga02G1093	2.60582	6.27671e-07	1.82556e-05	UP
Ga05G0316	1.08724	1.62596e-05	0.000338524	UP		Ga01G1004	3.18291	0.0028929	0.0449801	UP		Ga05G1814	-1.87135	6.31697e-07	1.83542e-05	DOWN
Ga01G2056	-1.88263	1.6383e-05	0.000340832	DOWN		Ga12G0047	2.02337	0.00290181	0.045093	UP		Ga13G1911	2.21675	6.44593e-07	1.87101e-05	UP
Ga04G0277	-3.99062	1.65805e-05	0.000343619	DOWN		Ga01G1946	2.69977	0.00291542	0.0451244	UP		Ga01G0523	3.76047	6.47392e-07	1.87724e-05	UP
Ga05G3118	2.29039	1.65719e-05	0.000343619	UP		Ga11G0850	-1.37985	0.00291199	0.0451244	DOWN		Ga04G1355	4.3396	6.57376e-07	1.89856e-05	UP
Ga11G3878	-1.3732	1.65635e-05	0.000343619	DOWN		Ga12G2158	-1.27487	0.00293387	0.0453585	DOWN		Ga11G0318	2.21782	6.56699e-07	1.89856e-05	UP
Ga08G2329	-1.27312	1.71538e-05	0.000354146	DOWN		Ga01G0939	4.69268	0.00297147	0.045836	UP		Ga14G0370	2.22198	6.56928e-07	1.89856e-05	UP
Ga05G2581	2.52974	1.7334e-05	0.000357594	UP		Ga05G2356	1.05775	0.00297496	0.0458379	UP		Ga07G0565	2.43944	6.58181e-07	1.89898e-05	UP
Ga03G0187	1.22405	1.75355e-05	0.000361475	UP		Ga03G0912	1.16953	0.00298277	0.0458879	UP		Ga01G2740	1.30716	6.60638e-07	1.90417e-05	UP
Ga10G2052	5.20713	1.77239e-05	0.000364801	UP		Ga09G0871	-1.52347	0.0029839	0.0458879	DOWN		Ga14G0211	1.54315	6.64791e-07	1.91423e-05	UP
Ga14G2324	-1.24795	1.78131e-05	0.000366359	DOWN		Ga11G2060	1.19021	0.00298493	0.0458879	UP		Ga05G2003	-6.31053	6.67389e-07	1.91788e-05	DOWN
Ga11G1118	-1.0625	1.81185e-05	0.000372357	DOWN		Ga10G0899	1.06298	0.00303008	0.046451	UP		Ga05G1488	1.72204	6.79655e-07	1.94925e-05	UP
Ga06G1197	-1.23787	1.82731e-05	0.000374681	DOWN		Ga06G1952	1.14755	0.00304799	0.0466731	UP		Ga04G0006	2.19515	6.84309e-07	1.96064e-05	UP
Ga14G0663	-1.64163	1.83857e-05	0.000376705	DOWN		Ga14G0057	1.25249	0.00305039	0.0466837	UP		Ga01G0471	1.61243	6.91581e-07	1.97875e-05	UP
Ga05G2702	-1.09365	1.84374e-05	0.000377478	DOWN		Ga13G1465	1.01196	0.00306036	0.0468099	UP		Ga05G1952	5.34694	6.91999e-07	1.97875e-05	UP
Ga09G1175	-1.3756	1.87718e-05	0.000383455	DOWN		Ga10G0283	5.50157	0.00307258	0.0469706	UP		Ga11G3431	-1.32078	6.94016e-07	1.98255e-05	DOWN
Ga07G1755	1.92465	1.91687e-05	0.000390678	UP		Ga01G1651	1.93926	0.00310635	0.0473806	UP		Ga07G2241	-1.24734	7.03459e-07	2.00555e-05	DOWN
Ga05G2440	3.33284	1.93713e-05	0.000394095	UP		Ga08G1995	1.52983	0.00311519	0.0474623	UP		Ga06G0810	1.65188	7.0689e-07	2.01334e-05	UP
Ga08G2615	-1.70919	1.94584e-05	0.000395391	DOWN		Ga07G2526	2.96995	0.00313474	0.0476827	UP		Ga09G1955	-1.62147	7.08621e-07	2.01628e-05	DOWN
Ga11G1021	2.13816	1.96559e-05	0.000398806	UP		Ga11G2492	-1.0672	0.00313945	0.0477148	DOWN		Ga13G1849	-1.17262	7.18315e-07	2.03985e-05	DOWN
Ga11G2155	1.45822	1.97823e-05	0.000400892	UP		Ga11G3145	1.1524	0.00316049	0.0479358	UP		Ga03G0385	3.6242	7.36868e-07	2.08842e-05	UP
Ga14G0538	-1.09013	1.97884e-05	0.000400892	DOWN		Ga14G2686	1.05688	0.00318126	0.0481996	UP		Ga12G0107	-1.20992	7.40383e-07	2.09632e-05	DOWN
Ga12G2310	-1.66358	2.0061e-05	0.000405202	DOWN		Ga11G2600	2.68426	0.00319029	0.048256	UP		Ga05G2118	1.81858	7.42613e-07	2.10058e-05	UP
Ga01G2177	1.252	2.03528e-05	0.000410178	UP		Ga06G0020	3.83315	0.00319524	0.0482773	UP		Ga09G0020	6.0453	7.51453e-07	2.12142e-05	UP
Ga03G0409	1.10315	2.04613e-05	0.000412058	UP		Ga12G2817	1.49189	0.00321442	0.0484866	UP		Ga05G2691	6.43358	7.57984e-07	2.13777e-05	UP
Ga01G2650	-1.62759	2.06044e-05	0.000414322	DOWN		Ga01G0418	2.01954	0.00323067	0.0487047	UP		Ga05G2312	-2.31443	7.66343e-07	2.15713e-05	DOWN
Ga07G0142	1.40966	2.08781e-05	0.000419514	UP		Ga12G0621	1.26634	0.00324718	0.0488456	UP		Ga02G0613	-1.01612	7.711e-07	2.16629e-05	DOWN
Ga03G2730	-1.06428	2.10012e-05	0.000421676	DOWN		Ga10G2351	-1.09672	0.00329336	0.0493497	DOWN		Ga08G1515	2.00948	7.70813e-07	2.16629e-05	UP
Ga12G0333	2.70323	2.10958e-05	0.000422948	UP		Ga11G3246	2.15205	0.00329754	0.0493581	UP		Ga14G0217	1.24841	7.72403e-07	2.16784e-05	UP
Ga04G1986	3.46332	2.1506e-05	0.000430852	UP		Ga04G1863	1.70571	0.00330958	0.0494299	UP		Ga02G1797	3.02113	7.74884e-07	2.17269e-05	UP
Ga13G2284	-1.01459	2.16562e-05	0.000433541	DOWN		Ga01G1718	3.44535	0.00331886	0.0495413	UP		Ga12G0264	3.33599	7.76669e-07	2.17558e-05	UP
Ga02G1515	1.08527	2.25364e-05	0.00044983	UP		Ga07G0274	4.32464	0.00333393	0.0497118	UP		Ga11G0043	1.93738	7.8128e-07	2.18637e-05	UP
Ga09G1050	2.58956	2.27409e-05	0.00045291	UP		Ga07G1191	1.77871	0.00334862	0.0498763	UP		Ga04G1266	2.89598	7.9294e-07	2.21685e-05	UP
Ga09G2107	2.23037	2.28152e-05	0.000454056	UP								Ga09G1560	2.93584	8.12687e-07	2.26986e-05	UP
Ga07G2029	-1.92181	2.29138e-05	0.00045517	DOWN								Ga11G3306	-1.18411	8.1864e-07	2.28207e-05	DOWN
Ga05G4165	-1.10361	2.34791e-05	0.000465216	DOWN								Ga12G1057	4.07576	8.23057e-07	2.29217e-05	UP
Ga09G0155	-1.10335	2.36289e-05	0.000467842	DOWN								Ga03G1678	4.0731	8.26445e-07	2.29938e-05	UP
Ga05G1024	-1.422	2.37918e-05	0.000470723	DOWN								Ga09G1701	6.57382	8.29945e-07	2.30549e-05	UP
Ga01G2703	1.19436	2.40025e-05	0.000474545	UP								Ga13G0076	-2.21042	8.30237e-07	2.30549e-05	DOWN
Ga08G1705	-1.9861	2.40383e-05	0.000474906	DOWN								Ga04G2099	1.11281	8.31429e-07	2.30658e-05	UP
Ga03G0214	1.77686	2.44213e-05	0.00048212	UP								Ga04G1694	2.39169	8.36574e-07	2.31862e-05	UP
Ga13G2136	-2.67864	2.46727e-05	0.000485936	DOWN								Ga11G3932	4.93328	8.38976e-07	2.32305e-05	UP
Ga14G2880	-2.07539	2.55407e-05	0.000502023	DOWN								Ga04G0748	-1.7075	8.72171e-07	2.40803e-05	DOWN
Ga03G0020	-1.73133	2.59325e-05	0.000508984	DOWN								Ga04G1945	-3.97149	8.74504e-07	2.40986e-05	DOWN
Ga03G2593	6.44879	2.61456e-05	0.000512796	UP								Ga13G0459	1.58479	8.74414e-07	2.40986e-05	UP
Ga11G4032	1.20623	2.63567e-05	0.00051656	UP								Ga08G1861	1.73534	8.75728e-07	2.41093e-05	UP
Ga14G0164	-2.82062	2.67478e-05	0.000523468	DOWN								Ga01G2539	2.31388	9.02951e-07	2.4835e-05	UP
Ga03G2372	-1.12919	2.69254e-05	0.000525074	DOWN								Ga05G2240	2.59921	9.16667e-07	2.51883e-05	UP
Ga11G3805	3.58595	2.69068e-05	0.000525074	UP								Ga03G0379	4.0024	9.20482e-07	2.52382e-05	UP
Ga13G2423	1.57504	2.69269e-05	0.000525074	UP								Ga05G1230	-2.80878	9.20377e-07	2.52382e-05	DOWN
Ga02G0981	1.41955	2.73628e-05	0.000531793	UP								Ga11G0828	1.04485	9.22469e-07	2.52515e-05	UP
Ga05G2486	-5.28789	2.73437e-05	0.000531793	DOWN								Ga13G2050	-4.06277	9.23733e-07	2.52621e-05	DOWN
Ga06G2283	1.19304	2.75058e-05	0.000534054	UP								Ga04G1207	-1.21023	9.2468e-07	2.52641e-05	DOWN
Ga02G1640	2.60803	2.77571e-05	0.000538547	UP								Ga13G2067	-1.14408	9.26324e-07	2.5285e-05	DOWN
Ga10G1361	-1.79069	2.87214e-05	0.000555663	DOWN								Ga02G0924	1.15359	9.40351e-07	2.56195e-05	UP
Ga05G0594	-1.14366	2.90171e-05	0.000560584	DOWN								Ga01G0211	2.81921	9.45554e-07	2.57126e-05	UP
Ga14G0247	1.3413	2.94732e-05	0.000568583	UP								Ga13G2005	-1.41107	9.44924e-07	2.57126e-05	DOWN
Ga11G4107	-1.31718	2.95972e-05	0.000570568	DOWN								Ga03G1059	-1.17941	9.48093e-07	2.57574e-05	DOWN
Ga06G0610	1.83545	2.96698e-05	0.00057156	UP								Ga04G0030	1.18097	9.5274e-07	2.58593e-05	UP
Ga03G2133	4.28834	3.04037e-05	0.000583209	UP								Ga12G2388	1.45193	9.57087e-07	2.59529e-05	UP
Ga01G0023	-1.01064	3.05093e-05	0.000584819	DOWN								Ga08G0783	-1.1206	9.78453e-07	2.65073e-05	DOWN
Ga14G0143	1.49088	3.07493e-05	0.000588586	UP								Ga09G0783	4.18386	9.88452e-07	2.67531e-05	UP
Ga14G0122	1.94484	3.08447e-05	0.000589578	UP								Ga02G1079	-1.62982	9.90324e-07	2.67787e-05	DOWN
Ga14G2415	-1.78735	3.16053e-05	0.000602415	DOWN								Ga11G3299	1.12648	1.00289e-06	2.70929e-05	UP
Ga06G0494	1.07718	3.1941e-05	0.000607801	UP								Ga05G4005	1.70056	1.01962e-06	2.7468e-05	UP
Ga08G0934	-1.76141	3.19552e-05	0.000607801	DOWN								Ga05G1400	1.96759	1.02161e-06	2.74958e-05	UP
Ga01G0012	1.97751	3.23401e-05	0.000614257	UP								Ga09G1565	1.14995	1.02486e-06	2.75577e-05	UP
Ga01G1445	-1.17952	3.34627e-05	0.000633358	DOWN								Ga01G0116	4.82871	1.04182e-06	2.79876e-05	UP
Ga14G0080	1.10961	3.40268e-05	0.00064179	UP								Ga13G0743	3.84754	1.05135e-06	2.82173e-05	UP
Ga08G1669	1.05194	3.41378e-05	0.000643436	UP								Ga07G0144	4.34321	1.0557e-06	2.83078e-05	UP
Ga12G0540	-4.73763	3.49436e-05	0.000656793	DOWN								Ga11G1906	1.67785	1.06874e-06	2.86308e-05	UP
Ga09G1055	-1.14898	3.53994e-05	0.000663978	DOWN								Ga08G1272	1.27308	1.08173e-06	2.89519e-05	UP
Ga11G4096	1.82746	3.5649e-05	0.000668196	UP								Ga01G1830	3.51586	1.08653e-06	2.90534e-05	UP
Ga01G0708	2.23965	3.57165e-05	0.000668536	UP								Ga04G0009	1.63578	1.10037e-06	2.93951e-05	UP
Ga04G1757	1.33691	3.57779e-05	0.000669222	UP								Ga05G3454	2.20923	1.10135e-06	2.93951e-05	UP
Ga10G1497	-1.75361	3.66732e-05	0.000682667	DOWN								Ga01G0995	1.84254	1.1082e-06	2.95507e-05	UP
Ga09G1341	-1.03005	3.67217e-05	0.0006831	DOWN								Ga03G0885	1.45985	1.13436e-06	3.02202e-05	UP
Ga11G1060	1.02206	3.70522e-05	0.000688773	UP								Ga09G1499	-1.05393	1.14135e-06	3.03785e-05	DOWN
Ga01G1338	3.80487	3.76323e-05	0.000697942	UP								Ga12G0242	2.35141	1.14426e-06	3.04279e-05	UP
Ga01G2247	-1.42641	3.78185e-05	0.000700613	DOWN								Ga14G2439	3.69643	1.155e-06	3.06569e-05	UP
Ga04G1304	5.178	3.84125e-05	0.000710644	UP								Ga06G0035	2.80839	1.18807e-06	3.15057e-05	UP
Ga07G1649	1.79564	3.85813e-05	0.00071328	UP								Ga03G0636	3.05348	1.21337e-06	3.21176e-05	UP
Ga05G1571	6.01653	4.03675e-05	0.000743762	UP								Ga13G1294	-1.47882	1.21915e-06	3.2241e-05	DOWN
Ga05G2722	-1.1055	4.0477e-05	0.000745272	DOWN								Ga12G0336	2.36423	1.22071e-06	3.22527e-05	UP
Ga07G0565	1.72357	4.11168e-05	0.000756538	UP								Ga08G2389	1.77267	1.22908e-06	3.2444e-05	UP
Ga01G2544	1.08039	4.12101e-05	0.000756712	UP								Ga12G0380	1.64744	1.23332e-06	3.25264e-05	UP
Ga07G2480	1.11416	4.14033e-05	0.000759744	UP								Ga05G1939	3.21841	1.2383e-06	3.2598e-05	UP
Ga01G2051	4.9811	4.17902e-05	0.000765804	UP								Ga12G2704	2.51375	1.2381e-06	3.2598e-05	UP
Ga05G1917	-1.40008	4.33523e-05	0.000791217	DOWN								Ga05G3745	4.09401	1.25247e-06	3.29411e-05	UP
Ga06G1195	-1.54301	4.33393e-05	0.000791217	DOWN								Ga01G1932	1.98891	1.27253e-06	3.33917e-05	UP
Ga03G0558	-1.08284	4.35978e-05	0.000794071	DOWN								Ga12G0474	1.88921	1.27424e-06	3.33917e-05	UP
Ga13G2557	-1.03536	4.36261e-05	0.000794071	DOWN								Ga05G1766	1.68343	1.27616e-06	3.34117e-05	UP
Ga11G3942	1.10382	4.50855e-05	0.000819533	UP								Ga03G2730	-1.11785	1.28127e-06	3.35151e-05	DOWN
Ga10G0734	-2.81528	4.55164e-05	0.000825797	DOWN								Ga10G2793	1.55906	1.28467e-06	3.35737e-05	UP
Ga03G0819	1.30474	4.59527e-05	0.000832501	UP								Ga03G1123	1.98022	1.29304e-06	3.37618e-05	UP
Ga09G1680	-2.2306	4.68018e-05	0.000846185	DOWN								Ga12G0775	1.23897	1.31032e-06	3.41512e-05	UP
Ga12G2813	2.08244	4.69102e-05	0.000847578	UP								Ga05G2993	7.03547	1.31854e-06	3.43035e-05	UP
Ga11G1036	2.44838	4.70799e-05	0.00084951	UP								Ga12G0218	5.83178	1.3228e-06	3.43832e-05	UP
Ga12G0981	6.17212	4.7049e-05	0.00084951	UP								Ga14G2368	-2.11325	1.33086e-06	3.45616e-05	DOWN
Ga07G2432	-1.00806	4.7883e-05	0.000861702	DOWN								Ga04G0667	1.60084	1.34621e-06	3.49289e-05	UP
Ga02G1600	1.46375	4.83057e-05	0.000868732	UP								Ga05G1256	-1.16856	1.36047e-06	3.52671e-05	DOWN
Ga12G1733	-2.65921	4.83505e-05	0.000868739	DOWN								Ga08G1843	2.77875	1.37413e-06	3.55573e-05	UP
Ga03G1390	2.30797	4.85394e-05	0.000870413	UP								Ga12G0613	4.20042	1.37812e-06	3.56287e-05	UP
Ga03G1778	1.11801	4.85202e-05	0.000870413	UP								Ga02G1796	7.11896	1.41517e-06	3.65537e-05	UP
Ga01G0696	2.4672	4.95877e-05	0.000883569	UP								Ga06G1910	3.14493	1.42256e-06	3.66788e-05	UP
Ga05G0679	-2.16369	5.00005e-05	0.000889752	DOWN								Ga05G0718	2.47786	1.43263e-06	3.69055e-05	UP
Ga07G0380	-1.18214	5.01509e-05	0.000891843	DOWN								Ga08G2885	3.27277	1.44806e-06	3.72697e-05	UP
Ga13G2599	4.85131	5.08245e-05	0.000903228	UP								Ga08G0895	3.25724	1.45292e-06	3.73614e-05	UP
Ga02G0231	2.22636	5.0917e-05	0.000904279	UP								Ga05G2467	1.31242	1.47084e-06	3.77549e-05	UP
Ga06G1136	-1.09144	5.11168e-05	0.000906637	DOWN								Ga05G2192	2.38858	1.47736e-06	3.78887e-05	UP
Ga05G2952	-1.55048	5.13302e-05	0.000909787	DOWN								Ga08G2615	2.28405	1.47952e-06	3.79073e-05	UP
Ga14G2879	-2.90349	5.21698e-05	0.000922292	DOWN								Ga11G0957	-1.19202	1.48071e-06	3.79073e-05	DOWN
Ga03G1128	1.09408	5.2613e-05	0.000928913	UP								Ga05G0630	3.58218	1.49054e-06	3.80914e-05	UP
Ga05G2850	1.31479	5.27155e-05	0.000930116	UP								Ga14G1801	-1.2812	1.51189e-06	3.85686e-05	DOWN
Ga04G0567	-1.18369	5.32266e-05	0.000938522	DOWN								Ga04G0315	1.32648	1.52838e-06	3.89547e-05	UP
Ga11G0480	1.56195	5.32927e-05	0.000939076	UP								Ga10G2537	1.42031	1.53411e-06	3.9032e-05	UP
Ga02G1045	-1.36819	5.35814e-05	0.000943549	DOWN								Ga11G2748	1.29717	1.53302e-06	3.9032e-05	UP
Ga11G2817	1.71563	5.45024e-05	0.000958519	UP								Ga03G1701	1.52152	1.5631e-06	3.97345e-05	UP
Ga12G0306	1.10304	5.5094e-05	0.000968295	UP								Ga14G0055	1.82733	1.5649e-06	3.97453e-05	UP
Ga10G1530	1.08897	5.52499e-05	0.000969933	UP								Ga14G2045	2.13672	1.56672e-06	3.97563e-05	UP
Ga06G1007	-3.00549	5.56948e-05	0.000976741	DOWN								Ga11G0427	2.47657	1.58234e-06	4.01176e-05	UP
Ga11G0331	-1.43547	5.57189e-05	0.000976741	DOWN								Ga02G1525	2.28812	1.59391e-06	4.03684e-05	UP
Ga01G1702	2.92293	5.61773e-05	0.00098414	UP								Ga10G0305	1.96597	1.59503e-06	4.03684e-05	UP
Ga09G1231	2.45392	5.76841e-05	0.00100794	UP								Ga02G0508	2.40635	1.64988e-06	4.17199e-05	UP
Ga03G0102	-1.27854	5.79612e-05	0.00101211	DOWN								Ga08G2299	2.58548	1.66448e-06	4.20154e-05	UP
Ga01G0409	5.16655	5.93084e-05	0.00103433	UP								Ga03G2155	2.46598	1.66757e-06	4.20565e-05	UP
Ga01G1088	-1.04005	5.93149e-05	0.00103433	DOWN								Ga09G1367	2.16478	1.67297e-06	4.21558e-05	UP
Ga13G2223	-1.22097	5.98213e-05	0.00104123	DOWN								Ga11G0022	4.44661	1.72435e-06	4.34127e-05	UP
Ga13G2372	-1.59523	6.01196e-05	0.00104508	DOWN								Ga11G0454	-1.13933	1.7267e-06	4.3434e-05	DOWN
Ga12G1350	1.98413	6.07506e-05	0.00105402	UP								Ga03G0452	2.2816	1.73205e-06	4.35307e-05	UP
Ga05G3469	-3.66442	6.0899e-05	0.00105592	DOWN								Ga05G1233	2.35516	1.74823e-06	4.3899e-05	UP
Ga05G2220	1.21743	6.28574e-05	0.00108779	UP								Ga03G1171	3.366	1.75662e-06	4.40713e-05	UP
Ga03G0639	-1.02199	6.29733e-05	0.0010891	DOWN								Ga01G0114	3.39354	1.75877e-06	4.4087e-05	UP
Ga02G1659	1.2816	6.34755e-05	0.00109568	UP								Ga08G1442	3.54088	1.76323e-06	4.41603e-05	UP
Ga04G0465	1.11842	6.3798e-05	0.00110055	UP								Ga12G0478	2.96913	1.80496e-06	4.5127e-05	UP
Ga05G2042	-1.70857	6.44292e-05	0.00111002	DOWN								Ga04G2047	-1.00989	1.8153e-06	4.53463e-05	DOWN
Ga09G1592	-1.4236	6.48051e-05	0.00111579	DOWN								Ga02G0093	1.53842	1.82469e-06	4.55414e-05	UP
Ga13G0765	1.33526	6.49365e-05	0.00111734	UP								Ga02G0463	1.10324	1.84886e-06	4.60651e-05	UP
Ga01G0050	2.45448	6.51559e-05	0.0011201	UP								Ga07G0662	2.63359	1.86077e-06	4.632e-05	UP
Ga11G1865	4.52025	6.57752e-05	0.00112818	UP								Ga08G1744	-1.25631	1.8623e-06	4.632e-05	DOWN
Ga06G2509	-1.08767	6.60014e-05	0.00113134	DOWN								Ga11G2622	1.476	1.8642e-06	4.63272e-05	UP
Ga06G0139	1.35846	6.62496e-05	0.00113345	UP								Ga03G1634	-2.84187	1.89475e-06	4.70201e-05	DOWN
Ga12G1855	1.37581	6.62433e-05	0.00113345	UP								Ga11G2381	-1.61479	1.89534e-06	4.70201e-05	DOWN
Ga01G2626	4.59712	6.75539e-05	0.0011539	UP								Ga07G0111	-1.4602	1.91423e-06	4.74479e-05	DOWN
Ga06G2350	-1.16603	6.77919e-05	0.00115691	DOWN								Ga02G1460	1.16821	1.91955e-06	4.75388e-05	UP
Ga04G0022	1.05348	6.89591e-05	0.00117243	UP								Ga12G1647	-1.27086	1.93392e-06	4.78536e-05	DOWN
Ga08G1221	-2.52296	6.89615e-05	0.00117243	DOWN								Ga07G2314	1.16357	1.94262e-06	4.79867e-05	UP
Ga11G3426	1.07648	6.88787e-05	0.00117243	UP								Ga12G1413	-1.38972	1.94173e-06	4.79867e-05	DOWN
Ga12G0196	2.763	7.0668e-05	0.00119768	UP								Ga06G0131	1.18827	1.95999e-06	4.83744e-05	UP
Ga04G0505	1.48134	7.2265e-05	0.00122322	UP								Ga02G1250	-1.22834	1.97413e-06	4.86816e-05	DOWN
Ga11G1078	1.30175	7.32334e-05	0.00123652	UP								Ga09G1752	1.00642	1.97818e-06	4.87399e-05	UP
Ga04G0476	-1.55832	7.33599e-05	0.00123788	DOWN								Ga04G0370	1.41184	1.9848e-06	4.88612e-05	UP
Ga09G1706	-1.65085	7.36116e-05	0.00124135	DOWN								Ga05G3317	6.7017	1.98716e-06	4.88778e-05	UP
Ga07G2323	-1.1114	7.43617e-05	0.00125244	DOWN								Ga05G2754	2.68172	2.04854e-06	5.02589e-05	UP
Ga05G3003	2.78164	7.59265e-05	0.00127641	UP								Ga05G0915	1.85613	2.10779e-06	5.15809e-05	UP
Ga06G2249	1.38644	7.59033e-05	0.00127641	UP								Ga12G2785	1.96153	2.11973e-06	5.18293e-05	UP
Ga05G0887	3.11841	7.6046e-05	0.00127763	UP								Ga05G0111	-1.50217	2.13421e-06	5.21391e-05	DOWN
Ga06G1691	2.22895	7.69349e-05	0.00129016	UP								Ga05G2434	-1.43939	2.14729e-06	5.24143e-05	DOWN
Ga12G0955	3.15771	7.73448e-05	0.00129623	UP								Ga05G2131	5.07118	2.15159e-06	5.24748e-05	UP
[truncated: 2,890 more rows]

## Sheet: Table S5
Supplementary Table 5.SMA4_DEGs
T1 vsT0						T3 vs T1						T4 vs T3
[truncated: 749 more rows]

## Sheet: Table S6
Supplementary Table 6.DPL972_DEGs
[truncated: 3,461 more rows]

[truncated: 3 more sheets: Table S7, Table S8, Table S9]
